# Supplementary material for: Sex-inducing effects toward planarians widely present among parasitic flatworms
Source: iScience. 2022 Dec 8;26(1):105776. doi: 10.1016/j.isci.2022.105776 (PMC9804148; doi:10.1016/j.isci.2022.105776)
Supplement: Dataset S2. List of contig IDs for gene Set 1, related to Figure 6 [file mmc3.xlsx]

## Sheet: Set1genes
Supplemental Dataset 2. List of contig IDs for gene Set 1; related to Figure 6.
Contig ID of Sexual DEGs (Sekii & Yorimoto et al [2019])	Contig ID in Supplemental Dataset 1	Results of local BLAST (using Sexual DEGs as query sequences and Supplemental Dataset 1 as a database)
qseqid	sseqid	pident	length	mismatch	gapopen	qstart	qend	sstart	send	evalue	bitscore
TR145|c0_g1_i1	TRINITY_DN25459_c2_g1_i1	100	921	0	0	1	921	29	949	0	1701
TR201|c0_g1_i1	TRINITY_DN23605_c1_g2_i5	83.553	1064	173	2	5	1067	1099	37	0	994
TR201|c0_g1_i1	TRINITY_DN23605_c1_g2_i2	83.553	1064	173	2	5	1067	1099	37	0	994
TR223|c0_g1_i1	TRINITY_DN22676_c2_g4_i2	100	532	0	0	58	589	34	565	0	983
TR223|c0_g1_i1	TRINITY_DN22676_c2_g4_i1	99.713	349	0	1	57	405	40	387	0	638
TR249|c0_g1_i1	TRINITY_DN18017_c0_g1_i2	100	692	0	0	121	812	1	692	0	1279
TR249|c0_g1_i1	TRINITY_DN18017_c0_g1_i1	100	491	0	0	121	611	1	491	0	907
TR275|c0_g1_i1	TRINITY_DN6379_c0_g1_i1	100	1283	0	0	47	1329	1	1283	0	2370
TR275|c0_g1_i1	TRINITY_DN6379_c0_g1_i2	99.833	1196	2	0	134	1329	79	1274	0	2198
TR275|c0_g2_i1	TRINITY_DN6379_c0_g1_i2	100	1260	0	0	125	1384	15	1274	0	2327
TR275|c0_g2_i1	TRINITY_DN6379_c0_g1_i1	99.833	1196	2	0	189	1384	88	1283	0	2198
TR280|c0_g1_i1	TRINITY_DN22213_c1_g1_i23	100	572	0	0	1	572	572	1	0	1057
TR280|c0_g1_i1	TRINITY_DN22213_c1_g1_i22	100	572	0	0	1	572	572	1	0	1057
TR280|c0_g1_i1	TRINITY_DN22213_c1_g1_i19	100	572	0	0	1	572	572	1	0	1057
TR280|c0_g1_i1	TRINITY_DN22213_c1_g1_i18	100	572	0	0	1	572	572	1	0	1057
TR280|c0_g1_i1	TRINITY_DN22213_c1_g1_i17	100	572	0	0	1	572	572	1	0	1057
TR280|c0_g1_i1	TRINITY_DN22213_c1_g1_i16	100	572	0	0	1	572	572	1	0	1057
TR280|c0_g1_i1	TRINITY_DN22213_c1_g1_i14	100	572	0	0	1	572	572	1	0	1057
TR280|c0_g1_i1	TRINITY_DN22213_c1_g1_i12	100	572	0	0	1	572	572	1	0	1057
TR280|c0_g1_i1	TRINITY_DN22213_c1_g1_i11	100	572	0	0	1	572	572	1	0	1057
TR280|c0_g1_i1	TRINITY_DN22213_c1_g1_i10	100	572	0	0	1	572	572	1	0	1057
TR280|c0_g1_i1	TRINITY_DN22213_c1_g1_i8	100	572	0	0	1	572	572	1	0	1057
TR280|c0_g1_i1	TRINITY_DN22213_c1_g1_i5	100	572	0	0	1	572	572	1	0	1057
TR280|c0_g1_i1	TRINITY_DN22213_c1_g1_i3	100	572	0	0	1	572	572	1	0	1057
TR280|c0_g1_i1	TRINITY_DN22213_c1_g1_i2	100	572	0	0	1	572	572	1	0	1057
TR280|c0_g1_i1	TRINITY_DN22213_c1_g1_i1	100	572	0	0	1	572	572	1	0	1057
TR280|c0_g1_i1	TRINITY_DN22213_c1_g1_i6	100	565	0	0	8	572	565	1	0	1044
TR280|c0_g1_i1	TRINITY_DN22213_c1_g1_i20	100	297	0	0	276	572	297	1	4.46e-155	549
TR280|c0_g1_i1	TRINITY_DN22213_c1_g1_i20	100	275	0	0	1	275	616	342	7.57e-143	508
TR280|c0_g1_i1	TRINITY_DN22213_c1_g1_i9	100	297	0	0	276	572	297	1	4.46e-155	549
TR280|c0_g1_i1	TRINITY_DN22213_c1_g1_i9	100	275	0	0	1	275	616	342	7.57e-143	508
TR280|c0_g1_i1	TRINITY_DN22213_c1_g1_i4	100	297	0	0	276	572	297	1	4.46e-155	549
TR280|c0_g1_i1	TRINITY_DN22213_c1_g1_i4	100	275	0	0	1	275	616	342	7.57e-143	508
TR293|c0_g2_i1	TRINITY_DN46248_c0_g1_i1	100	1444	0	0	24	1467	7	1450	0	2667
TR293|c0_g2_i1	TRINITY_DN46248_c0_g1_i1	100	446	0	0	1517	1962	1449	1894	0	824
TR394|c0_g1_i1	TRINITY_DN22133_c1_g1_i6	99.893	937	1	0	9	945	128	1064	0	1725
TR394|c0_g1_i1	TRINITY_DN22133_c1_g1_i3	99.573	937	1	1	9	945	128	1061	0	1705
TR394|c0_g1_i1	TRINITY_DN22133_c1_g1_i1	98.836	945	3	2	9	945	128	1072	0	1677
TR394|c0_g1_i1	TRINITY_DN22133_c1_g1_i2	98.523	948	3	2	9	945	128	1075	0	1663
TR394|c0_g1_i1	TRINITY_DN22133_c1_g1_i5	100	736	0	0	210	945	288	1023	0	1360
TR394|c0_g1_i1	TRINITY_DN22133_c1_g1_i4	100	736	0	0	210	945	338	1073	0	1360
TR394|c0_g1_i1	TRINITY_DN22133_c1_g1_i7	100	735	0	0	211	945	300	1034	0	1358
TR394|c0_g1_i1	TRINITY_DN22133_c1_g1_i11	98.654	743	2	2	211	945	300	1042	0	1310
TR394|c0_g1_i1	TRINITY_DN22133_c1_g1_i9	100	499	0	0	447	945	661	1159	0	922
TR395|c0_g2_i1	TRINITY_DN18666_c0_g1_i1	99.406	505	3	0	2	506	797	293	0	917
TR395|c0_g2_i1	TRINITY_DN18666_c0_g1_i2	99.7	333	1	0	174	506	625	293	8.76e-174	610
TR426|c0_g1_i1	TRINITY_DN18074_c0_g2_i1	100	1329	0	0	34	1362	1	1329	0	2455
TR457|c0_g1_i1	TRINITY_DN18924_c0_g1_i1	100	1347	0	0	26	1372	1360	14	0	2488
TR457|c0_g1_i1	TRINITY_DN18924_c0_g1_i2	96.453	592	21	0	781	1372	605	14	0	977
TR707|c0_g1_i1	TRINITY_DN2593_c0_g1_i1	100	489	0	0	64	552	1	489	0	904
TR796|c0_g1_i1	TRINITY_DN23971_c4_g1_i1	100	413	0	0	50	462	428	16	0	763
TR1051|c0_g1_i1	TRINITY_DN36870_c0_g1_i1	100	257	0	0	299	555	257	1	1.29e-132	475
TR1094|c1_g1_i1	TRINITY_DN25086_c4_g2_i1	99.849	662	1	0	1	662	662	1	0	1218
TR1094|c1_g1_i1	TRINITY_DN25086_c4_g2_i6	98.745	478	4	2	2	478	1	477	0	848
TR1094|c1_g1_i1	TRINITY_DN25086_c4_g2_i9	99.649	285	1	0	1	285	522	238	5.96e-147	521
TR1094|c1_g1_i1	TRINITY_DN25086_c4_g2_i9	98.45	258	3	1	2	258	1	258	2.2e-126	453
TR1164|c0_g1_i1	TRINITY_DN17518_c0_g2_i2	100	893	0	0	52	944	1	893	0	1650
TR1164|c0_g1_i1	TRINITY_DN17518_c0_g2_i1	100	253	0	0	276	528	268	520	1.15e-130	468
TR1164|c0_g1_i1	TRINITY_DN17518_c0_g1_i1	99.228	259	2	0	444	702	259	1	1.15e-130	468
TR1281|c0_g1_i1	TRINITY_DN16857_c0_g1_i2	100	455	0	0	1	455	98	552	0	841
TR1281|c0_g1_i1	TRINITY_DN16857_c0_g1_i1	99.399	333	1	1	123	455	218	549	1.32e-171	603
TR1281|c0_g1_i2	TRINITY_DN16857_c0_g1_i2	99.766	427	1	0	1	427	98	524	0	784
TR1281|c0_g1_i2	TRINITY_DN16857_c0_g1_i1	99.016	305	2	1	123	427	218	521	2.25e-154	545
TR1404|c0_g1_i1	TRINITY_DN17591_c0_g2_i1	99.635	1369	5	0	1	1369	24	1392	0	2501
TR1423|c0_g2_i1	TRINITY_DN21620_c0_g1_i1	100	1139	0	0	1	1139	1	1139	0	2104
TR1423|c0_g2_i1	TRINITY_DN21620_c0_g1_i3	99.91	1111	1	0	29	1139	52	1162	0	2047
TR1423|c0_g2_i1	TRINITY_DN21620_c0_g1_i2	100	998	0	0	142	1139	89	1086	0	1844
TR1423|c0_g2_i1	TRINITY_DN21620_c0_g1_i5	100	976	0	0	1	976	1	976	0	1803
TR1423|c0_g2_i1	TRINITY_DN21620_c0_g1_i4	99.895	948	1	0	29	976	52	999	0	1746
TR1484|c0_g1_i1	TRINITY_DN21969_c0_g1_i5	100	253	0	0	41	293	1	253	3.75e-131	468
TR1591|c0_g1_i1	TRINITY_DN16196_c0_g1_i1	100	1276	0	0	12	1287	1276	1	0	2357
TR1591|c0_g1_i1	TRINITY_DN16196_c0_g1_i2	96.134	776	0	1	12	787	746	1	0	1240
TR1667|c0_g1_i1	TRINITY_DN21466_c0_g1_i1	87.729	709	86	1	1	708	1264	1972	0	826
TR1667|c0_g1_i1	TRINITY_DN21466_c0_g1_i3	87.856	527	63	1	1	526	1264	1790	7.44e-176	617
TR1866|c0_g1_i1	TRINITY_DN31223_c0_g1_i1	100	404	0	0	122	525	46	449	0	747
TR1917|c0_g1_i2	TRINITY_DN22482_c2_g2_i12	100	766	0	0	80	845	1092	327	0	1415
TR1917|c0_g1_i2	TRINITY_DN22482_c2_g2_i12	99.627	268	1	0	894	1161	330	63	3.52e-137	490
TR1917|c0_g1_i2	TRINITY_DN22482_c2_g2_i5	100	766	0	0	80	845	1373	608	0	1415
TR1917|c0_g1_i2	TRINITY_DN22482_c2_g2_i5	99.82	556	1	0	894	1449	611	56	0	1022
TR1917|c0_g1_i2	TRINITY_DN22482_c2_g2_i3	100	766	0	0	80	845	1376	611	0	1415
TR1917|c0_g1_i2	TRINITY_DN22482_c2_g2_i3	99.754	406	1	0	894	1299	614	209	0	745
TR1917|c0_g1_i2	TRINITY_DN22482_c2_g2_i2	100	766	0	0	80	845	1626	861	0	1415
TR1917|c0_g1_i2	TRINITY_DN22482_c2_g2_i2	99.753	405	1	0	894	1298	864	460	0	743
TR1917|c0_g1_i2	TRINITY_DN22482_c2_g2_i6	100	685	0	0	80	764	762	78	0	1266
TR1917|c0_g1_i2	TRINITY_DN22482_c2_g2_i8	99.82	556	1	0	894	1449	611	56	0	1022
TR1917|c0_g1_i2	TRINITY_DN22482_c2_g2_i8	98.148	486	8	1	361	845	1093	608	0	846
TR1917|c0_g1_i2	TRINITY_DN22482_c2_g2_i13	98.148	486	8	1	361	845	812	327	0	846
TR1917|c0_g1_i2	TRINITY_DN22482_c2_g2_i13	99.627	268	1	0	894	1161	330	63	3.52e-137	490
TR1917|c0_g1_i2	TRINITY_DN22482_c2_g2_i1	98.148	486	8	1	361	845	1346	861	0	846
TR1917|c0_g1_i2	TRINITY_DN22482_c2_g2_i1	99.753	405	1	0	894	1298	864	460	0	743
TR1917|c0_g1_i2	TRINITY_DN22482_c2_g2_i10	100	411	0	0	1	411	411	1	0	760
TR1917|c0_g1_i2	TRINITY_DN22482_c2_g2_i10	94.5	400	12	6	361	759	689	299	9.32e-173	608
TR1929|c0_g1_i1	TRINITY_DN48261_c0_g1_i1	100	313	0	0	120	432	1	313	3.46e-164	579
TR2020|c0_g1_i1	TRINITY_DN13094_c0_g1_i1	100	1037	0	0	526	1562	1	1037	0	1916
TR2020|c0_g1_i1	TRINITY_DN12403_c0_g1_i2	100	445	0	0	104	548	1	445	0	822
TR2020|c0_g1_i1	TRINITY_DN12403_c0_g1_i1	100	328	0	0	221	548	16	343	3.62e-172	606
TR2028|c0_g1_i1	TRINITY_DN30693_c0_g1_i1	99.855	689	1	0	526	1214	1	689	0	1267
TR2028|c0_g1_i1	TRINITY_DN43031_c0_g1_i1	100	296	0	0	51	346	1	296	1.72e-154	547
TR2125|c0_g1_i1	TRINITY_DN45349_c0_g1_i1	100	253	0	0	1098	1350	1	253	2.56e-130	468
TR2143|c0_g2_i1	TRINITY_DN13071_c0_g1_i1	100	1406	0	0	23	1428	6	1411	0	2597
TR2207|c0_g1_i1	TRINITY_DN7971_c0_g1_i1	100	587	0	0	979	1565	587	1	0	1085
TR2207|c0_g1_i1	TRINITY_DN55086_c0_g1_i1	100	323	0	0	505	827	323	1	2.31e-169	597
TR2207|c0_g1_i1	TRINITY_DN47347_c0_g1_i1	100	261	0	0	1031	1291	1	261	6.76e-135	483
TR2216|c0_g1_i1	TRINITY_DN25064_c1_g6_i1	96.951	328	8	2	34	359	641	314	7.18e-155	549
TR2216|c0_g1_i1	TRINITY_DN25064_c1_g6_i1	98.639	294	2	2	294	585	323	30	5.63e-146	520
TR2216|c0_g1_i1	TRINITY_DN33121_c0_g1_i1	99.588	243	1	0	509	751	40	282	3.48e-123	444
TR2278|c0_g1_i1	TRINITY_DN21466_c0_g1_i3	88.462	598	69	0	1	598	441	1038	0	723
TR2278|c0_g1_i1	TRINITY_DN21466_c0_g1_i2	88.462	598	69	0	1	598	441	1038	0	723
TR2278|c0_g1_i1	TRINITY_DN21466_c0_g1_i1	88.462	598	69	0	1	598	441	1038	0	723
TR2297|c0_g1_i1	TRINITY_DN15665_c0_g1_i2	100	596	0	0	68	663	1	596	0	1101
TR2297|c0_g1_i1	TRINITY_DN15665_c0_g1_i1	100	477	0	0	187	663	72	548	0	881
TR2297|c0_g2_i1	TRINITY_DN15665_c0_g1_i2	99.664	596	2	0	68	663	1	596	0	1090
TR2297|c0_g2_i1	TRINITY_DN15665_c0_g1_i1	99.581	477	2	0	187	663	72	548	0	870
TR2310|c0_g2_i1	TRINITY_DN22063_c1_g1_i7	100	1052	0	0	1	1052	35	1086	0	1943
TR2310|c0_g2_i1	TRINITY_DN22063_c1_g1_i2	100	940	0	0	1	940	35	974	0	1736
TR2310|c0_g2_i1	TRINITY_DN22063_c1_g1_i6	100	939	0	0	1	939	35	973	0	1735
TR2310|c0_g2_i1	TRINITY_DN22063_c1_g1_i3	100	938	0	0	1	938	35	972	0	1733
TR2310|c0_g2_i1	TRINITY_DN22063_c1_g1_i5	100	937	0	0	1	937	35	971	0	1731
TR2310|c0_g2_i1	TRINITY_DN22063_c1_g1_i1	100	937	0	0	1	937	35	971	0	1731
TR2379|c0_g1_i1	TRINITY_DN23357_c2_g4_i1	99.578	711	3	0	193	903	1	711	0	1297
TR2478|c0_g1_i1	TRINITY_DN23939_c0_g3_i2	100	270	0	0	1	270	82	351	1.92e-140	499
TR2478|c0_g3_i1	TRINITY_DN23939_c0_g3_i2	99.327	297	2	0	1	297	55	351	4.29e-152	538
TR2541|c0_g2_i1	TRINITY_DN20645_c4_g1_i1	100	426	0	0	92	517	601	176	0	787
TR2855|c0_g1_i1	TRINITY_DN22501_c4_g1_i1	100	1594	0	0	1	1594	1594	1	0	2944
TR2855|c0_g1_i1	TRINITY_DN22501_c4_g1_i2	100	1002	0	0	593	1594	1002	1	0	1851
TR2955|c0_g1_i1	TRINITY_DN21319_c0_g1_i1	100	1367	0	0	20	1386	1	1367	0	2525
TR2955|c0_g1_i1	TRINITY_DN21319_c0_g1_i2	100	1046	0	0	20	1065	1	1046	0	1932
TR2993|c0_g1_i1	TRINITY_DN24053_c2_g1_i2	100	836	0	0	47	882	836	1	0	1544
TR2993|c0_g1_i1	TRINITY_DN24053_c2_g1_i3	100	762	0	0	121	882	762	1	0	1408
TR3069|c0_g1_i1	TRINITY_DN21612_c3_g1_i1	100	463	0	0	131	593	1	463	0	856
TR3139|c0_g1_i1	TRINITY_DN21620_c0_g5_i1	99.689	643	2	0	1	643	1	643	0	1177
TR3154|c0_g1_i1	TRINITY_DN23929_c1_g1_i6	99.333	300	0	1	50	349	103	400	2.19e-153	542
TR3154|c0_g1_i1	TRINITY_DN23929_c1_g1_i2	99.333	300	0	1	50	349	103	400	2.19e-153	542
TR3171|c0_g1_i1	TRINITY_DN24775_c2_g8_i5	100	899	0	0	1	899	899	1	0	1661
TR3171|c0_g1_i1	TRINITY_DN22312_c1_g4_i3	99.883	857	1	0	629	1485	889	33	0	1578
TR3171|c0_g1_i1	TRINITY_DN24775_c2_g8_i7	100	786	0	0	1	786	1944	1159	0	1452
TR3171|c0_g1_i1	TRINITY_DN22312_c1_g4_i4	99.857	699	1	0	787	1485	731	33	0	1286
TR3171|c0_g1_i1	TRINITY_DN22312_c1_g4_i1	98.799	333	2	1	943	1273	395	63	1.02e-167	592
TR3171|c0_g1_i1	TRINITY_DN22312_c1_g4_i2	98.545	275	4	0	1242	1516	279	5	4.94e-136	486
TR3187|c0_g1_i1	TRINITY_DN17758_c0_g1_i1	100	838	0	0	2	839	838	1	0	1548
TR3187|c0_g1_i1	TRINITY_DN17758_c0_g1_i2	100	389	0	0	2	390	447	59	0	719
TR3220|c0_g2_i1	TRINITY_DN12401_c0_g1_i3	100	508	0	0	172	679	34	541	0	939
TR3220|c0_g2_i1	TRINITY_DN12401_c0_g1_i2	100	273	0	0	407	679	23	295	6.21e-142	505
TR3220|c0_g2_i1	TRINITY_DN12401_c0_g1_i1	100	259	0	0	171	429	207	465	3.76e-134	479
TR3223|c0_g1_i1	TRINITY_DN21789_c0_g3_i6	99.703	673	2	0	1	673	785	113	0	1232
TR3223|c0_g1_i1	TRINITY_DN21789_c0_g3_i3	99.211	507	2	1	1	507	842	338	0	913
TR3223|c0_g1_i1	TRINITY_DN21789_c0_g3_i8	99.041	417	2	2	1	415	1114	698	0	747
TR3223|c0_g1_i1	TRINITY_DN21789_c0_g3_i8	99.273	275	2	0	399	673	387	113	9.77e-140	497
TR3223|c0_g1_i1	TRINITY_DN21789_c0_g3_i1	99.041	417	2	2	1	415	906	490	0	747
TR3248|c0_g1_i1	TRINITY_DN16571_c0_g1_i1	100	842	0	0	200	1041	1	842	0	1555
TR3248|c0_g1_i1	TRINITY_DN16571_c0_g1_i2	99.834	604	0	1	200	802	1	604	0	1109
TR3256|c0_g1_i1	TRINITY_DN20491_c1_g6_i1	100	974	0	0	61	1034	36	1009	0	1799
TR3256|c0_g1_i1	TRINITY_DN20491_c1_g6_i2	99.888	894	0	1	61	954	36	928	0	1644
TR3261|c0_g1_i1	TRINITY_DN13618_c0_g1_i1	99.816	1089	2	0	1	1089	1091	3	0	2001
TR3264|c0_g1_i1	TRINITY_DN17619_c0_g1_i1	99.87	1534	2	0	177	1710	14	1547	0	2822
TR3264|c0_g1_i1	TRINITY_DN17619_c0_g1_i2	99.926	1352	1	0	359	1710	116	1467	0	2492
TR3264|c0_g1_i1	TRINITY_DN21090_c1_g1_i5	99.838	619	1	0	1841	2459	293	911	0	1138
TR3264|c0_g1_i1	TRINITY_DN21090_c1_g1_i4	99.838	619	1	0	1841	2459	224	842	0	1138
TR3264|c0_g1_i1	TRINITY_DN21090_c1_g1_i2	99.838	619	1	0	1841	2459	390	1008	0	1138
TR3264|c0_g1_i1	TRINITY_DN21090_c1_g1_i1	99.838	619	1	0	1841	2459	346	964	0	1138
TR3264|c0_g1_i1	TRINITY_DN25570_c0_g1_i1	100	241	0	0	965	1205	241	1	1.32e-123	446
TR3273|c0_g1_i1	TRINITY_DN13647_c0_g1_i1	100	515	0	0	486	1000	521	7	0	952
TR3273|c0_g1_i1	TRINITY_DN13647_c0_g1_i2	96.206	369	14	0	486	854	371	3	8.8e-172	604
TR3273|c0_g1_i1	TRINITY_DN22115_c0_g9_i1	99.669	302	0	1	129	430	301	1	1.16e-155	551
TR3283|c0_g2_i1	TRINITY_DN17516_c0_g1_i4	99.907	1076	1	0	3	1078	1076	1	0	1982
TR3283|c0_g2_i1	TRINITY_DN17516_c0_g1_i1	99.907	1076	1	0	3	1078	1076	1	0	1982
TR3283|c0_g2_i1	TRINITY_DN17516_c0_g1_i7	99.905	1055	1	0	3	1057	1129	75	0	1943
TR3283|c0_g2_i1	TRINITY_DN17516_c0_g1_i2	99.905	1055	1	0	3	1057	1129	75	0	1943
TR3283|c0_g2_i1	TRINITY_DN17516_c0_g1_i8	99.883	857	1	0	222	1078	857	1	0	1578
TR3283|c0_g2_i1	TRINITY_DN17516_c0_g1_i5	99.883	857	1	0	222	1078	857	1	0	1578
TR3283|c0_g2_i1	TRINITY_DN17516_c0_g1_i6	100	271	0	0	3	273	586	316	1.29e-140	501
TR3347|c0_g2_i1	TRINITY_DN24326_c15_g1_i7	100	1051	0	0	109	1159	11	1061	0	1941
TR3347|c0_g2_i1	TRINITY_DN24326_c15_g1_i10	100	980	0	0	255	1234	1155	176	0	1810
TR3347|c0_g2_i1	TRINITY_DN24326_c15_g1_i6	95.89	511	15	1	659	1163	511	1	0	822
TR3347|c0_g2_i1	TRINITY_DN24326_c15_g1_i13	99.73	370	1	0	181	550	462	93	0	678
TR3347|c0_g2_i1	TRINITY_DN24326_c15_g1_i11	97.554	368	9	0	109	476	368	1	1.82e-179	630
TR3347|c0_g2_i1	TRINITY_DN24326_c15_g1_i9	100	330	0	0	109	438	11	340	2.37e-173	610
TR3347|c0_g2_i1	TRINITY_DN24326_c15_g1_i1	99.399	333	2	0	109	441	603	271	1.1e-171	604
TR3347|c0_g2_i1	TRINITY_DN24326_c15_g1_i1	99.64	278	0	1	109	386	11	287	3.2e-142	507
TR3347|c0_g2_i1	TRINITY_DN24326_c15_g1_i14	98.556	277	3	1	109	385	11	286	1.16e-136	488
TR3347|c0_g2_i1	TRINITY_DN24326_c15_g1_i4	97.122	278	7	1	109	386	11	287	1.51e-130	468
TR3410|c0_g1_i1	TRINITY_DN23080_c3_g1_i1	100	1138	0	0	4	1141	1219	82	0	2102
TR3458|c0_g1_i1	TRINITY_DN36801_c0_g1_i1	100	805	0	0	6	810	805	1	0	1487
TR3458|c0_g1_i1	TRINITY_DN52052_c0_g1_i1	100	431	0	0	1204	1634	431	1	0	797
TR3458|c0_g1_i1	TRINITY_DN7723_c0_g1_i1	100	265	0	0	912	1176	265	1	4.12e-137	490
TR3467|c0_g1_i1	TRINITY_DN25184_c1_g2_i1	100	790	0	0	45	834	7	796	0	1459
TR3467|c0_g1_i1	TRINITY_DN25184_c1_g2_i2	100	713	0	0	45	757	7	719	0	1317
TR3467|c0_g1_i1	TRINITY_DN25184_c1_g2_i4	100	581	0	0	45	625	7	587	0	1074
TR3467|c0_g1_i1	TRINITY_DN25184_c1_g2_i3	99.775	444	1	0	391	834	252	695	0	815
TR3513|c0_g1_i1	TRINITY_DN23828_c1_g2_i1	99.737	380	1	0	1	380	380	1	0	697
TR3513|c0_g2_i1	TRINITY_DN23828_c1_g2_i1	100	380	0	0	1	380	380	1	0	702
TR3529|c0_g1_i1	TRINITY_DN20966_c0_g1_i10	99.871	773	1	0	1	773	809	1581	0	1423
TR3529|c0_g1_i1	TRINITY_DN20966_c0_g1_i4	99.871	773	1	0	1	773	1156	1928	0	1423
TR3529|c0_g1_i1	TRINITY_DN20966_c0_g1_i2	99.871	773	1	0	1	773	1156	1928	0	1423
TR3529|c0_g1_i1	TRINITY_DN20966_c0_g1_i11	99.612	773	3	0	1	773	809	1581	0	1411
TR3529|c0_g1_i1	TRINITY_DN20966_c0_g1_i7	99.612	773	3	0	1	773	809	1581	0	1411
TR3529|c0_g1_i1	TRINITY_DN20966_c0_g1_i6	99.612	773	3	0	1	773	809	1581	0	1411
TR3529|c0_g1_i1	TRINITY_DN20966_c0_g1_i3	99.612	773	3	0	1	773	1156	1928	0	1411
TR3529|c0_g1_i1	TRINITY_DN20966_c0_g1_i5	99.353	773	3	1	1	773	1156	1926	0	1399
TR3529|c0_g1_i1	TRINITY_DN20966_c0_g1_i1	99.353	773	3	1	1	773	809	1579	0	1399
TR3546|c0_g1_i1	TRINITY_DN1178_c0_g1_i1	99.938	1604	1	0	60	1663	1	1604	0	2957
TR3577|c0_g1_i1	TRINITY_DN23707_c0_g3_i1	99.091	440	4	0	2	441	1235	796	0	791
TR3577|c0_g1_i1	TRINITY_DN23707_c0_g3_i3	97.917	336	6	1	2	337	398	64	5.96e-165	580
TR3613|c0_g2_i1	TRINITY_DN15399_c0_g1_i1	100	534	0	0	89	622	1	534	0	987
TR3613|c0_g2_i1	TRINITY_DN15399_c0_g1_i2	100	249	0	0	374	622	237	485	1.16e-128	460
TR3710|c0_g1_i1	TRINITY_DN23831_c2_g7_i2	100	413	0	0	3	415	2495	2083	0	763
TR3710|c0_g1_i1	TRINITY_DN23831_c2_g7_i1	100	413	0	0	3	415	2494	2082	0	763
TR3849|c0_g1_i1	TRINITY_DN21693_c0_g5_i2	99.681	939	2	1	36	973	99	1037	0	1716
TR3849|c0_g1_i1	TRINITY_DN21693_c0_g5_i1	99.087	657	3	3	320	973	105	761	0	1177
TR3938|c0_g1_i1	TRINITY_DN10364_c0_g1_i1	99.915	1182	1	0	20	1201	1214	33	0	2178
TR3938|c0_g1_i1	TRINITY_DN10364_c0_g1_i2	99.867	752	1	0	20	771	898	147	0	1384
TR3984|c0_g1_i1	TRINITY_DN12643_c0_g1_i1	100	1307	0	0	23	1329	1307	1	0	2414
TR4002|c0_g1_i1	TRINITY_DN24173_c0_g3_i2	100	440	0	0	1	440	1078	639	0	813
TR4039|c0_g1_i2	TRINITY_DN16556_c0_g1_i1	100	1038	0	0	38	1075	299	1336	0	1917
TR4039|c0_g1_i2	TRINITY_DN16556_c0_g1_i3	99.697	661	2	0	415	1075	627	1287	0	1210
TR4039|c0_g1_i2	TRINITY_DN16556_c0_g1_i3	100	328	0	0	38	365	299	626	2.48e-172	606
TR4039|c0_g1_i2	TRINITY_DN16556_c0_g1_i2	99.39	328	0	1	38	365	133	458	1.93e-168	593
TR4046|c0_g1_i1	TRINITY_DN18661_c0_g1_i3	99.284	838	3	3	14	851	42	876	0	1511
TR4046|c0_g1_i1	TRINITY_DN18661_c0_g1_i1	100	785	0	0	67	851	60	844	0	1450
TR4046|c0_g1_i1	TRINITY_DN18661_c0_g1_i4	100	522	0	0	330	851	277	798	0	965
TR4046|c0_g1_i1	TRINITY_DN18661_c0_g1_i2	100	522	0	0	330	851	309	830	0	965
TR4046|c0_g1_i1	TRINITY_DN18661_c0_g1_i2	97.802	273	3	3	14	286	42	311	9.59e-131	468
TR4065|c0_g1_i1	TRINITY_DN23680_c0_g2_i26	100	256	0	0	59	314	5657	5912	7.23e-133	473
TR4065|c0_g1_i1	TRINITY_DN23680_c0_g2_i13	100	256	0	0	59	314	5749	6004	7.23e-133	473
TR4065|c0_g1_i1	TRINITY_DN23680_c0_g2_i1	100	256	0	0	59	314	5864	6119	7.23e-133	473
TR4065|c0_g1_i1	TRINITY_DN23680_c0_g2_i8	100	236	0	0	1	236	1343	1578	9.49e-122	436
TR4065|c0_g1_i1	TRINITY_DN23680_c0_g2_i7	100	236	0	0	1	236	1556	1791	9.49e-122	436
TR4065|c0_g1_i1	TRINITY_DN23680_c0_g2_i3	100	236	0	0	1	236	1616	1851	9.49e-122	436
TR4100|c0_g1_i1	TRINITY_DN23076_c4_g1_i2	97.663	813	10	4	1	804	187	999	0	1387
TR4100|c0_g1_i1	TRINITY_DN23076_c4_g1_i1	97.663	813	10	4	1	804	187	999	0	1387
TR4100|c0_g1_i1	TRINITY_DN45284_c0_g1_i1	99.375	320	2	0	359	678	320	1	1.11e-164	580
TR4122|c0_g1_i1	TRINITY_DN23076_c4_g1_i2	99.663	890	3	0	1	890	2185	1296	0	1628
TR4122|c0_g1_i1	TRINITY_DN23076_c4_g1_i1	99.483	774	4	0	117	890	2069	1296	0	1408
TR4266|c0_g1_i1	TRINITY_DN40101_c0_g1_i1	100	248	0	0	277	524	2	249	6.39e-128	459
TR4270|c0_g1_i1	TRINITY_DN21444_c0_g1_i9	100	3107	0	0	1	3107	20	3126	0	5738
TR4270|c0_g1_i1	TRINITY_DN21444_c0_g1_i2	100	2695	0	0	1	2695	20	2714	0	4977
TR4270|c0_g1_i1	TRINITY_DN21444_c0_g1_i6	100	2619	0	0	489	3107	399	3017	0	4837
TR4270|c0_g1_i1	TRINITY_DN21444_c0_g1_i6	100	379	0	0	1	379	20	398	0	701
TR4270|c0_g1_i1	TRINITY_DN21444_c0_g1_i8	100	2336	0	0	1	2336	20	2355	0	4314
TR4270|c0_g1_i1	TRINITY_DN21444_c0_g1_i10	100	1156	0	0	1952	3107	400	1555	0	2135
TR4270|c0_g1_i1	TRINITY_DN21444_c0_g1_i3	100	774	0	0	2334	3107	102	875	0	1430
TR4270|c0_g1_i1	TRINITY_DN21444_c0_g1_i4	100	379	0	0	1	379	20	398	0	701
TR4270|c0_g1_i1	TRINITY_DN21444_c0_g1_i1	100	379	0	0	1	379	20	398	0	701
TR4270|c0_g1_i1	TRINITY_DN21444_c0_g1_i5	100	316	0	0	1	316	20	335	3.55e-165	584
TR4375|c0_g1_i1	TRINITY_DN14655_c0_g2_i2	100	969	0	0	51	1019	1126	158	0	1790
TR4375|c0_g1_i1	TRINITY_DN14655_c0_g2_i1	100	735	0	0	51	785	1080	346	0	1358
TR4551|c0_g1_i1	TRINITY_DN34296_c0_g1_i1	92.075	429	31	1	396	821	11	439	1.16e-170	601
TR4601|c0_g1_i1	TRINITY_DN11120_c0_g1_i1	100	1307	0	0	1	1307	1307	1	0	2414
TR4631|c0_g1_i1	TRINITY_DN8470_c0_g1_i1	100	280	0	0	409	688	1	280	8.4e-146	518
TR4708|c1_g1_i1	TRINITY_DN16753_c0_g1_i1	99.222	643	2	1	239	878	1	643	0	1157
TR4773|c0_g1_i1	TRINITY_DN39784_c0_g1_i1	100	323	0	0	163	485	1	323	9.18e-170	597
TR4818|c0_g1_i1	TRINITY_DN23406_c0_g5_i1	100	727	0	0	1	727	45	771	0	1343
TR4833|c0_g1_i1	TRINITY_DN15669_c0_g1_i1	100	716	0	0	52	767	1	716	0	1323
TR4847|c0_g1_i1	TRINITY_DN16293_c0_g1_i2	100	1300	0	0	35	1334	121	1420	0	2401
TR4847|c0_g1_i1	TRINITY_DN16293_c0_g1_i1	100	1299	0	0	36	1334	74	1372	0	2399
TR4847|c0_g2_i1	TRINITY_DN16293_c0_g1_i1	100	1372	0	0	27	1398	1	1372	0	2534
TR4847|c0_g2_i1	TRINITY_DN16293_c0_g1_i2	99.323	1329	7	2	70	1398	94	1420	0	2403
TR4930|c0_g1_i1	TRINITY_DN21975_c0_g8_i1	99.908	1091	1	0	36	1126	291	1381	0	2010
TR4930|c0_g1_i2	TRINITY_DN21975_c0_g8_i1	99.928	1381	1	0	3	1383	1	1381	0	2545
TR4930|c0_g1_i2	TRINITY_DN21975_c0_g8_i2	97.8	500	11	0	3	502	1	500	0	863
TR4950|c0_g1_i1	TRINITY_DN18936_c0_g1_i3	99.687	1278	4	0	37	1314	1	1278	0	2338
TR4950|c0_g1_i1	TRINITY_DN18936_c0_g1_i5	99.89	912	1	0	37	948	1	912	0	1679
TR4950|c0_g1_i1	TRINITY_DN18936_c0_g1_i5	99.187	369	3	0	946	1314	963	1331	0	665
TR4950|c0_g1_i1	TRINITY_DN18936_c0_g1_i4	99.363	628	4	0	687	1314	157	784	0	1138
TR4950|c0_g1_i1	TRINITY_DN18936_c0_g1_i2	99.187	369	3	0	946	1314	469	837	0	665
TR4950|c0_g1_i1	TRINITY_DN18936_c0_g1_i2	99.618	262	1	0	687	948	157	418	7.32e-134	479
TR4950|c0_g1_i1	TRINITY_DN18936_c0_g1_i1	99.718	354	1	0	687	1040	157	510	0	649
TR4954|c0_g1_i1	TRINITY_DN17829_c0_g1_i7	100	2221	0	0	40	2260	1	2221	0	4102
TR4954|c0_g1_i1	TRINITY_DN17829_c0_g1_i1	100	2137	0	0	124	2260	91	2227	0	3947
TR4954|c0_g1_i1	TRINITY_DN17829_c0_g1_i6	99.827	1154	1	1	1107	2260	164	1316	0	2119
TR4954|c0_g1_i1	TRINITY_DN17829_c0_g1_i3	100	1075	0	0	40	1114	1	1075	0	1986
TR4954|c0_g1_i1	TRINITY_DN17829_c0_g1_i8	100	991	0	0	124	1114	91	1081	0	1831
TR4954|c0_g1_i1	TRINITY_DN17829_c0_g1_i2	100	816	0	0	40	855	1	816	0	1507
TR4954|c0_g1_i1	TRINITY_DN17829_c0_g1_i4	100	732	0	0	124	855	91	822	0	1352
TR4954|c0_g1_i1	TRINITY_DN17829_c0_g1_i5	100	260	0	0	855	1114	112	371	4e-134	481
TR4966|c0_g1_i1	TRINITY_DN26510_c0_g1_i1	100	629	0	0	198	826	629	1	0	1162
TR4966|c0_g1_i1	TRINITY_DN37302_c0_g1_i1	100	313	0	0	909	1221	313	1	8.51e-164	579
TR4966|c0_g1_i1	TRINITY_DN41172_c0_g1_i1	100	240	0	0	1279	1518	240	1	3.24e-123	444
TR4969|c0_g1_i1	TRINITY_DN19326_c0_g1_i6	100	885	0	0	5	889	1	885	0	1635
TR4969|c0_g1_i1	TRINITY_DN19326_c0_g1_i7	100	518	0	0	372	889	142	659	0	957
TR4969|c0_g1_i1	TRINITY_DN19326_c0_g1_i3	100	369	0	0	5	373	1	369	0	682
TR4969|c0_g1_i1	TRINITY_DN19326_c0_g1_i4	100	367	0	0	5	371	1	367	0	678
TR4969|c0_g1_i1	TRINITY_DN19326_c0_g1_i1	100	367	0	0	5	371	1	367	0	678
TR5005|c0_g1_i1	TRINITY_DN49543_c0_g1_i1	100	295	0	0	631	925	296	2	6.74e-154	545
TR5030|c0_g1_i1	TRINITY_DN21685_c2_g4_i11	100	3112	0	0	32	3143	1	3112	0	5747
TR5030|c0_g1_i1	TRINITY_DN21685_c2_g4_i7	99.325	3112	0	1	32	3143	1	3091	0	5611
TR5030|c0_g1_i1	TRINITY_DN21685_c2_g4_i9	100	2579	0	0	565	3143	385	2963	0	4763
TR5030|c0_g1_i1	TRINITY_DN21685_c2_g4_i1	100	2579	0	0	565	3143	108	2686	0	4763
TR5030|c0_g1_i1	TRINITY_DN21685_c2_g4_i5	99.186	2579	0	1	565	3143	385	2942	0	4626
TR5030|c0_g1_i1	TRINITY_DN21685_c2_g4_i2	99.186	2579	0	1	565	3143	108	2665	0	4626
TR5030|c0_g1_i1	TRINITY_DN21685_c2_g4_i6	100	1769	0	0	32	1800	1	1769	0	3267
TR5030|c0_g1_i1	TRINITY_DN21685_c2_g4_i6	100	1346	0	0	1798	3143	1822	3167	0	2486
TR5030|c0_g1_i1	TRINITY_DN21685_c2_g4_i4	100	1026	0	0	2118	3143	417	1442	0	1895
TR5030|c0_g1_i1	TRINITY_DN21685_c2_g4_i10	100	692	0	0	2452	3143	204	895	0	1279
TR5030|c0_g1_i1	TRINITY_DN21685_c2_g4_i3	100	535	0	0	32	566	1	535	0	989
TR5030|c0_g1_i1	TRINITY_DN21685_c2_g4_i8	99.814	537	0	1	32	567	1	537	0	985
TR5126|c0_g1_i1	TRINITY_DN18609_c0_g1_i1	100	407	0	0	436	842	849	443	0	752
TR5255|c1_g1_i1	TRINITY_DN22570_c8_g3_i4	99.56	455	2	0	1	455	382	836	0	830
TR5255|c1_g1_i1	TRINITY_DN22570_c8_g3_i2	99.56	455	2	0	1	455	319	773	0	830
TR5255|c1_g1_i1	TRINITY_DN22570_c8_g3_i1	99.56	455	2	0	1	455	322	776	0	830
TR5284|c0_g1_i1	TRINITY_DN18626_c0_g1_i1	98.098	368	4	1	67	431	803	436	0	638
TR5447|c0_g1_i1	TRINITY_DN23105_c1_g2_i1	100	621	0	0	111	731	1	621	0	1147
TR5593|c0_g1_i1	TRINITY_DN49557_c0_g1_i1	100	274	0	0	223	496	1	274	3.23e-142	507
TR5755|c0_g1_i1	TRINITY_DN16289_c0_g1_i2	100	603	0	0	314	916	1	603	0	1114
TR5755|c0_g1_i1	TRINITY_DN16289_c0_g2_i2	99.793	484	1	0	1	484	484	1	0	889
TR5755|c0_g1_i1	TRINITY_DN16289_c0_g2_i1	96.676	361	12	0	1	361	363	3	9.78e-171	601
TR5755|c0_g1_i1	TRINITY_DN16289_c0_g1_i1	94.382	356	20	0	314	669	1	356	1.29e-154	547
TR5864|c0_g1_i1	TRINITY_DN23078_c3_g2_i1	100	1251	0	0	1	1251	596	1846	0	2311
TR5869|c0_g1_i1	TRINITY_DN16745_c0_g1_i4	99.771	437	0	1	125	561	1	436	0	800
TR5869|c0_g1_i1	TRINITY_DN16745_c0_g1_i1	99.771	437	0	1	125	561	1	436	0	800
TR5869|c0_g2_i1	TRINITY_DN16745_c0_g1_i4	100	860	0	0	125	984	1	860	0	1589
TR5869|c0_g2_i1	TRINITY_DN16745_c0_g1_i1	100	582	0	0	125	706	1	582	0	1075
TR5869|c0_g2_i1	TRINITY_DN16745_c0_g1_i5	100	278	0	0	707	984	116	393	1.42e-144	514
TR5869|c0_g2_i1	TRINITY_DN16745_c0_g1_i2	100	278	0	0	707	984	447	724	1.42e-144	514
TR5869|c0_g2_i1	TRINITY_DN16745_c0_g1_i3	100	265	0	0	720	984	58	322	2.39e-137	490
TR5931|c0_g1_i1	TRINITY_DN15287_c0_g1_i2	100	807	0	0	43	849	264	1070	0	1491
TR6000|c0_g2_i1	TRINITY_DN47478_c0_g1_i1	100	348	0	0	1101	1448	1	348	0	643
TR6198|c0_g1_i1	TRINITY_DN24412_c0_g1_i12	99.39	328	2	0	42	369	845	1172	4.93e-169	595
TR6198|c0_g1_i1	TRINITY_DN24412_c0_g1_i6	99.39	328	2	0	42	369	884	1211	4.93e-169	595
TR6198|c0_g2_i1	TRINITY_DN24412_c0_g1_i12	99.39	328	2	0	42	369	845	1172	4.64e-169	595
TR6198|c0_g2_i1	TRINITY_DN24412_c0_g1_i6	99.39	328	2	0	42	369	884	1211	4.64e-169	595
TR6225|c0_g3_i1	TRINITY_DN41449_c0_g1_i1	100	285	0	0	113	397	285	1	1.3e-148	527
TR6289|c0_g2_i1	TRINITY_DN24826_c1_g1_i17	100	730	0	0	1	730	70	799	0	1349
TR6289|c0_g2_i1	TRINITY_DN24826_c1_g1_i9	100	730	0	0	1	730	70	799	0	1349
TR6289|c0_g2_i1	TRINITY_DN24826_c1_g1_i6	100	730	0	0	1	730	70	799	0	1349
TR6289|c0_g2_i1	TRINITY_DN24826_c1_g1_i1	100	730	0	0	1	730	70	799	0	1349
TR6289|c0_g2_i1	TRINITY_DN24826_c1_g1_i12	100	729	0	0	1	729	70	798	0	1347
TR6289|c0_g2_i1	TRINITY_DN24826_c1_g1_i7	99.863	730	1	0	1	730	70	799	0	1343
TR6289|c0_g2_i1	TRINITY_DN24826_c1_g2_i1	100	621	0	0	19	639	621	1	0	1147
TR6289|c0_g2_i1	TRINITY_DN24826_c1_g1_i16	100	483	0	0	248	730	64	546	0	893
TR6301|c0_g2_i1	TRINITY_DN21889_c0_g1_i11	100	583	0	0	1725	2307	1057	1639	0	1077
TR6301|c0_g2_i1	TRINITY_DN21889_c0_g1_i15	100	543	0	0	1395	1937	1	543	0	1003
TR6301|c0_g2_i1	TRINITY_DN21889_c0_g1_i2	99.794	486	0	1	1453	1937	27	512	0	891
TR6301|c0_g2_i1	TRINITY_DN21889_c0_g1_i14	100	481	0	0	1457	1937	55	535	0	889
TR6301|c0_g2_i1	TRINITY_DN21889_c0_g1_i5	100	445	0	0	1863	2307	117	561	0	822
TR6301|c0_g2_i1	TRINITY_DN21889_c0_g1_i3	100	296	0	0	1456	1751	71	366	3.3e-154	547
TR6435|c0_g1_i1	TRINITY_DN16530_c0_g1_i2	99.868	755	1	0	79	833	1	755	0	1389
TR6435|c0_g1_i1	TRINITY_DN16530_c0_g1_i3	99.717	353	1	0	481	833	34	386	0	647
TR6500|c0_g1_i1	TRINITY_DN8811_c0_g1_i1	100	1256	0	0	64	1319	1	1256	0	2320
TR6580|c0_g1_i1	TRINITY_DN36157_c0_g1_i1	100	294	0	0	303	596	4	297	1.09e-153	544
TR6801|c0_g1_i1	TRINITY_DN21387_c0_g1_i4	99.888	2676	3	0	1	2676	12	2687	0	4926
TR6801|c0_g1_i1	TRINITY_DN21387_c0_g1_i2	99.942	1732	1	0	1	1732	12	1743	0	3193
TR6801|c0_g1_i1	TRINITY_DN21387_c0_g1_i3	100	1728	0	0	1	1728	12	1739	0	3192
TR6801|c0_g1_i1	TRINITY_DN21387_c0_g1_i1	99.684	948	3	0	1729	2676	561	1508	0	1735
TR7019|c0_g1_i1	TRINITY_DN44190_c0_g1_i1	99.603	252	1	0	323	574	296	45	1.07e-128	460
TR7132|c0_g1_i1	TRINITY_DN19870_c0_g1_i2	92.857	308	22	0	1	308	237	544	4.29e-125	448
TR7168|c0_g2_i1	TRINITY_DN23641_c1_g4_i5	100	492	0	0	1	492	493	2	0	909
TR7168|c0_g2_i1	TRINITY_DN23641_c1_g4_i3	99.475	381	2	0	1	381	882	502	0	693
TR7168|c0_g2_i1	TRINITY_DN23641_c1_g4_i2	100	242	0	0	172	413	242	1	9.01e-125	448
TR7242|c0_g1_i1	TRINITY_DN37750_c0_g1_i1	100	287	0	0	95	381	1	287	9.17e-150	531
TR7406|c0_g1_i1	TRINITY_DN17565_c0_g1_i2	99.923	1306	1	0	2	1307	1454	149	0	2407
TR7406|c0_g1_i1	TRINITY_DN17565_c0_g1_i1	94.04	453	27	0	50	502	453	1	0	688
TR8062|c0_g1_i1	TRINITY_DN784_c0_g1_i1	100	745	0	0	15	759	1	745	0	1376
TR8114|c0_g1_i1	TRINITY_DN22375_c3_g1_i2	99.324	444	3	0	1	444	603	160	0	804
TR8114|c0_g1_i1	TRINITY_DN22375_c3_g1_i3	99.533	428	2	0	1	428	583	156	0	780
TR8114|c0_g1_i1	TRINITY_DN22375_c3_g1_i5	99.758	413	1	0	1	413	512	100	0	758
TR8114|c0_g1_i1	TRINITY_DN22375_c3_g1_i8	99.746	394	1	0	80	473	394	1	0	723
TR8114|c0_g1_i1	TRINITY_DN22375_c3_g1_i7	99.452	365	2	0	80	444	524	160	0	664
TR8114|c0_g1_i1	TRINITY_DN22375_c3_g1_i9	99.713	349	1	0	80	428	504	156	0	640
TR8114|c0_g1_i1	TRINITY_DN22375_c3_g1_i4	100	334	0	0	80	413	433	100	5.26e-176	617
TR8114|c0_g1_i1	TRINITY_DN22375_c3_g1_i6	92.012	338	27	0	136	473	338	1	3.35e-133	475
TR8114|c0_g1_i1	TRINITY_DN22375_c3_g1_i1	89.766	342	35	0	136	477	343	2	4.39e-122	438
TR8191|c0_g1_i1	TRINITY_DN24568_c4_g1_i3	99.916	2375	2	0	1	2375	2433	59	0	4375
TR8191|c0_g1_i1	TRINITY_DN24568_c4_g1_i2	99.916	2375	2	0	1	2375	2433	59	0	4375
TR8246|c0_g1_i1	TRINITY_DN12669_c0_g1_i1	100	1258	0	0	1105	2362	1	1258	0	2324
TR8246|c0_g1_i1	TRINITY_DN38106_c0_g1_i1	100	339	0	0	604	942	1	339	4.33e-178	627
TR8246|c0_g1_i1	TRINITY_DN44598_c0_g1_i1	100	265	0	0	1	265	307	571	5.93e-137	490
TR8380|c0_g2_i1	TRINITY_DN41223_c0_g1_i1	100	539	0	0	1	539	539	1	0	996
TR8421|c0_g1_i1	TRINITY_DN7464_c0_g1_i2	100	309	0	0	23	331	555	247	4.98e-162	571
TR8452|c0_g1_i1	TRINITY_DN16318_c0_g1_i2	100	676	0	0	31	706	1	676	0	1249
TR8452|c0_g1_i1	TRINITY_DN16318_c0_g1_i3	100	467	0	0	240	706	247	713	0	863
TR8452|c0_g1_i1	TRINITY_DN16318_c0_g1_i1	100	446	0	0	31	476	1	446	0	824
TR8666|c0_g2_i1	TRINITY_DN23228_c1_g5_i2	100	959	0	0	1	959	964	6	0	1772
TR8666|c0_g2_i1	TRINITY_DN23228_c1_g5_i1	99.349	614	4	0	147	760	626	13	0	1112
TR8671|c0_g2_i1	TRINITY_DN17980_c0_g1_i4	99.89	905	0	1	381	1285	904	1	0	1664
TR8671|c0_g2_i1	TRINITY_DN17980_c0_g1_i1	100	899	0	0	387	1285	899	1	0	1661
TR8671|c0_g2_i1	TRINITY_DN17980_c0_g1_i3	99.875	797	0	1	381	1177	835	40	0	1465
TR8671|c0_g2_i1	TRINITY_DN17980_c0_g1_i2	100	791	0	0	387	1177	830	40	0	1461
TR8671|c0_g2_i1	TRINITY_DN17980_c0_g1_i5	100	396	0	0	387	782	800	405	0	732
TR8741|c0_g1_i1	TRINITY_DN42215_c0_g1_i1	100	404	0	0	587	990	404	1	0	747
TR8741|c0_g1_i1	TRINITY_DN8909_c0_g1_i1	98.788	330	3	1	144	472	330	1	3.07e-166	586
TR8741|c0_g2_i1	TRINITY_DN42215_c0_g1_i1	100	404	0	0	587	990	404	1	0	747
TR8741|c0_g2_i1	TRINITY_DN8909_c0_g1_i1	99.697	330	0	1	144	472	330	1	3.05e-171	603
TR8768|c0_g1_i1	TRINITY_DN29334_c0_g1_i1	100	241	0	0	1	241	168	408	7.5e-124	446
TR8768|c0_g2_i1	TRINITY_DN29334_c0_g1_i1	100	241	0	0	1	241	168	408	7.5e-124	446
TR8786|c0_g1_i1	TRINITY_DN3269_c0_g1_i1	100	471	0	0	2	472	473	3	0	870
TR8789|c0_g1_i1	TRINITY_DN24433_c3_g1_i8	100	1058	0	0	30	1087	8	1065	0	1954
TR8789|c0_g1_i1	TRINITY_DN24433_c3_g1_i2	99.674	613	1	1	476	1087	231	843	0	1120
TR8789|c0_g1_i1	TRINITY_DN24433_c3_g1_i9	99.754	407	0	1	682	1087	2273	2679	0	745
TR8789|c0_g1_i1	TRINITY_DN24433_c3_g1_i7	100	303	0	0	785	1087	2422	2724	2.68e-158	560
TR8794|c0_g1_i1	TRINITY_DN5434_c0_g1_i1	100	397	0	0	478	874	397	1	0	734
TR8810|c0_g1_i1	TRINITY_DN10983_c0_g1_i2	100	628	0	0	92	719	1	628	0	1160
TR8810|c0_g1_i1	TRINITY_DN10983_c0_g1_i3	100	326	0	0	92	417	1	326	2.12e-171	603
TR8810|c0_g1_i1	TRINITY_DN10983_c0_g1_i1	100	250	0	0	470	719	16	265	3.75e-129	462
TR8843|c0_g1_i1	TRINITY_DN32535_c0_g1_i1	100	296	0	0	633	928	1	296	1.56e-154	547
TR8848|c0_g1_i1	TRINITY_DN24632_c3_g6_i1	96.324	544	10	2	1	534	611	68	0	885
TR8848|c0_g1_i1	TRINITY_DN24632_c3_g6_i4	97.329	337	6	1	1	334	517	181	1.64e-161	569
TR8848|c0_g1_i1	TRINITY_DN24632_c3_g6_i2	95.608	296	13	0	39	334	476	181	3.67e-133	475
TR8851|c0_g1_i1	TRINITY_DN22826_c0_g4_i1	100	1272	0	0	250	1521	1272	1	0	2350
TR8851|c0_g1_i1	TRINITY_DN22826_c0_g4_i7	99.882	846	1	0	250	1095	1223	378	0	1557
TR8851|c0_g1_i1	TRINITY_DN22826_c0_g4_i7	100	380	0	0	1142	1521	380	1	0	702
TR8851|c0_g1_i1	TRINITY_DN22826_c0_g4_i11	100	320	0	0	250	569	644	325	1.01e-167	592
TR8860|c0_g1_i1	TRINITY_DN23303_c1_g1_i1	100	664	0	0	26	689	8	671	0	1227
TR8860|c0_g1_i1	TRINITY_DN23303_c1_g1_i4	100	508	0	0	26	533	8	515	0	939
TR8860|c0_g1_i1	TRINITY_DN23303_c1_g2_i1	100	458	0	0	530	987	43	500	0	846
TR8860|c0_g1_i1	TRINITY_DN23303_c1_g2_i2	95.798	476	2	2	530	987	43	518	0	752
TR8860|c0_g1_i1	TRINITY_DN23303_c1_g1_i3	92.533	375	28	0	275	649	182	556	8.53e-152	538
TR8931|c0_g1_i1	TRINITY_DN25430_c0_g5_i2	100	1375	0	0	1	1375	1375	1	0	2540
TR8931|c0_g1_i1	TRINITY_DN25430_c0_g5_i1	100	735	0	0	641	1375	735	1	0	1358
TR8931|c0_g1_i1	TRINITY_DN38619_c0_g1_i1	100	262	0	0	668	929	1	262	1.59e-135	484
TR9067|c0_g1_i1	TRINITY_DN30877_c0_g1_i1	100	411	0	0	388	798	1	411	0	760
TR9166|c0_g1_i1	TRINITY_DN14200_c0_g1_i2	100	578	0	0	1	578	19	596	0	1068
TR9166|c0_g1_i1	TRINITY_DN14200_c0_g1_i3	100	384	0	0	1	384	19	402	0	710
TR9166|c0_g1_i1	TRINITY_DN14200_c0_g1_i3	99.138	348	1	2	376	721	443	790	4.53e-178	625
TR9166|c0_g1_i1	TRINITY_DN14200_c0_g1_i1	100	384	0	0	1	384	19	402	0	710
TR9166|c0_g1_i1	TRINITY_DN14200_c0_g1_i1	91.667	348	27	2	376	721	443	790	1.04e-134	481
TR9166|c0_g1_i1	TRINITY_DN14200_c0_g1_i4	94.065	337	20	0	385	721	44	380	3.68e-144	512
TR9166|c0_g2_i1	TRINITY_DN14200_c0_g1_i3	100	772	0	0	1	772	19	790	0	1426
TR9166|c0_g2_i1	TRINITY_DN14200_c0_g1_i1	96.632	772	26	0	1	772	19	790	0	1282
TR9166|c0_g2_i1	TRINITY_DN14200_c0_g1_i2	100	384	0	0	1	384	19	402	0	710
TR9166|c0_g2_i1	TRINITY_DN14200_c0_g1_i4	93.684	380	24	0	393	772	1	380	2.31e-161	569
TR9208|c0_g1_i1	TRINITY_DN12923_c0_g1_i2	100	630	0	0	17	646	634	5	0	1164
TR9208|c0_g1_i1	TRINITY_DN12923_c0_g1_i1	100	596	0	0	17	612	610	15	0	1101
TR9212|c1_g1_i1	TRINITY_DN44051_c0_g1_i1	100	296	0	0	999	1294	1	296	2.38e-154	547
TR9275|c0_g1_i1	TRINITY_DN1801_c0_g1_i1	99.782	459	1	0	70	528	1	459	0	843
TR9443|c0_g1_i1	TRINITY_DN16377_c0_g1_i1	99.87	767	1	0	49	815	1	767	0	1411
TR9443|c0_g1_i1	TRINITY_DN16377_c0_g1_i3	100	425	0	0	49	473	1	425	0	785
TR9728|c0_g1_i1	TRINITY_DN13150_c0_g1_i1	100	761	0	0	14	774	1	761	0	1406
TR9728|c0_g1_i1	TRINITY_DN13150_c0_g1_i2	100	274	0	0	181	454	16	289	1.85e-142	507
TR9761|c1_g1_i1	TRINITY_DN20596_c4_g1_i1	99.742	388	1	0	1	388	388	1	0	712
TR9761|c1_g1_i1	TRINITY_DN20596_c4_g7_i1	99.735	377	1	0	75	451	1	377	0	691
TR10020|c0_g1_i1	TRINITY_DN10108_c0_g1_i1	100	582	0	0	190	771	582	1	0	1075
TR10028|c0_g1_i1	TRINITY_DN19613_c0_g1_i4	100	408	0	0	18	425	531	124	0	754
TR10028|c0_g1_i1	TRINITY_DN19613_c0_g1_i3	100	408	0	0	18	425	531	124	0	754
TR10028|c0_g1_i1	TRINITY_DN19613_c0_g1_i2	100	408	0	0	18	425	531	124	0	754
TR10028|c0_g1_i1	TRINITY_DN19613_c0_g1_i1	100	404	0	0	22	425	527	124	0	747
TR10102|c0_g1_i1	TRINITY_DN53966_c0_g1_i1	92.581	310	23	0	400	709	1	310	5.1e-124	446
TR10131|c0_g1_i1	TRINITY_DN22342_c0_g1_i1	99.423	867	0	1	2124	2985	1	867	0	1568
TR10131|c0_g1_i1	TRINITY_DN22342_c0_g1_i5	99.364	786	0	1	2205	2985	298	1083	0	1419
TR10131|c0_g1_i1	TRINITY_DN22342_c0_g1_i5	100	280	0	0	1867	2146	19	298	3.36e-145	518
TR10131|c0_g1_i1	TRINITY_DN22342_c0_g1_i4	99.819	554	1	0	2432	2985	177	730	0	1018
TR10131|c0_g1_i1	TRINITY_DN22342_c0_g1_i3	100	448	0	0	1867	2314	19	466	0	828
TR10131|c0_g1_i1	TRINITY_DN22342_c0_g1_i6	100	391	0	0	2595	2985	571	961	0	723
TR10131|c0_g1_i1	TRINITY_DN15484_c0_g1_i1	100	264	0	0	1605	1868	1	264	2.63e-136	488
TR10131|c0_g1_i1	TRINITY_DN13454_c0_g1_i1	100	249	0	0	1378	1626	1	249	5.74e-128	460
TR10131|c0_g2_i1	TRINITY_DN22342_c0_g1_i1	100	867	0	0	2124	2990	1	867	0	1602
TR10131|c0_g2_i1	TRINITY_DN22342_c0_g1_i5	100	786	0	0	2205	2990	298	1083	0	1452
TR10131|c0_g2_i1	TRINITY_DN22342_c0_g1_i5	100	280	0	0	1867	2146	19	298	3.36e-145	518
TR10131|c0_g2_i1	TRINITY_DN22342_c0_g1_i4	99.819	554	1	0	2437	2990	177	730	0	1018
TR10131|c0_g2_i1	TRINITY_DN22342_c0_g1_i3	100	453	0	0	1867	2319	19	471	0	837
TR10131|c0_g2_i1	TRINITY_DN22342_c0_g1_i6	100	391	0	0	2600	2990	571	961	0	723
TR10131|c0_g2_i1	TRINITY_DN15484_c0_g1_i1	100	264	0	0	1605	1868	1	264	2.64e-136	488
TR10131|c0_g2_i1	TRINITY_DN13454_c0_g1_i1	100	249	0	0	1378	1626	1	249	5.75e-128	460
TR10160|c0_g1_i1	TRINITY_DN15878_c0_g1_i1	100	1407	0	0	1	1407	1407	1	0	2599
TR10160|c0_g1_i1	TRINITY_DN48674_c0_g1_i1	100	303	0	0	1389	1691	303	1	3.23e-158	560
TR10298|c0_g2_i1	TRINITY_DN15889_c0_g1_i1	100	394	0	0	124	517	48	441	0	728
TR10345|c0_g1_i1	TRINITY_DN22755_c0_g1_i4	100	1869	0	0	1	1869	20	1888	0	3452
TR10345|c0_g1_i1	TRINITY_DN22755_c0_g1_i5	100	1790	0	0	80	1869	229	2018	0	3306
TR10345|c0_g1_i1	TRINITY_DN22755_c0_g1_i3	100	1520	0	0	1	1520	20	1539	0	2808
TR10345|c0_g1_i1	TRINITY_DN22755_c0_g1_i2	100	1156	0	0	714	1869	275	1430	0	2135
TR10345|c0_g1_i1	TRINITY_DN22755_c0_g1_i1	100	685	0	0	1185	1869	182	866	0	1266
TR10655|c0_g2_i1	TRINITY_DN21287_c0_g2_i1	99.798	2977	0	1	522	3498	1	2971	0	5459
TR10655|c0_g2_i1	TRINITY_DN21137_c1_g1_i1	100	347	0	0	18	364	1	347	0	641
TR10655|c0_g2_i1	TRINITY_DN28219_c0_g1_i1	100	247	0	0	2812	3058	247	1	8.72e-127	457
TR10678|c0_g1_i1	TRINITY_DN21431_c0_g1_i1	99.773	882	2	0	2	883	1015	134	0	1618
TR10685|c0_g1_i1	TRINITY_DN19322_c0_g1_i3	100	2665	0	0	45	2709	1	2665	0	4922
TR10685|c0_g1_i1	TRINITY_DN19322_c0_g1_i5	100	1779	0	0	931	2709	231	2009	0	3286
TR10685|c0_g1_i1	TRINITY_DN19322_c0_g1_i4	100	1637	0	0	1073	2709	413	2049	0	3024
TR10685|c0_g1_i1	TRINITY_DN19322_c0_g1_i1	95.909	660	27	0	931	1590	231	890	0	1070
TR10685|c0_g1_i1	TRINITY_DN19322_c0_g1_i7	100	505	0	0	2205	2709	138	642	0	933
TR10717|c0_g1_i1	TRINITY_DN22726_c3_g1_i3	99.842	631	1	0	29	659	721	91	0	1160
TR10717|c0_g1_i1	TRINITY_DN22726_c3_g1_i1	99.649	570	2	0	90	659	660	91	0	1042
TR10717|c0_g1_i1	TRINITY_DN22726_c3_g1_i5	100	560	0	0	29	588	657	98	0	1035
TR10717|c0_g1_i1	TRINITY_DN22726_c3_g1_i4	94.558	294	16	0	106	399	294	1	5.73e-127	455
TR10721|c0_g1_i1	TRINITY_DN22236_c4_g2_i3	97.586	290	7	0	14	303	305	16	4.13e-140	497
TR10721|c0_g1_i1	TRINITY_DN22236_c4_g2_i2	97.586	290	7	0	14	303	305	16	4.13e-140	497
TR10787|c0_g1_i1	TRINITY_DN17673_c0_g1_i1	100	908	0	0	1	908	908	1	0	1677
TR10787|c0_g1_i1	TRINITY_DN17673_c0_g1_i3	100	398	0	0	1	398	592	195	0	736
TR10787|c0_g1_i1	TRINITY_DN17673_c0_g1_i4	100	267	0	0	1	267	496	230	1.77e-138	494
TR10787|c0_g1_i1	TRINITY_DN17673_c0_g1_i2	99.631	271	0	1	263	533	270	1	1.77e-138	494
TR10862|c0_g2_i1	TRINITY_DN22701_c7_g1_i2	100	242	0	0	2	243	573	332	3.34e-125	448
TR10865|c0_g1_i1	TRINITY_DN11560_c0_g1_i2	100	431	0	0	228	658	1	431	0	797
TR10865|c0_g1_i1	TRINITY_DN11560_c0_g1_i3	100	251	0	0	408	658	101	351	1.09e-129	464
TR10865|c0_g2_i1	TRINITY_DN11560_c0_g1_i2	100	431	0	0	228	658	1	431	0	797
TR10865|c0_g2_i1	TRINITY_DN11560_c0_g1_i3	100	251	0	0	408	658	101	351	1.09e-129	464
TR11028|c0_g1_i1	TRINITY_DN20955_c3_g2_i4	100	443	0	0	1	443	799	1241	0	819
TR11028|c0_g1_i1	TRINITY_DN20955_c3_g2_i1	100	263	0	0	618	880	1	263	3.03e-136	486
TR11033|c0_g1_i1	TRINITY_DN14436_c0_g1_i2	100	895	0	0	717	1611	895	1	0	1653
TR11033|c0_g1_i1	TRINITY_DN14436_c0_g1_i3	97.921	914	0	1	717	1611	914	1	0	1565
TR11033|c0_g1_i1	TRINITY_DN24239_c0_g1_i1	100	731	0	0	1683	2413	881	151	0	1351
TR11033|c0_g1_i1	TRINITY_DN31680_c0_g1_i1	100	341	0	0	212	552	341	1	3.42e-179	630
TR11068|c0_g1_i1	TRINITY_DN21879_c0_g1_i1	100	2357	0	0	20	2376	2357	1	0	4353
TR11068|c0_g1_i1	TRINITY_DN21879_c0_g1_i2	100	1916	0	0	20	1935	2028	113	0	3539
TR11086|c0_g1_i1	TRINITY_DN24019_c1_g2_i5	99.901	1012	1	0	24	1035	1039	28	0	1864
TR11086|c0_g1_i1	TRINITY_DN24019_c1_g2_i2	99.901	1009	1	0	24	1032	1179	171	0	1858
TR11086|c0_g1_i1	TRINITY_DN24019_c1_g2_i4	100	629	0	0	24	652	1220	592	0	1162
TR11086|c0_g1_i1	TRINITY_DN24019_c1_g2_i4	100	380	0	0	653	1032	550	171	0	702
TR11086|c0_g1_i1	TRINITY_DN24019_c1_g2_i3	100	629	0	0	24	652	1080	452	0	1162
TR11086|c0_g1_i1	TRINITY_DN24019_c1_g2_i3	100	383	0	0	653	1035	410	28	0	708
TR11115|c0_g1_i1	TRINITY_DN23738_c6_g4_i1	100	1076	0	0	34	1109	1	1076	0	1988
TR11115|c0_g1_i1	TRINITY_DN23738_c6_g4_i3	100	924	0	0	186	1109	413	1336	0	1707
TR11115|c0_g1_i1	TRINITY_DN23738_c6_g4_i2	100	924	0	0	186	1109	243	1166	0	1707
TR11137|c0_g1_i1	TRINITY_DN39958_c0_g1_i1	100	351	0	0	408	758	351	1	0	649
TR11143|c0_g1_i1	TRINITY_DN20205_c0_g1_i4	100	1471	0	0	1	1471	48	1518	0	2717
TR11143|c0_g1_i1	TRINITY_DN20205_c0_g1_i2	100	1471	0	0	1	1471	48	1518	0	2717
TR11143|c0_g1_i1	TRINITY_DN20205_c0_g1_i5	100	1111	0	0	361	1471	136	1246	0	2052
TR11143|c0_g1_i1	TRINITY_DN20205_c0_g1_i3	100	600	0	0	872	1471	248	847	0	1109
TR11176|c0_g1_i1	TRINITY_DN9268_c0_g1_i1	99.825	570	1	0	25	594	570	1	0	1048
TR11176|c0_g1_i1	TRINITY_DN9268_c0_g1_i2	99.424	347	2	0	25	371	609	263	8.58e-180	630
TR11247|c0_g1_i1	TRINITY_DN17165_c0_g1_i1	99.814	1073	2	0	129	1201	5	1077	0	1971
TR11247|c0_g1_i1	TRINITY_DN17165_c0_g1_i2	99.57	465	2	0	129	593	5	469	0	848
TR11294|c0_g1_i1	TRINITY_DN22640_c1_g3_i5	100	263	0	0	1	263	434	172	8.2e-137	486
TR11294|c0_g1_i1	TRINITY_DN22640_c1_g3_i3	100	263	0	0	1	263	434	172	8.2e-137	486
TR11294|c0_g1_i1	TRINITY_DN22640_c1_g3_i4	99.24	263	2	0	1	263	891	629	1.77e-133	475
TR11294|c0_g1_i1	TRINITY_DN22640_c1_g3_i4	99.609	256	1	0	8	263	226	481	2.97e-131	468
TR11294|c0_g1_i1	TRINITY_DN22640_c1_g3_i1	98.092	262	3	2	1	261	422	162	2.31e-127	455
TR11295|c0_g1_i1	TRINITY_DN6112_c0_g1_i1	100	876	0	0	75	950	1	876	0	1618
TR11305|c0_g1_i1	TRINITY_DN21925_c2_g3_i9	100	1372	0	0	33	1404	1614	243	0	2534
TR11305|c0_g1_i1	TRINITY_DN21925_c2_g3_i9	100	243	0	0	1448	1690	243	1	7.7e-125	449
TR11305|c0_g1_i1	TRINITY_DN21925_c2_g3_i6	100	1341	0	0	33	1373	1471	131	0	2477
TR11305|c0_g1_i1	TRINITY_DN21925_c2_g3_i8	100	1122	0	0	33	1154	1360	239	0	2073
TR11305|c0_g1_i1	TRINITY_DN21925_c2_g3_i5	100	892	0	0	513	1404	1134	243	0	1648
TR11305|c0_g1_i1	TRINITY_DN21925_c2_g3_i5	100	480	0	0	33	512	1662	1183	0	887
TR11305|c0_g1_i1	TRINITY_DN21925_c2_g3_i5	100	243	0	0	1448	1690	243	1	7.7e-125	449
TR11305|c0_g1_i1	TRINITY_DN21925_c2_g3_i10	100	886	0	0	33	918	1014	129	0	1637
TR11305|c0_g1_i1	TRINITY_DN21925_c2_g3_i7	99.444	900	3	2	33	932	1458	561	0	1633
TR11305|c0_g1_i1	TRINITY_DN21925_c2_g3_i4	100	861	0	0	513	1373	991	131	0	1591
TR11305|c0_g1_i1	TRINITY_DN21925_c2_g3_i4	100	480	0	0	33	512	1519	1040	0	887
TR11305|c0_g1_i1	TRINITY_DN21925_c2_g3_i2	100	488	0	0	917	1404	730	243	0	902
TR11305|c0_g1_i1	TRINITY_DN21925_c2_g3_i2	100	243	0	0	1448	1690	243	1	7.7e-125	449
TR11305|c0_g1_i1	TRINITY_DN21925_c2_g3_i1	100	457	0	0	917	1373	587	131	0	845
TR11305|c0_g1_i1	TRINITY_DN21925_c2_g3_i3	100	238	0	0	917	1154	476	239	4.63e-122	440
TR11305|c0_g2_i2	TRINITY_DN21925_c2_g3_i6	100	1471	0	0	33	1503	1471	1	0	2717
TR11305|c0_g2_i2	TRINITY_DN21925_c2_g3_i9	100	1341	0	0	33	1373	1614	274	0	2477
TR11305|c0_g2_i2	TRINITY_DN21925_c2_g3_i8	100	1122	0	0	33	1154	1360	239	0	2073
TR11305|c0_g2_i2	TRINITY_DN21925_c2_g3_i4	100	991	0	0	513	1503	991	1	0	1831
TR11305|c0_g2_i2	TRINITY_DN21925_c2_g3_i4	100	480	0	0	33	512	1519	1040	0	887
TR11305|c0_g2_i2	TRINITY_DN21925_c2_g3_i10	100	886	0	0	33	918	1014	129	0	1637
TR11305|c0_g2_i2	TRINITY_DN21925_c2_g3_i7	99.444	900	3	2	33	932	1458	561	0	1633
TR11305|c0_g2_i2	TRINITY_DN21925_c2_g3_i5	100	861	0	0	513	1373	1134	274	0	1591
TR11305|c0_g2_i2	TRINITY_DN21925_c2_g3_i5	100	480	0	0	33	512	1662	1183	0	887
TR11305|c0_g2_i2	TRINITY_DN21925_c2_g3_i1	100	587	0	0	917	1503	587	1	0	1085
TR11305|c0_g2_i2	TRINITY_DN21925_c2_g3_i2	100	457	0	0	917	1373	730	274	0	845
TR11305|c0_g2_i2	TRINITY_DN21925_c2_g3_i3	100	238	0	0	917	1154	476	239	3.96e-122	440
TR11307|c0_g1_i1	TRINITY_DN9780_c0_g1_i1	99.906	1064	1	0	76	1139	1	1064	0	1960
TR11347|c0_g1_i1	TRINITY_DN23697_c3_g1_i3	100	911	0	0	58	968	151	1061	0	1683
TR11347|c0_g1_i1	TRINITY_DN23697_c3_g1_i1	100	443	0	0	58	500	151	593	0	819
TR11347|c0_g1_i1	TRINITY_DN23697_c3_g1_i5	100	296	0	0	673	968	67	362	1.37e-154	547
TR11405|c0_g1_i1	TRINITY_DN25459_c3_g24_i1	100	777	0	0	17	793	1	777	0	1435
TR11425|c0_g1_i1	TRINITY_DN24644_c2_g4_i12	100	318	0	0	1	318	318	1	4e-167	588
TR11425|c0_g1_i1	TRINITY_DN24644_c2_g4_i10	100	318	0	0	1	318	318	1	4e-167	588
TR11425|c0_g1_i1	TRINITY_DN24644_c2_g4_i7	100	318	0	0	1	318	318	1	4e-167	588
TR11425|c0_g1_i1	TRINITY_DN24644_c2_g4_i5	100	318	0	0	1	318	318	1	4e-167	588
TR11425|c0_g1_i1	TRINITY_DN24644_c2_g4_i2	100	318	0	0	1	318	318	1	4e-167	588
TR11454|c0_g1_i1	TRINITY_DN20770_c0_g1_i7	100	473	0	0	1	473	260	732	0	874
TR11454|c0_g1_i1	TRINITY_DN20770_c0_g1_i6	100	473	0	0	1	473	260	732	0	874
TR11454|c0_g1_i1	TRINITY_DN20770_c0_g1_i4	100	434	0	0	1	434	260	693	0	802
TR11454|c0_g1_i1	TRINITY_DN20770_c0_g1_i1	100	433	0	0	1	433	260	692	0	800
TR11506|c0_g1_i1	TRINITY_DN14039_c0_g1_i1	100	900	0	0	7	906	924	25	0	1663
TR11544|c0_g1_i1	TRINITY_DN25231_c3_g1_i1	98.175	274	5	0	14	287	274	1	2.45e-134	479
TR11572|c0_g1_i1	TRINITY_DN21685_c2_g1_i6	99.558	1131	1	2	25	1154	1	1128	0	2058
TR11572|c0_g1_i1	TRINITY_DN21685_c2_g1_i8	99.635	1097	1	1	58	1154	100	1193	0	2001
TR11572|c0_g1_i1	TRINITY_DN21685_c2_g1_i3	98.497	1131	1	3	25	1154	1	1116	0	1980
TR11572|c0_g1_i1	TRINITY_DN21685_c2_g1_i7	100	1063	0	0	25	1087	1	1063	0	1964
TR11572|c0_g1_i1	TRINITY_DN21685_c2_g1_i4	98.541	1097	1	2	58	1154	100	1181	0	1923
TR11572|c0_g1_i1	TRINITY_DN21685_c2_g1_i5	98.871	1063	0	1	25	1087	1	1051	0	1886
TR11572|c0_g1_i1	TRINITY_DN21685_c2_g1_i2	97.589	788	1	6	367	1154	1	770	0	1334
TR11572|c0_g1_i2	TRINITY_DN21685_c2_g1_i3	99.553	1119	1	2	25	1142	1	1116	0	2036
TR11572|c0_g1_i2	TRINITY_DN21685_c2_g1_i6	98.497	1131	1	3	25	1142	1	1128	0	1980
TR11572|c0_g1_i2	TRINITY_DN21685_c2_g1_i4	99.631	1085	1	1	58	1142	100	1181	0	1978
TR11572|c0_g1_i2	TRINITY_DN21685_c2_g1_i5	100	1051	0	0	25	1075	1	1051	0	1941
TR11572|c0_g1_i2	TRINITY_DN21685_c2_g1_i8	98.541	1097	1	2	58	1142	100	1193	0	1923
TR11572|c0_g1_i2	TRINITY_DN21685_c2_g1_i7	98.871	1063	0	1	25	1075	1	1063	0	1886
TR11572|c0_g1_i2	TRINITY_DN21685_c2_g1_i2	96.066	788	1	7	367	1142	1	770	0	1256
TR11689|c0_g1_i1	TRINITY_DN7228_c0_g1_i1	100	1238	0	0	27	1264	1	1238	0	2287
TR11698|c0_g1_i1	TRINITY_DN21206_c0_g1_i2	100	2184	0	0	2	2185	2184	1	0	4034
TR11698|c0_g1_i1	TRINITY_DN21206_c0_g1_i1	100	1966	0	0	220	2185	1966	1	0	3631
TR11698|c0_g1_i1	TRINITY_DN21206_c0_g1_i3	100	1893	0	0	2	1894	1907	15	0	3496
TR11698|c0_g1_i1	TRINITY_DN21206_c0_g1_i5	100	1644	0	0	542	2185	1644	1	0	3037
TR11698|c0_g1_i1	TRINITY_DN21206_c0_g1_i4	100	1353	0	0	542	1894	1367	15	0	2499
TR11698|c0_g1_i1	TRINITY_DN15797_c0_g1_i2	100	342	0	0	542	883	475	816	8.52e-180	632
TR11719|c0_g1_i1	TRINITY_DN15835_c0_g1_i3	100	740	0	0	380	1119	173	912	0	1367
TR11719|c0_g1_i1	TRINITY_DN15835_c0_g1_i1	100	740	0	0	380	1119	224	963	0	1367
TR11719|c0_g1_i1	TRINITY_DN15835_c0_g1_i2	100	284	0	0	254	537	1	284	7.48e-148	525
TR11719|c0_g2_i1	TRINITY_DN15835_c0_g1_i3	99.863	732	1	0	380	1111	173	904	0	1347
TR11719|c0_g2_i1	TRINITY_DN15835_c0_g1_i1	99.863	732	1	0	380	1111	224	955	0	1347
TR11719|c0_g2_i1	TRINITY_DN15835_c0_g1_i2	100	284	0	0	254	537	1	284	7.48e-148	525
TR11808|c0_g1_i1	TRINITY_DN8858_c0_g1_i1	100	903	0	0	1	903	10	912	0	1668
TR11878|c0_g1_i1	TRINITY_DN35972_c0_g1_i1	99.739	383	1	0	308	690	1	383	0	702
TR11991|c0_g1_i1	TRINITY_DN35579_c0_g1_i1	100	263	0	0	196	458	1	263	1.86e-136	486
TR12019|c0_g1_i1	TRINITY_DN20708_c3_g1_i3	100	1594	0	0	87	1680	1	1594	0	2944
TR12019|c0_g1_i1	TRINITY_DN20708_c3_g1_i10	100	1194	0	0	487	1680	448	1641	0	2206
TR12019|c0_g1_i1	TRINITY_DN20708_c3_g1_i10	100	401	0	0	87	487	1	401	0	741
TR12019|c0_g1_i1	TRINITY_DN20708_c3_g1_i4	100	732	0	0	87	818	1	732	0	1352
TR12019|c0_g1_i1	TRINITY_DN20708_c3_g1_i1	100	732	0	0	87	818	1	732	0	1352
TR12019|c0_g1_i1	TRINITY_DN20708_c3_g1_i6	100	489	0	0	613	1101	622	1110	0	904
TR12019|c0_g1_i1	TRINITY_DN20708_c3_g1_i6	97.68	431	0	4	189	612	148	575	0	732
TR12019|c0_g1_i1	TRINITY_DN20708_c3_g1_i6	100	284	0	0	1102	1385	1155	1438	1.12e-147	525
TR12115|c0_g3_i1	TRINITY_DN19777_c0_g1_i2	100	356	0	0	313	668	1	356	0	658
TR12115|c0_g3_i1	TRINITY_DN19777_c0_g1_i1	95.699	372	0	2	313	668	1	372	7.1e-166	584
TR12115|c0_g4_i1	TRINITY_DN19777_c0_g1_i2	99.719	356	1	0	313	668	1	356	0	652
TR12115|c0_g4_i1	TRINITY_DN19777_c0_g1_i1	95.43	372	1	2	313	668	1	372	3.3e-164	579
TR12259|c0_g1_i1	TRINITY_DN11148_c0_g1_i1	100	458	0	0	132	589	1	458	0	846
TR12419|c0_g2_i1	TRINITY_DN21718_c0_g1_i3	99.749	797	2	0	1	797	913	1709	0	1461
TR12419|c0_g2_i1	TRINITY_DN21718_c0_g1_i2	99.749	797	2	0	1	797	913	1709	0	1461
TR12459|c0_g1_i1	TRINITY_DN51129_c0_g1_i1	98.387	310	2	1	32	341	307	1	4e-153	542
TR12598|c0_g1_i1	TRINITY_DN22570_c7_g1_i1	100	611	0	0	1	611	195	805	0	1129
TR12603|c0_g1_i1	TRINITY_DN17533_c0_g2_i1	99.811	529	1	0	94	622	530	2	0	972
TR12603|c0_g1_i1	TRINITY_DN17533_c0_g2_i2	99.769	432	1	0	94	525	450	19	0	793
TR12717|c0_g1_i1	TRINITY_DN21556_c0_g3_i11	100	320	0	0	1	320	468	149	1.95e-168	592
TR12717|c0_g1_i1	TRINITY_DN21556_c0_g3_i10	100	320	0	0	1	320	468	149	1.95e-168	592
TR12717|c0_g1_i1	TRINITY_DN21556_c0_g3_i9	100	320	0	0	1	320	468	149	1.95e-168	592
TR12717|c0_g1_i1	TRINITY_DN21556_c0_g3_i8	100	320	0	0	1	320	468	149	1.95e-168	592
TR12717|c0_g1_i1	TRINITY_DN21556_c0_g3_i7	100	320	0	0	1	320	468	149	1.95e-168	592
TR12717|c0_g1_i1	TRINITY_DN21556_c0_g3_i3	100	320	0	0	1	320	468	149	1.95e-168	592
TR12717|c0_g1_i1	TRINITY_DN21556_c0_g2_i2	99.688	320	1	0	1	320	373	692	9.09e-167	586
TR12722|c0_g1_i1	TRINITY_DN7473_c0_g1_i1	99.831	593	1	0	323	915	1	593	0	1090
TR12723|c0_g1_i1	TRINITY_DN23950_c0_g2_i11	100	1334	0	0	589	1922	1	1334	0	2464
TR12723|c0_g1_i1	TRINITY_DN23950_c0_g2_i2	99.921	1262	1	0	661	1922	48	1309	0	2326
TR12723|c0_g1_i1	TRINITY_DN23950_c0_g2_i4	99.832	1192	0	2	589	1778	1	1192	0	2189
TR12723|c0_g1_i1	TRINITY_DN23950_c0_g2_i7	99.259	945	7	0	295	1239	945	1	0	1707
TR12723|c0_g1_i1	TRINITY_DN23950_c0_g2_i5	99.768	862	2	0	378	1239	862	1	0	1581
TR12723|c0_g1_i1	TRINITY_DN23950_c0_g2_i9	100	504	0	0	589	1092	1	504	0	931
TR12723|c0_g1_i1	TRINITY_DN23950_c0_g2_i1	99.793	484	1	0	756	1239	484	1	0	889
TR12723|c0_g1_i1	TRINITY_DN23950_c0_g2_i1	99.769	432	1	0	661	1092	474	905	0	793
TR12723|c0_g1_i1	TRINITY_DN24381_c0_g2_i1	97.722	395	7	2	1231	1624	394	1	0	678
TR12723|c0_g1_i1	TRINITY_DN24381_c3_g1_i1	94.076	422	23	2	1490	1910	421	1	0	640
TR12849|c0_g1_i1	TRINITY_DN52442_c0_g1_i1	100	292	0	0	62	353	1	292	9.66e-153	540
TR12864|c0_g1_i1	TRINITY_DN21378_c0_g1_i11	100	1561	0	0	1	1561	1650	90	0	2883
TR12864|c0_g1_i1	TRINITY_DN21378_c0_g1_i3	99.924	1315	0	1	248	1561	1404	90	0	2422
TR12864|c0_g1_i1	TRINITY_DN21378_c0_g1_i3	100	250	0	0	1	250	1699	1450	8.29e-129	462
TR12864|c0_g1_i1	TRINITY_DN21378_c0_g1_i6	99.847	1311	2	0	1	1311	1489	179	0	2410
TR12864|c0_g1_i1	TRINITY_DN21378_c0_g1_i4	99.718	1065	2	1	248	1311	1243	179	0	1949
TR12864|c0_g1_i1	TRINITY_DN21378_c0_g1_i4	100	250	0	0	1	250	1538	1289	8.29e-129	462
TR12864|c0_g1_i1	TRINITY_DN21378_c0_g1_i5	100	1037	0	0	525	1561	1126	90	0	1916
TR12864|c0_g1_i1	TRINITY_DN21378_c0_g1_i8	99.746	787	2	0	525	1311	965	179	0	1443
TR12864|c0_g1_i1	TRINITY_DN21378_c0_g1_i2	99.801	503	1	0	1	503	568	66	0	924
TR12864|c0_g1_i1	TRINITY_DN21378_c0_g1_i9	100	402	0	0	1	402	640	239	0	743
TR12864|c0_g1_i1	TRINITY_DN21378_c0_g1_i1	100	258	0	0	1304	1561	347	90	2.96e-133	477
TR12864|c0_g1_i1	TRINITY_DN21378_c0_g1_i10	100	257	0	0	1305	1561	346	90	1.06e-132	475
TR12864|c0_g1_i1	TRINITY_DN21378_c0_g1_i12	100	250	0	0	1	250	689	440	8.29e-129	462
TR12868|c0_g1_i1	TRINITY_DN14351_c0_g1_i2	99.292	565	1	1	102	666	5	566	0	1018
TR12868|c0_g1_i1	TRINITY_DN14351_c0_g1_i1	99.762	421	1	0	102	522	5	425	0	773
TR12897|c0_g1_i1	TRINITY_DN22301_c2_g3_i1	100	1124	0	0	64	1187	1	1124	0	2076
TR12897|c0_g1_i1	TRINITY_DN22301_c2_g3_i5	100	614	0	0	574	1187	480	1093	0	1134
TR12897|c0_g1_i1	TRINITY_DN51842_c0_g1_i1	99.662	296	1	0	175	470	296	1	7.94e-153	542
TR12897|c0_g1_i1	TRINITY_DN22301_c2_g3_i3	100	257	0	0	931	1187	331	587	8.17e-133	475
TR12964|c0_g1_i1	TRINITY_DN21954_c1_g2_i1	99.297	996	7	0	1	996	1312	317	0	1801
TR12964|c0_g1_i1	TRINITY_DN21954_c1_g2_i2	99.497	596	3	0	1	596	624	29	0	1085
TR12982|c0_g2_i1	TRINITY_DN13980_c0_g1_i1	100	457	0	0	63	519	457	1	0	845
TR13059|c0_g1_i1	TRINITY_DN19652_c1_g1_i1	100	304	0	0	1	304	304	1	2.42e-159	562
TR13102|c0_g1_i1	TRINITY_DN18716_c0_g2_i3	100	789	0	0	82	870	1	789	0	1458
TR13102|c0_g1_i1	TRINITY_DN18716_c0_g2_i1	100	618	0	0	253	870	263	880	0	1142
TR13102|c0_g1_i1	TRINITY_DN18716_c0_g1_i1	100	241	0	0	674	914	241	1	5.22e-124	446
TR13220|c0_g1_i1	TRINITY_DN20062_c0_g1_i1	78.072	2116	430	30	3	2101	2375	277	0	1306
TR13486|c0_g1_i1	TRINITY_DN55915_c0_g1_i1	100	331	0	0	98	428	331	1	5.51e-174	612
TR13495|c0_g1_i1	TRINITY_DN24041_c0_g3_i6	98.628	729	7	3	1	728	1886	1160	0	1288
TR13495|c0_g1_i1	TRINITY_DN24041_c0_g3_i5	98.628	729	7	3	1	728	1886	1160	0	1288
TR13495|c0_g1_i1	TRINITY_DN24041_c0_g3_i2	98.628	729	7	3	1	728	1886	1160	0	1288
TR13495|c0_g1_i1	TRINITY_DN32065_c0_g1_i1	97.394	307	6	1	156	462	1	305	6.18e-147	521
TR13495|c0_g2_i1	TRINITY_DN24041_c0_g3_i6	98.333	600	8	2	87	686	1757	1160	0	1051
TR13495|c0_g2_i1	TRINITY_DN24041_c0_g3_i5	98.333	600	8	2	87	686	1757	1160	0	1051
TR13495|c0_g2_i1	TRINITY_DN24041_c0_g3_i2	98.333	600	8	2	87	686	1757	1160	0	1051
TR13495|c0_g2_i1	TRINITY_DN32065_c0_g1_i1	97.394	307	6	1	114	420	1	305	5.81e-147	521
TR13596|c0_g1_i1	TRINITY_DN17860_c0_g1_i3	100	950	0	0	220	1169	1	950	0	1755
TR13596|c0_g1_i1	TRINITY_DN17860_c0_g1_i2	100	799	0	0	371	1169	302	1100	0	1476
TR13596|c0_g1_i1	TRINITY_DN17860_c0_g1_i2	100	303	0	0	25	327	1	303	2.23e-158	560
TR13596|c0_g1_i1	TRINITY_DN48622_c0_g1_i1	100	270	0	0	486	755	270	1	4.94e-140	499
TR13596|c0_g1_i2	TRINITY_DN17860_c0_g1_i2	100	1100	0	0	25	1124	1	1100	0	2032
TR13596|c0_g1_i2	TRINITY_DN17860_c0_g1_i3	100	799	0	0	326	1124	152	950	0	1476
TR13596|c0_g1_i2	TRINITY_DN48622_c0_g1_i1	100	270	0	0	441	710	270	1	4.75e-140	499
TR13742|c0_g1_i1	TRINITY_DN18180_c0_g1_i3	99.888	895	1	0	51	945	64	958	0	1648
TR13742|c0_g1_i1	TRINITY_DN18180_c0_g1_i1	99.821	559	1	0	51	609	64	622	0	1027
TR13742|c0_g1_i1	TRINITY_DN18180_c0_g1_i1	99.706	340	1	0	606	945	712	1051	2.15e-177	623
TR13742|c0_g1_i1	TRINITY_DN18180_c0_g1_i6	100	338	0	0	608	945	209	546	5.99e-178	625
TR13742|c0_g1_i1	TRINITY_DN18180_c0_g1_i5	99.706	340	1	0	606	945	280	619	2.15e-177	623
TR13742|c0_g1_i1	TRINITY_DN18180_c0_g1_i7	99.705	339	1	0	51	389	64	402	7.75e-177	621
TR13742|c0_g1_i1	TRINITY_DN18180_c0_g1_i2	99.415	342	2	0	604	945	447	788	7.75e-177	621
TR13742|c0_g1_i1	TRINITY_DN18180_c0_g1_i4	100	322	0	0	1	322	36	357	4.7e-169	595
TR13742|c0_g1_i3	TRINITY_DN18180_c0_g1_i3	100	958	0	0	43	1000	1	958	0	1770
TR13742|c0_g1_i3	TRINITY_DN18180_c0_g1_i1	100	622	0	0	43	664	1	622	0	1149
TR13742|c0_g1_i3	TRINITY_DN18180_c0_g1_i1	99.706	340	1	0	661	1000	712	1051	2.28e-177	623
TR13742|c0_g1_i3	TRINITY_DN18180_c0_g1_i7	100	402	0	0	43	444	1	402	0	743
TR13742|c0_g1_i3	TRINITY_DN18180_c0_g1_i6	100	338	0	0	663	1000	209	546	6.35e-178	625
TR13742|c0_g1_i3	TRINITY_DN18180_c0_g1_i5	99.706	340	1	0	661	1000	280	619	2.28e-177	623
TR13742|c0_g1_i3	TRINITY_DN18180_c0_g1_i2	99.415	342	2	0	659	1000	447	788	8.21e-177	621
TR13742|c0_g1_i3	TRINITY_DN18180_c0_g1_i4	99.632	272	1	0	106	377	86	357	1.44e-139	497
TR13791|c0_g1_i1	TRINITY_DN18365_c0_g1_i3	100	810	0	0	30	839	1	810	0	1496
TR13791|c0_g1_i1	TRINITY_DN18365_c0_g1_i1	99.832	594	0	1	246	839	138	730	0	1090
TR13852|c0_g1_i1	TRINITY_DN20600_c1_g1_i1	99.889	898	1	0	1	898	413	1310	0	1653
TR13852|c0_g1_i1	TRINITY_DN20600_c1_g1_i6	99.879	828	1	0	71	898	23	850	0	1524
TR13852|c0_g1_i1	TRINITY_DN20600_c1_g1_i7	99.313	728	5	0	171	898	230	957	0	1317
TR13852|c0_g1_i1	TRINITY_DN20600_c1_g1_i4	97.412	425	11	0	280	704	1	425	0	725
TR13859|c0_g1_i1	TRINITY_DN23561_c0_g1_i2	98.754	1124	14	0	180	1303	52	1175	0	1999
TR13935|c0_g1_i1	TRINITY_DN16598_c0_g1_i1	100	1534	0	0	2	1535	8	1541	0	2833
TR13935|c0_g1_i1	TRINITY_DN16598_c0_g1_i2	99.792	1444	2	1	92	1535	148	1590	0	2649
TR13935|c0_g1_i1	TRINITY_DN16598_c0_g1_i4	99.853	1362	1	1	175	1535	271	1632	0	2503
TR14013|c0_g1_i1	TRINITY_DN23898_c1_g1_i1	99.754	813	0	2	132	942	4	816	0	1489
TR14192|c0_g1_i1	TRINITY_DN6466_c0_g1_i1	100	312	0	0	75	386	1	312	6.71e-164	577
TR14209|c0_g1_i1	TRINITY_DN23037_c1_g1_i18	99.598	497	2	0	1	497	794	298	0	907
TR14209|c0_g1_i1	TRINITY_DN23037_c1_g1_i12	99.598	497	2	0	1	497	753	257	0	907
TR14209|c0_g1_i1	TRINITY_DN23037_c1_g1_i1	99.598	497	2	0	1	497	794	298	0	907
TR14209|c0_g1_i1	TRINITY_DN23037_c1_g1_i16	99.518	415	2	0	83	497	671	257	0	756
TR14209|c0_g1_i1	TRINITY_DN23037_c1_g1_i10	99.518	415	2	0	83	497	712	298	0	756
TR14209|c0_g1_i1	TRINITY_DN23037_c1_g1_i11	99.506	405	2	0	1	405	562	158	0	737
TR14209|c0_g1_i1	TRINITY_DN23037_c1_g1_i3	99.506	405	2	0	1	405	562	158	0	737
TR14209|c0_g1_i1	TRINITY_DN23037_c1_g1_i14	99.381	323	2	0	83	405	480	158	1.45e-166	586
TR14253|c0_g1_i1	TRINITY_DN43396_c0_g1_i1	99.762	420	1	0	518	937	420	1	0	771
TR14371|c0_g1_i1	TRINITY_DN22115_c0_g1_i11	100	273	0	0	1	273	799	1071	2.2e-142	505
TR14371|c0_g1_i1	TRINITY_DN22115_c0_g1_i8	100	273	0	0	1	273	754	1026	2.2e-142	505
TR14424|c0_g1_i1	TRINITY_DN52373_c0_g1_i1	100	321	0	0	718	1038	1	321	2.43e-168	593
TR14424|c0_g1_i2	TRINITY_DN52373_c0_g1_i1	100	321	0	0	331	651	1	321	1.72e-168	593
TR14451|c0_g1_i3	TRINITY_DN21991_c4_g4_i22	94.587	351	11	2	1	347	986	640	1.15e-151	536
TR14451|c0_g1_i3	TRINITY_DN21991_c4_g4_i21	94.587	351	11	2	1	347	887	541	1.15e-151	536
TR14451|c0_g1_i3	TRINITY_DN21991_c4_g4_i20	94.587	351	11	2	1	347	990	644	1.15e-151	536
TR14451|c0_g1_i3	TRINITY_DN21991_c4_g4_i19	94.587	351	11	2	1	347	994	648	1.15e-151	536
TR14451|c0_g1_i3	TRINITY_DN21991_c4_g4_i18	94.587	351	11	2	1	347	990	644	1.15e-151	536
TR14451|c0_g1_i3	TRINITY_DN21991_c4_g4_i17	94.587	351	11	2	1	347	714	368	1.15e-151	536
TR14451|c0_g1_i3	TRINITY_DN21991_c4_g4_i16	94.587	351	11	2	1	347	984	638	1.15e-151	536
TR14451|c0_g1_i3	TRINITY_DN21991_c4_g4_i15	94.587	351	11	2	1	347	990	644	1.15e-151	536
TR14451|c0_g1_i3	TRINITY_DN21991_c4_g4_i14	94.587	351	11	2	1	347	988	642	1.15e-151	536
TR14451|c0_g1_i3	TRINITY_DN21991_c4_g4_i13	94.587	351	11	2	1	347	992	646	1.15e-151	536
TR14451|c0_g1_i3	TRINITY_DN21991_c4_g4_i12	94.587	351	11	2	1	347	714	368	1.15e-151	536
TR14451|c0_g1_i3	TRINITY_DN21991_c4_g4_i11	94.587	351	11	2	1	347	992	646	1.15e-151	536
TR14451|c0_g1_i3	TRINITY_DN21991_c4_g4_i10	94.587	351	11	2	1	347	996	650	1.15e-151	536
TR14451|c0_g1_i3	TRINITY_DN21991_c4_g4_i9	94.587	351	11	2	1	347	988	642	1.15e-151	536
TR14451|c0_g1_i3	TRINITY_DN21991_c4_g4_i8	94.587	351	11	2	1	347	885	539	1.15e-151	536
TR14451|c0_g1_i3	TRINITY_DN21991_c4_g4_i7	94.587	351	11	2	1	347	885	539	1.15e-151	536
TR14451|c0_g1_i3	TRINITY_DN21991_c4_g4_i6	94.587	351	11	2	1	347	889	543	1.15e-151	536
TR14451|c0_g1_i3	TRINITY_DN21991_c4_g4_i5	94.587	351	11	2	1	347	881	535	1.15e-151	536
TR14451|c0_g1_i3	TRINITY_DN21991_c4_g4_i4	94.587	351	11	2	1	347	990	644	1.15e-151	536
TR14451|c0_g1_i3	TRINITY_DN21991_c4_g4_i3	94.587	351	11	2	1	347	994	648	1.15e-151	536
TR14451|c0_g1_i3	TRINITY_DN21991_c4_g4_i2	94.587	351	11	2	1	347	992	646	1.15e-151	536
TR14451|c0_g1_i3	TRINITY_DN21991_c4_g4_i1	94.587	351	11	2	1	347	986	640	1.15e-151	536
TR14451|c1_g1_i1	TRINITY_DN22766_c1_g3_i1	97.191	356	10	0	143	498	356	1	1.49e-171	603
TR14466|c0_g1_i1	TRINITY_DN21991_c4_g4_i22	99.779	453	1	0	1	453	187	639	0	832
TR14466|c0_g1_i1	TRINITY_DN21991_c4_g4_i21	99.779	453	1	0	1	453	82	534	0	832
TR14466|c0_g1_i1	TRINITY_DN21991_c4_g4_i20	99.779	453	1	0	1	453	187	639	0	832
TR14466|c0_g1_i1	TRINITY_DN21991_c4_g4_i19	99.779	453	1	0	1	453	187	639	0	832
TR14466|c0_g1_i1	TRINITY_DN21991_c4_g4_i18	99.779	453	1	0	1	453	187	639	0	832
TR14466|c0_g1_i1	TRINITY_DN21991_c4_g4_i16	99.779	453	1	0	1	453	185	637	0	832
TR14466|c0_g1_i1	TRINITY_DN21991_c4_g4_i15	99.779	453	1	0	1	453	183	635	0	832
TR14466|c0_g1_i1	TRINITY_DN21991_c4_g4_i14	99.779	453	1	0	1	453	185	637	0	832
TR14466|c0_g1_i1	TRINITY_DN21991_c4_g4_i13	99.779	453	1	0	1	453	187	639	0	832
TR14466|c0_g1_i1	TRINITY_DN21991_c4_g4_i11	99.779	453	1	0	1	453	189	641	0	832
TR14466|c0_g1_i1	TRINITY_DN21991_c4_g4_i10	99.779	453	1	0	1	453	189	641	0	832
TR14466|c0_g1_i1	TRINITY_DN21991_c4_g4_i9	99.779	453	1	0	1	453	183	635	0	832
TR14466|c0_g1_i1	TRINITY_DN21991_c4_g4_i8	99.779	453	1	0	1	453	82	534	0	832
TR14466|c0_g1_i1	TRINITY_DN21991_c4_g4_i7	99.779	453	1	0	1	453	82	534	0	832
TR14466|c0_g1_i1	TRINITY_DN21991_c4_g4_i6	99.779	453	1	0	1	453	82	534	0	832
TR14466|c0_g1_i1	TRINITY_DN21991_c4_g4_i5	99.779	453	1	0	1	453	82	534	0	832
TR14466|c0_g1_i1	TRINITY_DN21991_c4_g4_i4	99.779	453	1	0	1	453	185	637	0	832
TR14466|c0_g1_i1	TRINITY_DN21991_c4_g4_i3	99.779	453	1	0	1	453	189	641	0	832
TR14466|c0_g1_i1	TRINITY_DN21991_c4_g4_i2	99.779	453	1	0	1	453	185	637	0	832
TR14466|c0_g1_i1	TRINITY_DN21991_c4_g4_i1	99.779	453	1	0	1	453	183	635	0	832
TR14466|c0_g1_i1	TRINITY_DN21991_c4_g4_i17	99.677	310	1	0	144	453	54	363	4.78e-161	568
TR14466|c0_g1_i1	TRINITY_DN21991_c4_g4_i12	99.677	310	1	0	144	453	54	363	4.78e-161	568
TR14473|c0_g1_i1	TRINITY_DN15350_c0_g1_i2	100	658	0	0	9	666	1	658	0	1216
TR14473|c0_g2_i1	TRINITY_DN15350_c0_g1_i2	100	632	0	0	168	799	27	658	0	1168
TR14482|c0_g1_i1	TRINITY_DN24075_c0_g2_i4	100	1049	0	0	3	1051	1	1049	0	1938
TR14482|c0_g1_i1	TRINITY_DN24075_c0_g1_i9	100	384	0	0	668	1051	1171	1554	0	710
TR14482|c0_g1_i1	TRINITY_DN24075_c0_g1_i7	100	384	0	0	668	1051	1672	2055	0	710
TR14482|c0_g1_i1	TRINITY_DN24075_c0_g1_i1	100	384	0	0	668	1051	1651	2034	0	710
TR14482|c0_g1_i1	TRINITY_DN24075_c0_g2_i3	100	366	0	0	3	368	1	366	0	676
TR14615|c0_g1_i1	TRINITY_DN21060_c3_g2_i12	100	460	0	0	1	460	1086	627	0	850
TR14615|c0_g1_i1	TRINITY_DN21060_c3_g2_i11	100	460	0	0	1	460	1024	565	0	850
TR14615|c0_g1_i1	TRINITY_DN21060_c3_g2_i3	100	460	0	0	1	460	968	509	0	850
TR14615|c0_g1_i1	TRINITY_DN21060_c3_g2_i13	99.228	259	0	1	204	460	843	585	1.82e-130	466
TR14633|c0_g1_i1	TRINITY_DN43726_c0_g1_i1	100	456	0	0	123	578	1	456	0	843
TR14675|c0_g1_i1	TRINITY_DN15038_c0_g1_i2	100	520	0	0	1	520	520	1	0	961
TR14675|c0_g1_i1	TRINITY_DN15038_c0_g1_i1	100	419	0	0	1	419	467	49	0	774
TR14675|c0_g1_i1	TRINITY_DN307_c0_g1_i2	100	265	0	0	270	534	1	265	1.26e-137	490
TR14692|c0_g1_i1	TRINITY_DN21520_c2_g1_i1	100	889	0	0	1	889	1649	761	0	1642
TR14771|c0_g1_i1	TRINITY_DN36667_c0_g1_i1	100	423	0	0	140	562	1	423	0	782
TR14786|c0_g1_i1	TRINITY_DN14277_c0_g1_i2	100	620	0	0	17	636	881	262	0	1146
TR14811|c0_g2_i1	TRINITY_DN24632_c3_g4_i4	99.481	771	4	0	1	771	1104	1874	0	1402
TR14811|c0_g2_i1	TRINITY_DN24632_c3_g4_i2	99.454	733	4	0	1	733	1082	1814	0	1332
TR14811|c0_g2_i1	TRINITY_DN24632_c3_g5_i3	98.661	448	6	0	53	500	448	1	0	795
TR14811|c0_g2_i1	TRINITY_DN24632_c3_g5_i2	96.681	452	15	0	49	500	452	1	0	752
TR14811|c0_g2_i1	TRINITY_DN24632_c3_g5_i4	95.796	452	19	0	49	500	452	1	0	730
TR14811|c0_g2_i1	TRINITY_DN24632_c3_g4_i8	99.715	351	1	0	134	484	70	420	0	643
TR14811|c0_g2_i1	TRINITY_DN24632_c3_g5_i1	100	286	0	0	215	500	286	1	3.92e-149	529
TR14811|c0_g2_i1	TRINITY_DN24632_c3_g4_i6	98.901	273	3	0	119	391	121	393	6.65e-137	488
TR14982|c0_g1_i1	TRINITY_DN20825_c0_g2_i2	100	1343	0	0	25	1367	1	1343	0	2481
TR14982|c0_g1_i1	TRINITY_DN20825_c0_g2_i1	100	1343	0	0	25	1367	1	1343	0	2481
TR15026|c0_g1_i1	TRINITY_DN20596_c4_g4_i1	99.655	290	1	0	201	490	290	1	8.14e-150	531
TR15043|c0_g1_i1	TRINITY_DN22339_c3_g1_i7	100	1016	0	0	1	1016	103	1118	0	1877
TR15043|c0_g1_i1	TRINITY_DN22339_c3_g1_i3	100	708	0	0	1	708	103	810	0	1308
TR15043|c0_g1_i1	TRINITY_DN22339_c3_g1_i6	100	308	0	0	709	1016	865	1172	3.07e-161	569
TR15043|c0_g1_i1	TRINITY_DN22339_c3_g1_i2	100	308	0	0	709	1016	898	1205	3.07e-161	569
TR15104|c0_g2_i1	TRINITY_DN36178_c0_g1_i1	100	312	0	0	1	312	312	1	3.04e-163	577
TR15109|c0_g1_i1	TRINITY_DN24268_c0_g1_i2	98.601	429	6	0	1	429	586	1014	0	760
TR15131|c0_g1_i1	TRINITY_DN676_c0_g1_i1	99.687	319	1	0	559	877	319	1	1.27e-165	584
TR15131|c0_g1_i1	TRINITY_DN29230_c0_g1_i1	98.485	264	1	1	338	601	261	1	6.21e-129	462
TR15131|c0_g2_i1	TRINITY_DN676_c0_g1_i1	99.687	319	1	0	610	928	319	1	1.33e-165	584
TR15131|c0_g2_i1	TRINITY_DN29230_c0_g1_i1	98.485	264	1	1	389	652	261	1	6.49e-129	462
TR15211|c1_g1_i1	TRINITY_DN13555_c0_g1_i2	100	1139	0	0	68	1206	34	1172	0	2104
TR15211|c1_g1_i1	TRINITY_DN13555_c0_g1_i1	100	908	0	0	299	1206	228	1135	0	1677
TR15272|c0_g1_i1	TRINITY_DN14296_c0_g1_i1	99.3	857	3	2	1	856	855	1	0	1546
TR15273|c0_g1_i1	TRINITY_DN23892_c0_g1_i1	99.803	508	0	1	2	509	507	1	0	931
TR15273|c0_g1_i1	TRINITY_DN9687_c0_g1_i1	100	259	0	0	122	380	1	259	2.66e-134	479
TR15355|c0_g1_i1	TRINITY_DN41217_c0_g1_i1	99.759	415	1	0	912	1326	1	415	0	761
TR15492|c0_g1_i1	TRINITY_DN23269_c1_g3_i8	100	757	0	0	1	757	3117	3873	0	1399
TR15492|c0_g1_i1	TRINITY_DN23269_c1_g3_i3	100	757	0	0	1	757	3158	3914	0	1399
TR15492|c0_g1_i1	TRINITY_DN23269_c1_g3_i2	99.287	561	4	0	197	757	57	617	0	1014
TR15492|c0_g1_i1	TRINITY_DN23269_c1_g3_i6	99.42	345	2	0	413	757	188	532	1.32e-178	627
TR15492|c0_g1_i1	TRINITY_DN23269_c1_g3_i9	100	327	0	0	1	327	3158	3484	6.21e-172	604
TR15492|c0_g1_i1	TRINITY_DN23269_c1_g3_i5	100	327	0	0	1	327	3117	3443	6.21e-172	604
TR15492|c0_g1_i1	TRINITY_DN23269_c1_g3_i4	100	293	0	0	465	757	281	573	4.94e-153	542
TR15612|c0_g1_i1	TRINITY_DN10810_c0_g1_i1	100	591	0	0	21	611	8	598	0	1092
TR15614|c0_g1_i1	TRINITY_DN19047_c0_g1_i2	99.931	1442	1	0	37	1478	1442	1	0	2658
TR15614|c0_g1_i1	TRINITY_DN19047_c0_g1_i3	99.882	847	1	0	37	883	944	98	0	1559
TR15674|c0_g2_i1	TRINITY_DN18004_c0_g1_i2	99.917	1202	0	1	2	1202	9	1210	0	2213
TR15674|c0_g2_i1	TRINITY_DN18004_c0_g1_i3	99.681	626	0	2	578	1202	538	1162	0	1144
TR15674|c0_g2_i1	TRINITY_DN18004_c0_g1_i3	100	533	0	0	2	534	9	541	0	985
TR15674|c0_g2_i1	TRINITY_DN18004_c0_g1_i4	99.509	407	1	1	797	1202	514	920	0	739
TR15687|c0_g1_i1	TRINITY_DN20083_c1_g2_i1	100	351	0	0	1	351	152	502	0	649
TR15687|c0_g1_i1	TRINITY_DN20083_c1_g2_i2	100	311	0	0	41	351	85	395	3.24e-163	575
TR15687|c0_g2_i1	TRINITY_DN20083_c1_g2_i1	99.074	324	1	2	22	344	180	502	6.86e-165	580
TR15687|c0_g2_i1	TRINITY_DN20083_c1_g2_i2	100	311	0	0	34	344	85	395	3.19e-163	575
TR15703|c0_g1_i1	TRINITY_DN20946_c2_g1_i5	99.625	533	1	1	8	540	532	1	0	972
TR15746|c0_g2_i1	TRINITY_DN21639_c3_g6_i1	99.217	511	4	0	1	511	302	812	0	922
TR15746|c0_g2_i1	TRINITY_DN21639_c3_g6_i2	98.826	511	6	0	1	511	179	689	0	911
TR15795|c0_g1_i1	TRINITY_DN18740_c0_g1_i2	99.813	1072	1	1	1	1071	1072	1	0	1967
TR15831|c0_g1_i1	TRINITY_DN22516_c0_g1_i1	99.919	1228	1	0	16	1243	1228	1	0	2263
TR15850|c0_g1_i1	TRINITY_DN25043_c0_g18_i1	99.33	448	2	1	3	449	1	448	0	809
TR15858|c0_g1_i1	TRINITY_DN16329_c0_g1_i2	99.894	947	1	0	2	948	947	1	0	1744
TR15858|c0_g1_i1	TRINITY_DN16329_c0_g1_i1	99.841	630	1	0	2	631	783	154	0	1158
TR15858|c0_g1_i1	TRINITY_DN16329_c0_g1_i3	99.799	497	1	0	2	498	838	342	0	913
TR15969|c0_g1_i1	TRINITY_DN8581_c0_g1_i1	100	1164	0	0	1	1164	1249	86	0	2150
TR15995|c0_g1_i1	TRINITY_DN19857_c0_g2_i1	99.887	887	1	0	2	888	887	1	0	1633
TR16038|c0_g1_i2	TRINITY_DN24918_c0_g2_i6	99.894	947	0	1	3	949	1	946	0	1742
TR16038|c0_g1_i2	TRINITY_DN24918_c0_g2_i4	100	666	0	0	3	668	1	666	0	1230
TR16038|c0_g1_i2	TRINITY_DN24918_c0_g2_i1	100	665	0	0	3	667	1	665	0	1229
TR16038|c0_g1_i2	TRINITY_DN24918_c0_g2_i5	100	633	0	0	35	667	122	754	0	1170
TR16038|c0_g1_i2	TRINITY_DN24918_c0_g2_i9	96.26	508	19	0	160	667	84	591	0	833
TR16071|c0_g1_i1	TRINITY_DN33358_c0_g1_i1	100	367	0	0	1218	1584	1	367	0	678
TR16071|c0_g1_i1	TRINITY_DN24006_c0_g1_i1	99.713	348	0	1	286	632	1	348	0	636
TR16071|c0_g1_i1	TRINITY_DN52309_c0_g1_i1	100	256	0	0	668	923	1	256	4.89e-132	473
TR16078|c0_g1_i1	TRINITY_DN47005_c0_g1_i1	99.759	415	1	0	709	1123	415	1	0	761
TR16079|c0_g1_i1	TRINITY_DN18709_c0_g2_i1	99.306	288	2	0	369	656	361	74	6.79e-147	521
TR16079|c0_g1_i1	TRINITY_DN8044_c0_g1_i1	99.592	245	1	0	89	333	245	1	1.17e-124	448
TR16087|c0_g1_i1	TRINITY_DN24175_c0_g1_i8	97.632	380	4	3	1	380	463	89	0	647
TR16087|c0_g1_i1	TRINITY_DN24175_c0_g1_i3	97.632	380	4	3	1	380	463	89	0	647
TR16090|c0_g1_i1	TRINITY_DN22456_c1_g4_i1	100	2031	0	0	5	2035	1	2031	0	3751
TR16090|c0_g1_i1	TRINITY_DN22456_c1_g4_i2	100	1242	0	0	5	1246	1	1242	0	2294
TR16090|c0_g1_i1	TRINITY_DN22456_c1_g4_i3	100	538	0	0	1498	2035	143	680	0	994
TR16090|c0_g1_i1	TRINITY_DN22456_c1_g4_i4	93.243	296	20	0	865	1160	11	306	6.57e-121	436
TR16114|c0_g2_i1	TRINITY_DN18433_c0_g1_i5	100	811	0	0	1	811	245	1055	0	1498
TR16114|c0_g2_i1	TRINITY_DN18433_c0_g1_i6	100	769	0	0	1	769	47	815	0	1421
TR16114|c0_g2_i1	TRINITY_DN18433_c0_g1_i8	100	548	0	0	264	811	268	815	0	1013
TR16114|c0_g2_i1	TRINITY_DN18433_c0_g1_i3	100	506	0	0	264	769	268	773	0	935
TR16114|c0_g2_i1	TRINITY_DN18433_c0_g1_i7	100	480	0	0	332	811	658	1137	0	887
TR16114|c0_g2_i1	TRINITY_DN18433_c0_g1_i7	100	332	0	0	1	332	286	617	1.11e-174	614
TR16114|c0_g2_i1	TRINITY_DN18433_c0_g1_i4	100	332	0	0	1	332	286	617	1.11e-174	614
TR16149|c0_g1_i1	TRINITY_DN16272_c0_g1_i1	94.769	497	1	2	310	805	31	503	0	750
TR16149|c0_g1_i2	TRINITY_DN16272_c0_g1_i1	99.577	473	1	1	310	781	31	503	0	861
TR16153|c0_g2_i1	TRINITY_DN17275_c0_g1_i1	100	1620	0	0	162	1781	1	1620	0	2992
TR16153|c0_g2_i1	TRINITY_DN17275_c0_g1_i2	99.794	1454	2	1	329	1781	223	1676	0	2667
TR16153|c0_g2_i1	TRINITY_DN17275_c0_g1_i3	99.747	1185	2	1	329	1512	223	1407	0	2170
TR16153|c0_g2_i1	TRINITY_DN2278_c1_g1_i1	100	487	0	0	354	840	487	1	0	900
TR16198|c0_g1_i1	TRINITY_DN17608_c0_g1_i2	100	1391	0	0	76	1466	1391	1	0	2569
TR16198|c0_g1_i1	TRINITY_DN17608_c0_g1_i1	100	1023	0	0	76	1098	1089	67	0	1890
TR16198|c0_g1_i1	TRINITY_DN17608_c0_g1_i3	100	806	0	0	76	881	877	72	0	1489
TR16198|c0_g1_i1	TRINITY_DN17608_c0_g1_i4	100	324	0	0	76	399	353	30	6.12e-170	599
TR16231|c0_g1_i1	TRINITY_DN18481_c0_g1_i1	99.735	756	1	1	56	810	1	756	0	1384
TR16247|c0_g1_i1	TRINITY_DN18543_c0_g1_i1	99.631	542	2	0	1	542	542	1	0	990
TR16265|c0_g1_i1	TRINITY_DN20600_c1_g3_i2	100	1124	0	0	35	1158	20	1143	0	2076
TR16265|c0_g1_i1	TRINITY_DN20600_c1_g3_i3	99.336	903	4	2	257	1158	203	1104	0	1633
TR16265|c0_g1_i1	TRINITY_DN20600_c1_g3_i1	98.805	251	0	3	71	318	22	272	2.21e-123	444
TR16266|c0_g1_i1	TRINITY_DN5368_c0_g1_i1	100	508	0	0	801	1308	508	1	0	939
TR16293|c0_g1_i2	TRINITY_DN23921_c1_g2_i4	100	362	0	0	122	483	1331	970	0	669
TR16293|c0_g1_i2	TRINITY_DN23921_c1_g2_i1	100	362	0	0	122	483	1609	1248	0	669
TR16304|c1_g1_i1	TRINITY_DN24247_c2_g2_i9	100	816	0	0	1	816	1203	388	0	1507
TR16304|c1_g1_i1	TRINITY_DN24247_c2_g2_i4	100	816	0	0	1	816	1203	388	0	1507
TR16304|c1_g1_i1	TRINITY_DN24247_c2_g2_i1	100	816	0	0	1	816	1203	388	0	1507
TR16354|c0_g1_i1	TRINITY_DN17308_c0_g1_i2	100	882	0	0	28	909	1	882	0	1629
TR16354|c0_g1_i1	TRINITY_DN17308_c0_g1_i1	100	809	0	0	28	836	1	809	0	1495
TR16354|c0_g1_i1	TRINITY_DN17308_c0_g1_i3	100	540	0	0	28	567	1	540	0	998
TR16424|c0_g1_i1	TRINITY_DN23621_c1_g1_i1	100	1124	0	0	1	1124	172	1295	0	2076
TR16424|c0_g1_i1	TRINITY_DN23621_c1_g1_i7	100	796	0	0	1	796	172	967	0	1471
TR16424|c0_g1_i1	TRINITY_DN23621_c1_g1_i10	100	688	0	0	1	688	172	859	0	1271
TR16424|c0_g1_i1	TRINITY_DN23621_c1_g1_i11	100	568	0	0	418	985	322	889	0	1050
TR16424|c0_g1_i1	TRINITY_DN23621_c1_g1_i6	100	299	0	0	687	985	631	929	3.43e-156	553
TR16424|c0_g1_i1	TRINITY_DN23621_c1_g1_i6	99.262	271	2	0	418	688	322	592	2.73e-137	490
TR16424|c0_g2_i1	TRINITY_DN23621_c1_g1_i1	99.822	1124	2	0	1	1124	172	1295	0	2065
TR16424|c0_g2_i1	TRINITY_DN23621_c1_g1_i7	99.749	796	2	0	1	796	172	967	0	1459
TR16424|c0_g2_i1	TRINITY_DN23621_c1_g1_i10	99.709	688	2	0	1	688	172	859	0	1260
TR16424|c0_g2_i1	TRINITY_DN23621_c1_g1_i11	99.648	568	2	0	418	985	322	889	0	1038
TR16424|c0_g2_i1	TRINITY_DN23621_c1_g1_i6	100	299	0	0	687	985	631	929	3.43e-156	553
TR16424|c0_g2_i1	TRINITY_DN23621_c1_g1_i6	100	271	0	0	418	688	322	592	1.26e-140	501
TR16434|c0_g1_i2	TRINITY_DN17382_c0_g1_i3	100	1186	0	0	16	1201	1186	1	0	2191
TR16434|c0_g1_i2	TRINITY_DN17382_c0_g1_i4	99.722	1078	2	1	16	1093	1227	151	0	1973
TR16434|c0_g1_i2	TRINITY_DN17382_c0_g1_i1	100	912	0	0	290	1201	912	1	0	1685
TR16434|c0_g1_i2	TRINITY_DN17382_c0_g1_i2	99.627	804	2	1	290	1093	953	151	0	1467
TR16434|c0_g1_i2	TRINITY_DN27986_c0_g1_i1	100	365	0	0	458	822	1	365	0	675
TR16469|c0_g2_i1	TRINITY_DN17863_c0_g1_i1	99.378	1287	0	1	31	1309	1	1287	0	2326
TR16469|c0_g3_i1	TRINITY_DN17863_c0_g1_i1	100	1287	0	0	31	1317	1	1287	0	2377
TR16491|c0_g1_i1	TRINITY_DN23977_c3_g1_i3	100	1354	0	0	49	1402	1	1354	0	2501
TR16491|c0_g1_i1	TRINITY_DN23977_c3_g1_i5	100	819	0	0	584	1402	794	1612	0	1513
TR16491|c0_g1_i1	TRINITY_DN23977_c3_g1_i1	100	793	0	0	49	841	1	793	0	1465
TR16491|c0_g1_i1	TRINITY_DN23977_c3_g1_i1	100	564	0	0	839	1402	844	1407	0	1042
TR16491|c0_g1_i1	TRINITY_DN23977_c3_g1_i6	100	564	0	0	839	1402	1102	1665	0	1042
TR16491|c0_g1_i1	TRINITY_DN23977_c3_g1_i6	100	258	0	0	584	841	794	1051	3.01e-133	477
TR16491|c0_g1_i1	TRINITY_DN23977_c3_g1_i2	100	371	0	0	1219	1589	164	534	0	686
TR16491|c0_g1_i1	TRINITY_DN23977_c3_g1_i7	100	257	0	0	1146	1402	41	297	1.08e-132	475
TR16524|c0_g1_i1	TRINITY_DN23084_c3_g2_i2	99.161	596	2	2	4	599	1936	1344	0	1070
TR16524|c0_g1_i1	TRINITY_DN23084_c3_g2_i1	99.161	596	2	2	4	599	1968	1376	0	1070
TR16524|c0_g1_i1	TRINITY_DN23084_c3_g2_i4	97.364	607	2	3	4	599	1947	1344	0	1020
TR16524|c0_g1_i1	TRINITY_DN23084_c3_g2_i3	97.364	607	2	3	4	599	1979	1376	0	1020
TR16527|c0_g2_i1	TRINITY_DN17731_c0_g1_i1	100	1411	0	0	69	1479	1	1411	0	2606
TR16543|c0_g1_i1	TRINITY_DN23454_c2_g1_i1	99.802	505	1	0	1	505	564	1068	0	928
TR16547|c0_g1_i1	TRINITY_DN22973_c0_g5_i2	99.917	1210	1	0	1	1210	38	1247	0	2230
TR16547|c0_g1_i1	TRINITY_DN22973_c0_g5_i1	99.904	1047	1	0	1	1047	38	1084	0	1929
TR16563|c0_g1_i1	TRINITY_DN4878_c0_g1_i1	100	694	0	0	105	798	1	694	0	1282
TR16587|c0_g1_i1	TRINITY_DN17087_c0_g1_i1	100	1009	0	0	66	1074	1	1009	0	1864
TR16605|c0_g1_i1	TRINITY_DN23989_c9_g1_i1	99.37	635	4	0	32	666	811	177	0	1151
TR16617|c0_g1_i1	TRINITY_DN21061_c2_g1_i6	99.728	734	2	0	3	736	734	1	0	1345
TR16617|c0_g1_i1	TRINITY_DN21061_c2_g1_i7	99.84	626	1	0	111	736	626	1	0	1151
TR16617|c0_g1_i1	TRINITY_DN21061_c2_g1_i5	99.84	626	1	0	111	736	626	1	0	1151
TR16617|c0_g1_i1	TRINITY_DN21061_c2_g1_i3	99.84	626	1	0	111	736	626	1	0	1151
TR16617|c0_g1_i1	TRINITY_DN21061_c2_g1_i2	99.84	626	1	0	111	736	626	1	0	1151
TR16617|c0_g1_i1	TRINITY_DN21061_c2_g1_i4	92.275	466	36	0	3	468	466	1	0	662
TR16617|c0_g1_i1	TRINITY_DN21061_c2_g2_i1	99.621	264	1	0	473	736	264	1	3.21e-135	483
TR16644|c0_g1_i1	TRINITY_DN19304_c0_g1_i1	99.891	1843	2	0	1	1843	1843	1	0	3393
TR16644|c0_g1_i1	TRINITY_DN19304_c0_g1_i2	100	1372	0	0	472	1843	1372	1	0	2534
TR16681|c0_g1_i1	TRINITY_DN34561_c0_g1_i1	99.299	428	3	0	302	729	1	428	0	774
TR16693|c0_g1_i1	TRINITY_DN36090_c0_g1_i1	100	443	0	0	103	545	443	1	0	819
TR16693|c0_g1_i1	TRINITY_DN23607_c5_g5_i4	100	346	0	0	607	952	346	1	0	640
TR16693|c0_g1_i1	TRINITY_DN23607_c5_g5_i2	100	346	0	0	607	952	346	1	0	640
TR16693|c0_g1_i1	TRINITY_DN22545_c1_g3_i3	100	253	0	0	953	1205	253	1	2e-130	468
TR16696|c0_g1_i1	TRINITY_DN25136_c2_g2_i5	100	1439	0	0	1	1439	1440	2	0	2658
TR16696|c0_g1_i1	TRINITY_DN25136_c2_g2_i1	100	516	0	0	1	516	801	286	0	953
TR16696|c0_g1_i1	TRINITY_DN25136_c2_g2_i2	100	514	0	0	1	514	874	361	0	950
TR16696|c0_g1_i1	TRINITY_DN25136_c2_g2_i7	99.71	345	1	0	824	1168	1	345	5.67e-180	632
TR16696|c0_g1_i1	TRINITY_DN25136_c2_g9_i1	99.359	312	1	1	444	755	1	311	2.1e-159	564
TR16696|c0_g1_i1	TRINITY_DN25136_c2_g2_i6	100	264	0	0	857	1120	402	139	1.3e-136	488
TR16752|c0_g1_i1	TRINITY_DN15922_c0_g1_i1	99.652	575	2	0	292	866	599	1173	0	1051
TR16752|c0_g1_i1	TRINITY_DN15922_c0_g1_i2	99.612	516	2	0	351	866	282	797	0	942
TR16796|c0_g1_i1	TRINITY_DN43302_c0_g1_i1	100	323	0	0	249	571	1	323	3.58e-169	597
TR16824|c0_g1_i1	TRINITY_DN44889_c0_g1_i1	99.792	481	0	1	539	1018	1	481	0	881
TR16850|c0_g1_i1	TRINITY_DN8807_c0_g1_i1	100	1704	0	0	47	1750	6	1709	0	3147
TR16858|c0_g3_i1	TRINITY_DN21213_c1_g1_i5	100	339	0	0	95	433	1	339	9.95e-179	627
TR16858|c0_g3_i1	TRINITY_DN21213_c1_g1_i3	100	339	0	0	95	433	1	339	9.95e-179	627
TR16915|c0_g1_i1	TRINITY_DN11666_c0_g1_i1	98.783	411	5	0	82	492	411	1	0	732
TR17012|c0_g1_i1	TRINITY_DN13442_c0_g1_i2	99.735	754	1	1	1121	1874	14	766	0	1380
TR17012|c0_g1_i1	TRINITY_DN22804_c3_g2_i2	90.398	729	53	11	355	1071	1046	1769	0	942
TR17012|c0_g1_i1	TRINITY_DN22804_c3_g2_i4	89.985	659	39	9	355	1001	1046	1689	0	826
TR17012|c0_g1_i1	TRINITY_DN13442_c0_g1_i1	99.727	366	0	1	1509	1874	58	422	0	669
TR17012|c0_g1_i1	TRINITY_DN15986_c0_g1_i1	91.501	353	30	0	1	353	426	74	6.12e-136	486
TR17035|c0_g1_i1	TRINITY_DN18831_c0_g2_i1	99.927	1372	1	0	16	1387	1374	3	0	2529
TR17035|c0_g1_i2	TRINITY_DN18831_c0_g2_i1	98.984	1378	8	5	16	1393	1374	3	0	2462
TR17041|c0_g1_i1	TRINITY_DN18561_c0_g1_i3	100	872	0	0	61	932	1	872	0	1611
TR17041|c0_g1_i1	TRINITY_DN18561_c0_g1_i1	100	872	0	0	61	932	1	872	0	1611
TR17041|c0_g1_i1	TRINITY_DN37788_c0_g1_i1	100	364	0	0	959	1322	1	364	0	673
TR17041|c0_g1_i1	TRINITY_DN18561_c0_g1_i2	99.672	305	0	1	633	936	13	317	3.12e-157	556
TR17087|c0_g2_i1	TRINITY_DN11189_c0_g1_i1	100	1079	0	0	6	1084	1136	58	0	1993
TR17100|c0_g1_i2	TRINITY_DN22822_c2_g3_i1	100	277	0	0	231	507	1	277	5.65e-144	512
TR17100|c0_g1_i2	TRINITY_DN22822_c2_g3_i6	100	253	0	0	1	253	560	812	1.24e-130	468
TR17100|c0_g1_i2	TRINITY_DN22822_c2_g3_i2	100	253	0	0	1	253	560	812	1.24e-130	468
TR17100|c0_g1_i2	TRINITY_DN22822_c2_g3_i4	100	241	0	0	1	241	560	800	5.81e-124	446
TR17100|c0_g1_i3	TRINITY_DN22822_c2_g3_i2	97.697	521	0	1	1	509	560	1080	0	885
TR17100|c0_g1_i3	TRINITY_DN22822_c2_g3_i6	96.314	407	0	2	1	395	560	963	0	654
TR17100|c0_g1_i3	TRINITY_DN22822_c2_g3_i4	100	323	0	0	1	323	560	882	1.5e-169	597
TR17100|c0_g1_i4	TRINITY_DN22822_c2_g3_i6	97.474	475	0	1	1	463	560	1034	0	800
TR17100|c0_g1_i4	TRINITY_DN22822_c2_g3_i2	96.314	407	0	2	1	392	560	966	0	654
TR17100|c0_g1_i4	TRINITY_DN22822_c2_g3_i4	100	323	0	0	1	323	560	882	1.44e-169	597
TR17132|c0_g1_i1	TRINITY_DN14179_c0_g1_i2	100	861	0	0	103	963	873	13	0	1591
TR17132|c0_g1_i1	TRINITY_DN14179_c0_g1_i1	100	301	0	0	663	963	313	13	2.52e-157	556
TR17143|c1_g1_i1	TRINITY_DN25459_c2_g2_i1	100	2078	0	0	1	2078	29	2106	0	3838
TR17143|c1_g1_i1	TRINITY_DN25459_c2_g2_i3	100	2044	0	0	35	2078	171	2214	0	3775
TR17143|c1_g1_i1	TRINITY_DN25459_c2_g2_i2	100	2043	0	0	36	2078	87	2129	0	3773
TR17182|c0_g2_i1	TRINITY_DN41992_c0_g1_i1	100	317	0	0	142	458	317	1	2.01e-166	586
TR17182|c0_g3_i1	TRINITY_DN41992_c0_g1_i1	100	317	0	0	142	458	317	1	2.01e-166	586
TR17198|c0_g1_i1	TRINITY_DN2671_c0_g1_i1	100	336	0	0	214	549	45	380	9.66e-177	621
TR17206|c0_g1_i1	TRINITY_DN23293_c1_g2_i3	99.906	1065	1	0	593	1657	1285	221	0	1962
TR17206|c0_g1_i1	TRINITY_DN23293_c1_g2_i2	99.906	1065	1	0	593	1657	1237	173	0	1962
TR17206|c0_g1_i1	TRINITY_DN23293_c1_g2_i4	99.9	1002	1	0	593	1594	1198	197	0	1845
TR17206|c0_g1_i1	TRINITY_DN23293_c1_g2_i1	99.896	960	1	0	593	1552	985	26	0	1768
TR17206|c0_g1_i1	TRINITY_DN10241_c0_g1_i2	100	405	0	0	207	611	405	1	0	749
TR17206|c0_g1_i1	TRINITY_DN23293_c1_g5_i1	100	278	0	0	1220	1497	1	278	2.4e-144	514
TR17206|c0_g2_i1	TRINITY_DN23293_c1_g2_i3	99.249	1065	3	3	593	1652	1285	221	0	1917
TR17206|c0_g2_i1	TRINITY_DN23293_c1_g2_i2	99.249	1065	3	3	593	1652	1237	173	0	1917
TR17206|c0_g2_i1	TRINITY_DN23293_c1_g2_i4	99.202	1002	3	3	593	1589	1198	197	0	1801
TR17206|c0_g2_i1	TRINITY_DN23293_c1_g2_i1	99.167	960	3	1	593	1547	985	26	0	1724
TR17206|c0_g2_i1	TRINITY_DN10241_c0_g1_i2	100	405	0	0	207	611	405	1	0	749
TR17206|c0_g2_i1	TRINITY_DN23293_c1_g5_i1	100	278	0	0	1215	1492	1	278	2.39e-144	514
TR17219|c0_g1_i1	TRINITY_DN20730_c4_g4_i1	100	985	0	0	1	985	409	1393	0	1820
TR17245|c0_g1_i1	TRINITY_DN23932_c3_g2_i5	99.031	413	3	1	21	432	178	590	0	739
TR17261|c0_g1_i1	TRINITY_DN10359_c0_g1_i1	100	1058	0	0	30	1087	1	1058	0	1954
TR17296|c0_g1_i1	TRINITY_DN49771_c0_g1_i1	100	400	0	0	564	963	1	400	0	739
TR17313|c0_g1_i1	TRINITY_DN20594_c0_g3_i1	99.665	895	2	1	33	927	915	22	0	1635
TR17348|c0_g1_i1	TRINITY_DN21370_c2_g2_i2	100	269	0	0	1	269	210	478	7.37e-140	497
TR17384|c0_g1_i1	TRINITY_DN22072_c1_g1_i6	99.547	662	3	0	1	662	454	1115	0	1206
TR17384|c0_g1_i1	TRINITY_DN22072_c1_g1_i4	99.547	662	3	0	1	662	3775	4436	0	1206
TR17384|c0_g1_i1	TRINITY_DN24090_c1_g1_i1	99.296	426	3	0	1	426	426	1	0	771
TR17384|c0_g1_i2	TRINITY_DN22072_c1_g1_i6	99.578	711	3	0	1	711	454	1164	0	1297
TR17384|c0_g1_i2	TRINITY_DN22072_c1_g1_i4	99.578	711	3	0	1	711	3775	4485	0	1297
TR17384|c0_g1_i2	TRINITY_DN24090_c1_g1_i1	99.296	426	3	0	1	426	426	1	0	771
TR17390|c0_g1_i1	TRINITY_DN23143_c1_g4_i1	99.835	1211	2	0	1	1211	1211	1	0	2226
TR17415|c0_g2_i1	TRINITY_DN17126_c0_g1_i2	99.862	2900	1	1	1	2897	3066	167	0	5330
TR17415|c0_g2_i1	TRINITY_DN17126_c0_g1_i3	99.955	2206	1	0	692	2897	2372	167	0	4069
TR17415|c0_g2_i1	TRINITY_DN17126_c0_g1_i4	99.841	1890	0	1	1	1887	2034	145	0	3470
TR17415|c0_g2_i1	TRINITY_DN20857_c0_g1_i1	99.396	828	3	1	3519	4346	57	882	0	1500
TR17415|c0_g2_i1	TRINITY_DN17126_c0_g1_i1	99.468	564	0	1	1	561	640	77	0	1022
TR17415|c0_g2_i1	TRINITY_DN20857_c2_g4_i1	96.822	472	11	3	3095	3566	1	468	0	785
TR17415|c0_g2_i1	TRINITY_DN17126_c0_g1_i5	98.972	389	4	0	1687	2075	2	390	0	697
TR17415|c0_g2_i1	TRINITY_DN20857_c2_g7_i1	94.118	408	24	0	3009	3416	410	3	3.63e-176	621
TR17471|c0_g2_i1	TRINITY_DN54232_c0_g1_i1	99.789	474	1	0	471	944	1	474	0	870
TR17471|c0_g2_i2	TRINITY_DN54232_c0_g1_i1	99.789	474	1	0	454	927	1	474	0	870
TR17471|c0_g2_i3	TRINITY_DN54232_c0_g1_i1	99.789	474	1	0	389	862	1	474	0	870
TR17474|c0_g1_i1	TRINITY_DN19306_c0_g1_i1	99.881	1675	2	0	1	1675	118	1792	0	3083
TR17512|c0_g1_i1	TRINITY_DN17803_c0_g1_i1	100	1787	0	0	33	1819	1	1787	0	3301
TR17512|c0_g1_i1	TRINITY_DN17803_c0_g1_i2	100	1129	0	0	691	1819	717	1845	0	2085
TR17512|c0_g1_i1	TRINITY_DN17803_c0_g1_i2	100	660	0	0	33	692	1	660	0	1219
TR17516|c0_g1_i1	TRINITY_DN23509_c4_g2_i1	99.705	1016	3	0	174	1189	1016	1	0	1860
TR17535|c0_g1_i1	TRINITY_DN7145_c0_g1_i1	99.893	936	1	0	105	1040	1	936	0	1724
TR17578|c0_g1_i1	TRINITY_DN15689_c0_g1_i1	99.963	2673	0	1	101	2773	1	2672	0	4929
TR17578|c0_g1_i1	TRINITY_DN15689_c0_g1_i2	99.96	2510	0	1	264	2773	118	2626	0	4628
TR17620|c0_g1_i1	TRINITY_DN36689_c0_g1_i1	99.614	259	1	0	2244	2502	178	436	6.37e-132	473
TR17632|c0_g1_i1	TRINITY_DN22179_c4_g2_i3	99.574	470	2	0	1	470	64	533	0	857
TR17632|c0_g1_i1	TRINITY_DN22179_c4_g2_i2	100	361	0	0	110	470	104	464	0	667
TR17668|c0_g1_i1	TRINITY_DN23100_c1_g1_i11	98.056	823	7	1	95	908	1	823	0	1423
TR17668|c0_g1_i1	TRINITY_DN23100_c1_g1_i10	98.056	823	7	1	95	908	1	823	0	1423
TR17668|c0_g1_i1	TRINITY_DN23100_c1_g1_i12	97.934	823	8	1	95	908	1	823	0	1417
TR17668|c0_g1_i1	TRINITY_DN22546_c2_g1_i19	85.48	916	106	12	1	902	2305	3207	0	929
TR17668|c0_g1_i1	TRINITY_DN22546_c2_g1_i12	85.48	916	106	12	1	902	2349	3251	0	929
TR17668|c0_g1_i1	TRINITY_DN22546_c2_g1_i11	85.48	916	106	12	1	902	2443	3345	0	929
TR17668|c0_g1_i1	TRINITY_DN22546_c2_g1_i9	85.48	916	106	12	1	902	2443	3345	0	929
TR17668|c0_g1_i1	TRINITY_DN22546_c2_g1_i7	85.48	916	106	12	1	902	2349	3251	0	929
TR17668|c0_g1_i1	TRINITY_DN22546_c2_g1_i6	85.48	916	106	12	1	902	2487	3389	0	929
TR17668|c0_g1_i1	TRINITY_DN22546_c2_g1_i4	85.48	916	106	12	1	902	1879	2781	0	929
TR17668|c0_g1_i1	TRINITY_DN22546_c2_g1_i3	85.48	916	106	12	1	902	1879	2781	0	929
TR17668|c0_g1_i1	TRINITY_DN22546_c2_g1_i2	85.48	916	106	12	1	902	1879	2781	0	929
TR17668|c0_g1_i1	TRINITY_DN22546_c2_g1_i1	85.48	916	106	12	1	902	2305	3207	0	929
TR17694|c0_g1_i1	TRINITY_DN15146_c0_g1_i1	99.45	545	3	0	65	609	1	545	0	990
TR17697|c0_g1_i1	TRINITY_DN20884_c0_g1_i3	98.433	638	1	4	18	646	638	1	0	1114
TR17714|c0_g1_i1	TRINITY_DN16702_c0_g1_i1	99.836	609	1	0	35	643	2	610	0	1120
TR17734|c0_g1_i1	TRINITY_DN25427_c0_g1_i9	98.322	298	5	0	1	298	1739	2036	6.69e-148	523
TR17746|c0_g1_i1	TRINITY_DN23366_c2_g6_i1	100	282	0	0	346	627	282	1	1.58e-146	521
TR17755|c0_g1_i1	TRINITY_DN20327_c1_g1_i3	100	1512	0	0	48	1559	485	1996	0	2793
TR17755|c0_g1_i1	TRINITY_DN20327_c1_g1_i3	95.74	493	21	0	65	557	493	1	0	795
TR17755|c0_g1_i1	TRINITY_DN20327_c1_g1_i4	99.646	1412	5	0	148	1559	242	1653	0	2580
TR17755|c0_g1_i1	TRINITY_DN20327_c1_g1_i8	99.928	1397	1	0	163	1559	477	1873	0	2575
TR17755|c0_g1_i1	TRINITY_DN20327_c1_g1_i7	99.928	1397	1	0	163	1559	507	1903	0	2575
TR17755|c0_g1_i1	TRINITY_DN20327_c1_g1_i5	99.928	1397	1	0	163	1559	504	1900	0	2575
TR17755|c0_g1_i1	TRINITY_DN20327_c1_g1_i1	99.928	1397	1	0	163	1559	480	1876	0	2575
TR17755|c0_g1_i1	TRINITY_DN20327_c1_g1_i2	100	892	0	0	668	1559	338	1229	0	1648
TR17755|c0_g1_i1	TRINITY_DN20327_c1_g1_i2	99.654	289	1	0	711	999	332	44	8.04e-149	529
TR17755|c0_g1_i1	TRINITY_DN20327_c1_g1_i6	95.74	493	21	0	65	557	493	1	0	795
TR17755|c0_g1_i1	TRINITY_DN20327_c1_g3_i1	100	288	0	0	1201	1488	293	6	6.22e-150	532
TR17760|c0_g2_i1	TRINITY_DN12644_c0_g1_i2	100	1758	0	0	255	2012	1	1758	0	3247
TR17760|c0_g2_i1	TRINITY_DN12644_c0_g1_i1	100	744	0	0	1269	2012	90	833	0	1375
TR17760|c0_g2_i1	TRINITY_DN4659_c0_g1_i1	100	669	0	0	160	828	669	1	0	1236
TR17760|c0_g2_i1	TRINITY_DN47220_c0_g1_i1	100	244	0	0	1118	1361	244	1	2.39e-125	451
TR17778|c0_g1_i1	TRINITY_DN22444_c2_g1_i3	99.144	584	0	1	2	585	970	392	0	1046
TR17778|c0_g1_i1	TRINITY_DN22444_c2_g1_i5	98.974	585	0	2	2	585	628	49	0	1042
TR17778|c0_g1_i1	TRINITY_DN22444_c2_g1_i4	99.033	517	0	1	2	518	761	250	0	922
TR17818|c0_g1_i1	TRINITY_DN9604_c0_g1_i1	100	875	0	0	62	936	1007	133	0	1616
TR17828|c0_g1_i1	TRINITY_DN25366_c13_g2_i5	98.542	480	7	0	123	602	5264	5743	0	848
TR17828|c0_g1_i1	TRINITY_DN25366_c13_g2_i1	98.542	480	7	0	123	602	5278	5757	0	848
TR17828|c0_g1_i1	TRINITY_DN25366_c13_g2_i7	95.625	480	7	1	123	602	5264	5729	0	758
TR17828|c0_g1_i1	TRINITY_DN25366_c13_g2_i3	95.625	480	7	1	123	602	5278	5743	0	758
TR17837|c0_g1_i1	TRINITY_DN15509_c0_g1_i1	100	1777	0	0	1	1777	51	1827	0	3282
TR17919|c0_g1_i1	TRINITY_DN21388_c1_g1_i2	99.86	2148	3	0	189	2336	1636	3783	0	3951
TR17919|c0_g1_i1	TRINITY_DN21388_c1_g1_i6	99.946	1850	1	0	189	2038	1636	3485	0	3411
TR17919|c0_g1_i1	TRINITY_DN21388_c1_g1_i4	99.946	1850	1	0	189	2038	1636	3485	0	3411
TR17919|c0_g1_i1	TRINITY_DN21388_c1_g1_i3	99.946	1850	1	0	189	2038	1636	3485	0	3411
TR17919|c0_g1_i1	TRINITY_DN21388_c1_g1_i1	99.946	1850	1	0	189	2038	1636	3485	0	3411
TR17919|c0_g1_i1	TRINITY_DN21388_c1_g1_i8	99.746	1577	1	1	65	1638	1	1577	0	2887
TR17919|c0_g1_i1	TRINITY_DN21388_c1_g1_i7	100	1449	0	0	190	1638	91	1539	0	2676
TR17919|c0_g1_i2	TRINITY_DN21388_c1_g1_i2	99.907	2145	2	0	127	2271	1639	3783	0	3951
TR17919|c0_g1_i2	TRINITY_DN21388_c1_g1_i6	100	1847	0	0	127	1973	1639	3485	0	3411
TR17919|c0_g1_i2	TRINITY_DN21388_c1_g1_i4	100	1847	0	0	127	1973	1639	3485	0	3411
TR17919|c0_g1_i2	TRINITY_DN21388_c1_g1_i3	100	1847	0	0	127	1973	1639	3485	0	3411
TR17919|c0_g1_i2	TRINITY_DN21388_c1_g1_i1	100	1847	0	0	127	1973	1639	3485	0	3411
TR17919|c0_g1_i2	TRINITY_DN21388_c1_g1_i7	99.737	1522	1	1	55	1573	18	1539	0	2785
TR17919|c0_g1_i2	TRINITY_DN21388_c1_g1_i8	100	1449	0	0	125	1573	129	1577	0	2676
TR17940|c0_g1_i1	TRINITY_DN48951_c0_g1_i1	99.724	362	1	0	501	862	362	1	0	664
TR17940|c0_g1_i1	TRINITY_DN48620_c0_g1_i1	100	298	0	0	81	378	298	1	1.05e-155	551
TR18000|c0_g1_i1	TRINITY_DN21977_c0_g2_i2	100	533	0	0	216	748	632	100	0	985
TR18000|c0_g1_i1	TRINITY_DN21977_c0_g2_i1	100	479	0	0	216	694	516	38	0	885
TR18009|c0_g1_i1	TRINITY_DN17181_c0_g1_i1	99.313	291	2	0	79	369	113	403	6.95e-149	527
TR18035|c0_g1_i4	TRINITY_DN18380_c0_g1_i5	100	568	0	0	241	808	568	1	0	1050
TR18035|c0_g1_i4	TRINITY_DN18380_c0_g1_i4	99.269	547	2	2	263	808	546	1	0	987
TR18035|c0_g1_i4	TRINITY_DN18380_c0_g1_i1	100	524	0	0	285	808	524	1	0	968
TR18065|c0_g1_i1	TRINITY_DN23753_c3_g5_i1	97.297	296	8	0	474	769	323	618	2.37e-141	503
TR18069|c0_g1_i1	TRINITY_DN21469_c1_g1_i1	100	1255	0	0	2	1256	1255	1	0	2318
TR18069|c0_g1_i1	TRINITY_DN21469_c1_g1_i3	95.359	474	22	0	713	1186	474	1	0	754
TR18112|c0_g1_i1	TRINITY_DN33552_c0_g1_i1	100	463	0	0	537	999	1	463	0	856
TR18116|c0_g1_i1	TRINITY_DN24561_c0_g6_i1	99.539	434	2	0	1	434	570	1003	0	791
TR18228|c0_g1_i1	TRINITY_DN16034_c0_g1_i1	100	2193	0	0	1	2193	44	2236	0	4050
TR18228|c0_g1_i1	TRINITY_DN16034_c0_g1_i2	99.885	1736	2	0	1	1736	44	1779	0	3195
TR18234|c0_g1_i1	TRINITY_DN17080_c0_g1_i1	99.698	662	1	1	7	667	662	1	0	1210
TR18234|c0_g1_i1	TRINITY_DN17080_c0_g2_i1	100	611	0	0	228	838	1	611	0	1129
TR18239|c0_g1_i1	TRINITY_DN18862_c0_g1_i1	100	785	0	0	439	1223	786	2	0	1450
TR18239|c0_g1_i1	TRINITY_DN18862_c0_g1_i4	100	581	0	0	643	1223	582	2	0	1074
TR18239|c0_g1_i1	TRINITY_DN18862_c0_g1_i2	100	498	0	0	439	936	832	335	0	920
TR18239|c0_g1_i1	TRINITY_DN18862_c0_g1_i2	99.659	293	0	1	932	1223	294	2	1.39e-150	534
TR18239|c0_g1_i1	TRINITY_DN18862_c0_g3_i1	97.368	418	2	2	156	573	1	409	0	702
TR18239|c0_g1_i1	TRINITY_DN18862_c0_g1_i3	100	294	0	0	643	936	628	335	2.31e-153	544
TR18239|c0_g1_i1	TRINITY_DN18862_c0_g1_i3	99.659	293	0	1	932	1223	294	2	1.39e-150	534
TR18239|c0_g2_i1	TRINITY_DN18862_c0_g1_i1	99.49	785	1	1	439	1220	786	2	0	1424
TR18239|c0_g2_i1	TRINITY_DN18862_c0_g1_i4	100	581	0	0	640	1220	582	2	0	1074
TR18239|c0_g2_i1	TRINITY_DN18862_c0_g1_i2	99.197	498	1	1	439	933	832	335	0	894
TR18239|c0_g2_i1	TRINITY_DN18862_c0_g1_i2	99.659	293	0	1	929	1220	294	2	1.39e-150	534
TR18239|c0_g2_i1	TRINITY_DN18862_c0_g3_i1	98.313	415	1	1	156	570	1	409	0	723
TR18239|c0_g2_i1	TRINITY_DN18862_c0_g1_i3	100	294	0	0	640	933	628	335	2.3e-153	544
TR18239|c0_g2_i1	TRINITY_DN18862_c0_g1_i3	99.659	293	0	1	929	1220	294	2	1.39e-150	534
TR18309|c1_g1_i1	TRINITY_DN25171_c0_g1_i13	99.444	540	2	1	74	612	48	587	0	979
TR18309|c1_g1_i1	TRINITY_DN25171_c0_g1_i10	99.444	540	2	1	74	612	48	587	0	979
TR18309|c1_g1_i1	TRINITY_DN25171_c0_g1_i9	99.444	540	2	1	74	612	48	587	0	979
TR18309|c1_g1_i1	TRINITY_DN25171_c0_g1_i6	99.444	540	2	1	74	612	48	587	0	979
TR18309|c1_g1_i1	TRINITY_DN25171_c0_g1_i5	99.444	540	2	1	74	612	48	587	0	979
TR18309|c1_g1_i1	TRINITY_DN25171_c0_g1_i1	99.444	540	2	1	74	612	48	587	0	979
TR18309|c1_g1_i1	TRINITY_DN25171_c0_g1_i11	99.115	452	2	2	1	450	167	618	0	811
TR18318|c0_g1_i1	TRINITY_DN23454_c2_g1_i1	100	279	0	0	1	279	335	57	1.04e-145	516
TR18335|c0_g1_i1	TRINITY_DN23690_c0_g1_i2	100	1315	0	0	4	1318	1	1315	0	2429
TR18335|c0_g1_i1	TRINITY_DN23690_c0_g1_i1	99.474	1140	0	1	185	1318	230	1369	0	2067
TR18335|c0_g1_i1	TRINITY_DN23690_c0_g1_i3	100	850	0	0	469	1318	104	953	0	1570
TR18337|c0_g1_i1	TRINITY_DN21937_c3_g1_i1	100	432	0	0	1	432	544	975	0	798
TR18343|c0_g1_i2	TRINITY_DN2645_c0_g1_i1	100	292	0	0	96	387	374	83	8.81e-153	540
TR18347|c0_g1_i1	TRINITY_DN12797_c0_g1_i1	100	931	0	0	18	948	945	15	0	1720
TR18381|c0_g1_i1	TRINITY_DN24404_c0_g2_i4	100	1549	0	0	2	1550	1549	1	0	2861
TR18381|c0_g1_i1	TRINITY_DN24404_c0_g2_i1	100	1035	0	0	2	1036	1591	557	0	1912
TR18381|c0_g1_i1	TRINITY_DN24404_c0_g2_i1	100	515	0	0	1036	1550	515	1	0	952
TR18381|c0_g1_i1	TRINITY_DN24404_c0_g2_i3	99.893	938	0	1	2	938	1349	412	0	1725
TR18381|c0_g1_i1	TRINITY_DN24404_c0_g2_i2	99.613	776	1	1	2	775	1028	253	0	1415
TR18382|c0_g2_i1	TRINITY_DN13153_c0_g1_i1	100	681	0	0	107	787	1	681	0	1258
TR18395|c0_g1_i1	TRINITY_DN23076_c4_g2_i6	99.42	345	2	0	13	357	1	345	6.92e-179	627
TR18395|c0_g1_i1	TRINITY_DN23076_c4_g2_i10	100	258	0	0	13	270	1	258	7.37e-134	477
TR18395|c0_g2_i1	TRINITY_DN23076_c4_g2_i6	100	345	0	0	13	357	1	345	0	638
TR18395|c0_g2_i1	TRINITY_DN23076_c4_g2_i10	99.225	258	2	0	13	270	1	258	1.6e-130	466
TR18423|c0_g1_i1	TRINITY_DN17523_c0_g2_i1	99.843	1275	2	0	72	1346	1	1275	0	2344
TR18429|c0_g1_i2	TRINITY_DN17228_c0_g1_i2	100	536	0	0	3	538	1	536	0	990
TR18429|c0_g1_i2	TRINITY_DN17228_c0_g1_i1	100	289	0	0	3	291	1	289	5.79e-151	534
TR18439|c0_g1_i1	TRINITY_DN23455_c0_g1_i4	100	2191	0	0	412	2602	2191	1	0	4047
TR18439|c0_g1_i1	TRINITY_DN23455_c0_g1_i1	100	1196	0	0	412	1607	2065	870	0	2209
TR18439|c0_g1_i1	TRINITY_DN23455_c0_g1_i3	100	900	0	0	1703	2602	900	1	0	1663
TR18439|c0_g1_i1	TRINITY_DN23455_c0_g1_i3	100	844	0	0	412	1255	1743	900	0	1559
TR18439|c0_g1_i1	TRINITY_DN23455_c0_g1_i2	99.83	588	1	0	412	999	651	64	0	1081
TR18449|c0_g1_i1	TRINITY_DN53827_c0_g1_i1	99.837	614	1	0	321	934	615	2	0	1129
TR18449|c0_g1_i1	TRINITY_DN49130_c0_g1_i1	99.522	418	2	0	1942	2359	418	1	0	761
TR18454|c0_g1_i1	TRINITY_DN24392_c1_g8_i2	99.928	1398	1	0	3	1400	1	1398	0	2577
TR18454|c0_g1_i1	TRINITY_DN24392_c1_g8_i5	100	1365	0	0	36	1400	148	1512	0	2521
TR18454|c0_g1_i1	TRINITY_DN24392_c1_g8_i6	100	393	0	0	1008	1400	294	686	0	726
TR18454|c0_g1_i1	TRINITY_DN24392_c1_g8_i3	100	359	0	0	36	394	148	506	0	664
TR18454|c0_g1_i1	TRINITY_DN24392_c1_g8_i1	100	257	0	0	470	726	1	257	9.55e-133	475
TR18456|c0_g1_i1	TRINITY_DN18920_c0_g1_i2	100	1272	0	0	22	1293	1	1272	0	2350
TR18456|c0_g1_i1	TRINITY_DN18920_c0_g1_i1	100	697	0	0	597	1293	26	722	0	1288
TR18462|c0_g1_i1	TRINITY_DN23387_c5_g7_i1	99.229	389	1	1	1	389	141	527	0	701
TR18464|c0_g1_i1	TRINITY_DN22765_c1_g1_i1	100	1006	0	0	1	1006	91	1096	0	1858
TR18464|c0_g1_i1	TRINITY_DN22765_c1_g1_i11	100	1001	0	0	6	1006	413	1413	0	1849
TR18464|c0_g1_i1	TRINITY_DN22765_c1_g1_i8	100	976	0	0	31	1006	43	1018	0	1803
TR18464|c0_g1_i1	TRINITY_DN22765_c1_g1_i4	99.787	939	2	0	99	1037	136	1074	0	1724
TR18464|c0_g1_i1	TRINITY_DN22765_c1_g1_i2	100	908	0	0	99	1006	375	1282	0	1677
TR18472|c0_g1_i1	TRINITY_DN20083_c1_g3_i1	99.877	1631	2	0	23	1653	1	1631	0	3001
TR18472|c0_g1_i1	TRINITY_DN20083_c1_g3_i2	99.548	885	4	0	769	1653	358	1242	0	1613
TR18483|c0_g1_i1	TRINITY_DN22857_c2_g1_i5	99.822	1122	2	0	39	1160	1	1122	0	2061
TR18483|c0_g1_i1	TRINITY_DN22857_c2_g1_i4	99.814	539	1	0	39	577	1	539	0	990
TR18483|c0_g1_i1	TRINITY_DN22857_c2_g1_i2	99.814	539	1	0	39	577	1	539	0	990
TR18483|c0_g1_i1	TRINITY_DN22857_c2_g1_i1	99.814	539	1	0	39	577	1	539	0	990
TR18486|c0_g1_i1	TRINITY_DN47588_c0_g1_i1	100	433	0	0	341	773	433	1	0	800
TR18486|c0_g1_i1	TRINITY_DN34345_c0_g1_i1	100	318	0	0	21	338	318	1	1.19e-166	588
TR18490|c0_g1_i1	TRINITY_DN32408_c0_g1_i1	100	317	0	0	1452	1768	317	1	5.55e-166	586
TR18495|c0_g1_i1	TRINITY_DN16237_c0_g1_i1	99.908	1086	1	0	46	1131	1	1086	0	2001
TR18495|c0_g1_i1	TRINITY_DN16237_c0_g1_i2	99.863	730	1	0	402	1131	19	748	0	1343
TR18558|c0_g1_i1	TRINITY_DN25347_c0_g1_i13	100	3091	0	0	67	3157	1	3091	0	5709
TR18558|c0_g1_i1	TRINITY_DN25347_c0_g1_i19	99.547	3091	0	1	67	3157	1	3077	0	5618
TR18558|c0_g1_i1	TRINITY_DN25347_c0_g1_i18	100	2963	0	0	67	3029	1	2963	0	5472
TR18558|c0_g1_i1	TRINITY_DN25347_c0_g1_i10	100	2963	0	0	67	3029	1	2963	0	5472
TR18558|c0_g1_i1	TRINITY_DN25347_c0_g1_i7	100	2174	0	0	984	3157	959	3132	0	4015
TR18558|c0_g1_i1	TRINITY_DN25347_c0_g1_i7	100	917	0	0	67	983	1	917	0	1694
TR18558|c0_g1_i1	TRINITY_DN25347_c0_g1_i6	99.923	1307	0	1	67	1372	1	1307	0	2407
TR18558|c0_g1_i1	TRINITY_DN23007_c0_g1_i6	99.82	556	0	1	3029	3583	1	556	0	1020
TR18558|c0_g1_i1	TRINITY_DN23007_c0_g1_i4	99.82	556	0	1	3029	3583	1	556	0	1020
TR18558|c0_g1_i1	TRINITY_DN23007_c0_g1_i1	99.82	556	0	1	3029	3583	1	556	0	1020
TR18558|c0_g1_i1	TRINITY_DN23007_c0_g1_i7	99.801	502	0	1	3083	3583	1	502	0	920
TR18558|c0_g1_i1	TRINITY_DN23007_c0_g1_i3	99.801	502	0	1	3083	3583	1	502	0	920
TR18558|c0_g1_i1	TRINITY_DN25347_c0_g1_i9	99.58	476	0	2	2554	3029	259	732	0	867
TR18558|c0_g1_i1	TRINITY_DN23007_c0_g1_i5	100	301	0	0	3107	3407	1	301	8.55e-157	556
TR18561|c0_g1_i1	TRINITY_DN20460_c0_g1_i6	100	1046	0	0	69	1114	1	1046	0	1932
TR18561|c0_g1_i1	TRINITY_DN20460_c0_g1_i3	100	853	0	0	262	1114	408	1260	0	1576
TR18561|c0_g1_i1	TRINITY_DN20460_c0_g1_i2	100	853	0	0	262	1114	285	1137	0	1576
TR18561|c0_g1_i2	TRINITY_DN20460_c0_g1_i2	100	1137	0	0	69	1205	1	1137	0	2100
TR18561|c0_g1_i2	TRINITY_DN20460_c0_g1_i3	99.883	858	0	1	349	1205	403	1260	0	1578
TR18561|c0_g1_i2	TRINITY_DN20460_c0_g1_i6	100	853	0	0	353	1205	194	1046	0	1576
TR18561|c0_g1_i2	TRINITY_DN20460_c0_g1_i1	100	285	0	0	69	353	1	285	2.22e-148	527
TR18570|c0_g1_i1	TRINITY_DN18491_c0_g1_i5	100	1521	0	0	57	1577	1	1521	0	2809
TR18570|c0_g1_i1	TRINITY_DN18491_c0_g1_i1	100	1225	0	0	57	1281	1	1225	0	2263
TR18570|c0_g1_i1	TRINITY_DN18491_c0_g1_i2	100	1175	0	0	57	1231	1	1175	0	2170
TR18570|c0_g1_i1	TRINITY_DN18491_c0_g1_i2	99.333	300	1	1	1279	1577	1173	1472	1.06e-152	542
TR18570|c0_g1_i1	TRINITY_DN18491_c0_g1_i3	100	844	0	0	734	1577	721	1564	0	1559
TR18570|c0_g1_i1	TRINITY_DN18491_c0_g1_i3	100	679	0	0	57	735	1	679	0	1254
TR18570|c0_g1_i1	TRINITY_DN18491_c0_g1_i6	100	679	0	0	57	735	1	679	0	1254
TR18570|c0_g1_i1	TRINITY_DN18491_c0_g1_i6	100	548	0	0	734	1281	721	1268	0	1013
TR18570|c0_g1_i2	TRINITY_DN18491_c0_g1_i5	98.751	1521	0	1	57	1558	1	1521	0	2686
TR18570|c0_g1_i2	TRINITY_DN18491_c0_g1_i1	98.449	1225	0	1	57	1262	1	1225	0	2139
TR18570|c0_g1_i2	TRINITY_DN18491_c0_g1_i2	98.383	1175	0	1	57	1212	1	1175	0	2047
TR18570|c0_g1_i2	TRINITY_DN18491_c0_g1_i2	99.333	300	1	1	1260	1558	1173	1472	1.05e-152	542
TR18570|c0_g1_i2	TRINITY_DN18491_c0_g1_i3	100	844	0	0	715	1558	721	1564	0	1559
TR18570|c0_g1_i2	TRINITY_DN18491_c0_g1_i3	97.202	679	0	1	57	716	1	679	0	1131
TR18570|c0_g1_i2	TRINITY_DN18491_c0_g1_i6	97.202	679	0	1	57	716	1	679	0	1131
TR18570|c0_g1_i2	TRINITY_DN18491_c0_g1_i6	100	548	0	0	715	1262	721	1268	0	1013
TR18596|c0_g1_i1	TRINITY_DN31224_c0_g1_i1	98.496	266	4	0	1	266	266	1	2.45e-131	470
TR18617|c0_g1_i1	TRINITY_DN20890_c6_g2_i6	100	267	0	0	1	267	339	73	4.65e-139	494
TR18617|c0_g1_i1	TRINITY_DN20890_c6_g2_i3	100	267	0	0	1	267	339	73	4.65e-139	494
TR18619|c0_g1_i1	TRINITY_DN25327_c2_g4_i1	99.675	308	1	0	461	768	1	308	1.07e-159	564
TR18773|c0_g1_i1	TRINITY_DN23088_c3_g3_i2	99.928	1397	1	0	1	1397	280	1676	0	2575
TR18773|c0_g1_i1	TRINITY_DN23088_c3_g3_i3	100	1214	0	0	1	1214	280	1493	0	2242
TR18773|c0_g1_i1	TRINITY_DN23088_c3_g4_i1	100	463	0	0	752	1214	934	1396	0	856
TR18773|c0_g1_i1	TRINITY_DN23088_c3_g3_i1	100	383	0	0	1	383	280	662	0	708
TR18773|c0_g1_i1	TRINITY_DN23088_c3_g1_i11	99.191	371	3	0	1027	1397	1590	1960	0	669
TR18773|c0_g1_i1	TRINITY_DN23088_c3_g1_i7	99.191	371	3	0	1027	1397	1604	1974	0	669
TR18773|c0_g1_i1	TRINITY_DN23088_c3_g1_i5	99.191	371	3	0	1027	1397	1603	1973	0	669
TR18846|c0_g1_i1	TRINITY_DN14554_c0_g1_i2	99.782	918	2	0	197	1114	1	918	0	1685
TR18846|c0_g1_i1	TRINITY_DN14554_c0_g1_i1	99.832	594	1	0	521	1114	96	689	0	1092
TR18851|c0_g1_i1	TRINITY_DN20648_c0_g1_i3	99.893	2800	3	0	23	2822	1	2800	0	5155
TR18851|c0_g1_i1	TRINITY_DN20648_c0_g1_i4	99.905	1053	1	0	23	1075	1	1053	0	1940
TR18851|c0_g1_i1	TRINITY_DN20648_c0_g1_i2	99.813	536	1	0	540	1075	97	632	0	985
TR18851|c0_g1_i1	TRINITY_DN20648_c0_g1_i1	99.284	419	3	0	2607	3025	1	419	0	758
TR18930|c0_g1_i1	TRINITY_DN20896_c1_g2_i5	100	1547	0	0	46	1592	1	1547	0	2857
TR18930|c0_g1_i1	TRINITY_DN20896_c1_g2_i8	100	1480	0	0	113	1592	49	1528	0	2734
TR18930|c0_g1_i1	TRINITY_DN20896_c1_g2_i2	100	1434	0	0	46	1479	1	1434	0	2649
TR18930|c0_g1_i1	TRINITY_DN20896_c1_g2_i4	100	1367	0	0	113	1479	49	1415	0	2525
TR18930|c0_g1_i1	TRINITY_DN20896_c1_g2_i11	100	1163	0	0	430	1592	418	1580	0	2148
TR18930|c0_g1_i1	TRINITY_DN20896_c1_g2_i11	100	386	0	0	46	431	1	386	0	713
TR18930|c0_g1_i1	TRINITY_DN20896_c1_g2_i1	100	1163	0	0	430	1592	474	1636	0	2148
TR18930|c0_g1_i1	TRINITY_DN20896_c1_g2_i1	100	385	0	0	46	430	1	385	0	712
TR18930|c0_g1_i1	TRINITY_DN20896_c1_g2_i12	100	1128	0	0	46	1173	1	1128	0	2084
TR18930|c0_g1_i1	TRINITY_DN20896_c1_g2_i9	100	1128	0	0	46	1173	1	1128	0	2084
TR18930|c0_g1_i1	TRINITY_DN20896_c1_g2_i9	100	420	0	0	1173	1592	1281	1700	0	776
TR18930|c0_g1_i1	TRINITY_DN20896_c1_g2_i7	100	1127	0	0	46	1172	1	1127	0	2082
TR18930|c0_g1_i1	TRINITY_DN20896_c1_g2_i10	100	1050	0	0	430	1479	418	1467	0	1940
TR18930|c0_g1_i1	TRINITY_DN20896_c1_g2_i10	100	386	0	0	46	431	1	386	0	713
TR18930|c0_g1_i1	TRINITY_DN25177_c0_g1_i9	98.116	584	1	1	1478	2061	1347	1920	0	1009
TR18930|c0_g1_i1	TRINITY_DN25177_c0_g1_i5	98.116	584	1	1	1478	2061	1348	1921	0	1009
TR18930|c0_g1_i1	TRINITY_DN25177_c0_g1_i7	97.974	543	1	1	1519	2061	1441	1973	0	933
TR18930|c0_g1_i1	TRINITY_DN20896_c1_g2_i3	98.955	287	1	2	46	331	1	286	1.08e-143	512
TR19012|c0_g1_i1	TRINITY_DN45119_c0_g1_i1	100	377	0	0	174	550	1	377	0	697
TR19018|c0_g1_i1	TRINITY_DN24712_c2_g1_i3	100	975	0	0	62	1036	1	975	0	1801
TR19018|c0_g1_i1	TRINITY_DN24712_c2_g1_i4	99.85	665	1	0	372	1036	136	800	0	1223
TR19018|c0_g1_i1	TRINITY_DN24712_c2_g1_i8	100	616	0	0	421	1036	229	844	0	1138
TR19119|c0_g1_i1	TRINITY_DN50370_c0_g1_i1	99.441	358	2	0	812	1169	1	358	0	651
TR19119|c0_g1_i1	TRINITY_DN51945_c0_g1_i1	99.424	347	2	0	316	662	23	369	2.42e-179	630
TR19119|c0_g1_i1	TRINITY_DN41759_c0_g1_i1	99.615	260	0	1	1402	1661	2	260	4.31e-132	473
TR19193|c0_g1_i1	TRINITY_DN16277_c0_g1_i1	100	1688	0	0	1	1688	1688	1	0	3118
TR19328|c0_g2_i1	TRINITY_DN52218_c0_g1_i1	100	433	0	0	1	433	433	1	0	800
TR19350|c0_g1_i1	TRINITY_DN30916_c0_g1_i1	99.102	334	2	1	118	450	1	334	2.26e-170	599
TR19352|c0_g3_i1	TRINITY_DN21093_c2_g2_i8	100	681	0	0	79	759	1	681	0	1258
TR19352|c0_g3_i1	TRINITY_DN21093_c2_g2_i6	100	616	0	0	79	694	1	616	0	1138
TR19352|c0_g3_i1	TRINITY_DN21093_c2_g2_i9	100	333	0	0	79	411	1	333	2.88e-175	616
TR19352|c0_g3_i1	TRINITY_DN21093_c2_g2_i9	100	283	0	0	412	694	374	656	1.79e-147	523
TR19352|c0_g3_i1	TRINITY_DN21093_c2_g1_i1	98.958	288	0	3	90	376	286	1	3.88e-144	512
TR19398|c0_g1_i1	TRINITY_DN7934_c0_g1_i1	99.437	533	3	0	59	591	1	533	0	968
TR19426|c0_g1_i1	TRINITY_DN37037_c0_g1_i1	99.877	810	1	0	24	833	1	810	0	1491
TR19482|c0_g2_i1	TRINITY_DN17880_c0_g1_i1	100	553	0	0	65	617	553	1	0	1022
TR19482|c0_g2_i1	TRINITY_DN17880_c0_g1_i2	100	340	0	0	278	617	340	1	3e-179	628
TR19516|c0_g1_i1	TRINITY_DN13709_c0_g1_i1	100	583	0	0	1	583	49	631	0	1077
TR19572|c0_g1_i1	TRINITY_DN19428_c0_g2_i1	99.018	611	6	0	1	611	611	1	0	1096
TR19572|c0_g1_i1	TRINITY_DN19428_c0_g1_i1	84.643	560	82	4	69	626	1283	726	5.2e-157	555
TR19589|c0_g1_i1	TRINITY_DN18721_c0_g2_i1	100	1243	0	0	1	1243	1249	7	0	2296
TR19589|c0_g1_i1	TRINITY_DN14547_c0_g1_i1	89.941	338	34	0	383	720	338	1	4.15e-121	436
TR19624|c0_g1_i1	TRINITY_DN21451_c3_g4_i1	98.909	550	6	0	4	553	145	694	0	983
TR19624|c0_g1_i1	TRINITY_DN21451_c3_g4_i3	99.602	251	0	1	249	498	343	593	1.72e-127	457
TR19626|c0_g1_i1	TRINITY_DN10577_c0_g1_i1	99.914	1167	1	0	1	1167	86	1252	0	2150
TR19638|c0_g1_i1	TRINITY_DN21404_c2_g3_i1	100	1485	0	0	4	1488	1	1485	0	2743
TR19638|c0_g1_i1	TRINITY_DN21404_c2_g3_i5	97.937	1115	23	0	273	1387	6	1120	0	1932
TR19638|c0_g1_i1	TRINITY_DN21404_c2_g3_i3	98.252	801	14	0	37	837	14	814	0	1402
TR19638|c0_g1_i1	TRINITY_DN21404_c2_g3_i2	91.207	671	59	0	37	707	1	671	0	913
TR19638|c0_g1_i1	TRINITY_DN21404_c2_g1_i1	94.159	565	33	0	76	640	567	3	0	861
TR19638|c0_g1_i1	TRINITY_DN21404_c2_g6_i1	99.75	400	1	0	827	1226	400	1	0	734
TR19638|c0_g1_i1	TRINITY_DN21404_c2_g1_i3	86.308	409	56	0	232	640	411	3	7.95e-124	446
TR19638|c0_g1_i1	TRINITY_DN21404_c2_g1_i2	94.755	286	15	0	76	361	286	1	7.95e-124	446
TR19638|c0_g1_i1	TRINITY_DN17910_c0_g1_i1	88.952	353	39	0	532	884	353	1	4.78e-121	436
TR19638|c0_g2_i1	TRINITY_DN21404_c2_g3_i1	100	1452	0	0	73	1524	34	1485	0	2682
TR19638|c0_g2_i1	TRINITY_DN21404_c2_g3_i5	97.937	1115	23	0	309	1423	6	1120	0	1932
TR19638|c0_g2_i1	TRINITY_DN21404_c2_g3_i3	98.28	814	14	0	60	873	1	814	0	1426
TR19638|c0_g2_i1	TRINITY_DN21404_c2_g3_i2	91.207	671	59	0	73	743	1	671	0	913
TR19638|c0_g2_i1	TRINITY_DN21404_c2_g1_i1	94.159	565	33	0	112	676	567	3	0	861
TR19638|c0_g2_i1	TRINITY_DN21404_c2_g6_i1	99.75	400	1	0	863	1262	400	1	0	734
TR19638|c0_g2_i1	TRINITY_DN21404_c2_g1_i3	86.308	409	56	0	268	676	411	3	8.14e-124	446
TR19638|c0_g2_i1	TRINITY_DN21404_c2_g1_i2	94.755	286	15	0	112	397	286	1	8.14e-124	446
TR19638|c0_g2_i1	TRINITY_DN17910_c0_g1_i1	88.952	353	39	0	568	920	353	1	4.9e-121	436
TR19638|c0_g4_i1	TRINITY_DN21404_c2_g3_i1	100	1452	0	0	60	1511	34	1485	0	2682
TR19638|c0_g4_i1	TRINITY_DN21404_c2_g3_i5	97.937	1115	23	0	296	1410	6	1120	0	1932
TR19638|c0_g4_i1	TRINITY_DN21404_c2_g3_i3	98.252	801	14	0	60	860	14	814	0	1402
TR19638|c0_g4_i1	TRINITY_DN21404_c2_g3_i2	91.207	671	59	0	60	730	1	671	0	913
TR19638|c0_g4_i1	TRINITY_DN21404_c2_g1_i1	94.159	565	33	0	99	663	567	3	0	861
TR19638|c0_g4_i1	TRINITY_DN21404_c2_g6_i1	99.75	400	1	0	850	1249	400	1	0	734
TR19638|c0_g4_i1	TRINITY_DN21404_c2_g1_i3	86.308	409	56	0	255	663	411	3	8.07e-124	446
TR19638|c0_g4_i1	TRINITY_DN21404_c2_g1_i2	94.755	286	15	0	99	384	286	1	8.07e-124	446
TR19638|c0_g4_i1	TRINITY_DN17910_c0_g1_i1	88.952	353	39	0	555	907	353	1	4.86e-121	436
TR19644|c0_g1_i1	TRINITY_DN21982_c0_g1_i11	100	486	0	0	1	486	500	15	0	898
TR19644|c0_g1_i1	TRINITY_DN21982_c0_g1_i6	100	486	0	0	1	486	500	15	0	898
TR19644|c0_g1_i1	TRINITY_DN21982_c0_g1_i1	100	486	0	0	1	486	500	15	0	898
TR19644|c0_g1_i1	TRINITY_DN21982_c0_g1_i16	100	485	0	0	1	485	637	153	0	896
TR19644|c0_g1_i1	TRINITY_DN21982_c0_g1_i15	100	485	0	0	1	485	633	149	0	896
TR19644|c0_g1_i1	TRINITY_DN21982_c0_g1_i13	100	485	0	0	1	485	665	181	0	896
TR19644|c0_g1_i1	TRINITY_DN21982_c0_g1_i8	100	485	0	0	1	485	649	165	0	896
TR19644|c0_g1_i1	TRINITY_DN21982_c0_g1_i7	100	485	0	0	1	485	633	149	0	896
TR19644|c0_g1_i1	TRINITY_DN21982_c0_g1_i4	100	485	0	0	1	485	649	165	0	896
TR19644|c0_g1_i1	TRINITY_DN21982_c0_g1_i2	100	485	0	0	1	485	637	153	0	896
TR19682|c0_g1_i1	TRINITY_DN17651_c0_g1_i1	98.658	447	4	2	83	528	1	446	0	791
TR19704|c0_g1_i1	TRINITY_DN24299_c2_g2_i3	99.832	597	0	1	1	596	597	1	0	1096
TR19704|c0_g1_i1	TRINITY_DN24299_c2_g2_i2	99.497	597	2	1	1	596	597	1	0	1085
TR19704|c0_g1_i1	TRINITY_DN24299_c2_g2_i1	99.497	597	2	1	1	596	597	1	0	1085
TR19704|c0_g1_i1	TRINITY_DN24299_c2_g3_i1	100	340	0	0	40	379	1	340	3.05e-179	628
TR19704|c0_g1_i1	TRINITY_DN24299_c2_g3_i2	98.958	288	1	2	92	379	178	463	8.92e-145	514
TR19728|c0_g1_i1	TRINITY_DN23037_c1_g1_i12	98.524	271	4	0	1	271	1029	759	1.32e-134	479
TR19728|c0_g1_i1	TRINITY_DN23037_c1_g1_i11	98.524	271	4	0	1	271	838	568	1.32e-134	479
TR19728|c0_g1_i1	TRINITY_DN23037_c1_g1_i1	98.524	271	4	0	1	271	1070	800	1.32e-134	479
TR19774|c0_g1_i2	TRINITY_DN20581_c1_g2_i3	99.756	410	1	0	1	410	425	16	0	752
TR19774|c0_g1_i2	TRINITY_DN20581_c1_g2_i1	99.729	369	1	0	1	369	402	34	0	676
TR19795|c0_g1_i1	TRINITY_DN22664_c0_g1_i1	100	657	0	0	499	1155	1	657	0	1214
TR19795|c0_g1_i1	TRINITY_DN22691_c1_g3_i7	100	511	0	0	1	511	3951	4461	0	944
TR19795|c0_g1_i1	TRINITY_DN22691_c1_g3_i4	100	511	0	0	1	511	2373	2883	0	944
TR19795|c0_g1_i1	TRINITY_DN22691_c1_g3_i3	100	242	0	0	270	511	51	292	1.83e-124	448
TR19920|c0_g1_i1	TRINITY_DN14045_c0_g1_i1	98.45	258	3	1	128	385	282	26	2.84e-126	453
TR19920|c0_g2_i1	TRINITY_DN14045_c0_g1_i1	97.674	258	5	1	128	385	282	26	6.14e-123	442
TR19956|c0_g1_i1	TRINITY_DN48930_c0_g1_i1	100	269	0	0	39	307	1	269	1.2e-139	497
TR19966|c0_g1_i1	TRINITY_DN6723_c0_g1_i1	100	565	0	0	33	597	4	568	0	1044
TR20010|c0_g1_i1	TRINITY_DN16597_c0_g1_i3	99.918	1213	1	0	119	1331	1213	1	0	2235
TR20010|c0_g1_i1	TRINITY_DN16597_c0_g1_i2	100	657	0	0	675	1331	657	1	0	1214
TR20085|c0_g1_i1	TRINITY_DN22115_c0_g1_i6	99.607	1527	1	1	66	1592	1	1522	0	2782
TR20085|c0_g1_i1	TRINITY_DN22115_c0_g1_i2	99.571	1400	1	1	66	1465	1	1395	0	2547
TR20085|c0_g1_i1	TRINITY_DN22115_c0_g1_i10	99.525	1264	1	1	329	1592	309	1567	0	2296
TR20085|c0_g1_i1	TRINITY_DN22115_c0_g1_i10	99.63	270	0	1	66	334	1	270	1.08e-137	492
TR20085|c0_g1_i1	TRINITY_DN22115_c0_g1_i7	99.912	1142	1	0	66	1207	1	1142	0	2104
TR20085|c0_g1_i1	TRINITY_DN22115_c0_g1_i7	100	258	0	0	1208	1465	1183	1440	3.02e-133	477
TR20085|c0_g1_i1	TRINITY_DN22115_c0_g1_i4	99.912	1142	1	0	66	1207	1	1142	0	2104
TR20085|c0_g1_i1	TRINITY_DN22115_c0_g1_i4	100	385	0	0	1208	1592	1183	1567	0	712
TR20085|c0_g1_i1	TRINITY_DN22115_c0_g1_i13	99.904	1038	1	0	66	1103	1	1038	0	1912
TR20085|c0_g1_i1	TRINITY_DN22115_c0_g1_i13	100	385	0	0	1208	1592	1227	1611	0	712
TR20085|c0_g1_i1	TRINITY_DN22115_c0_g1_i12	99.904	1038	1	0	66	1103	1	1038	0	1912
TR20085|c0_g1_i1	TRINITY_DN22115_c0_g1_i12	100	258	0	0	1208	1465	1227	1484	3.02e-133	477
TR20085|c0_g1_i1	TRINITY_DN22115_c0_g1_i1	99.904	1038	1	0	66	1103	1	1038	0	1912
TR20085|c0_g1_i1	TRINITY_DN22115_c0_g1_i1	100	490	0	0	1103	1592	1082	1571	0	905
TR20085|c0_g1_i1	TRINITY_DN22115_c0_g1_i9	99.442	896	1	1	66	957	1	896	0	1624
TR20085|c0_g1_i1	TRINITY_DN22115_c0_g1_i8	99.877	815	1	0	66	880	1	815	0	1500
TR20085|c0_g1_i1	TRINITY_DN22115_c0_g1_i5	100	712	0	0	881	1592	387	1098	0	1315
TR20085|c0_g1_i1	TRINITY_DN22115_c0_g1_i11	99.819	552	1	0	329	880	309	860	0	1014
TR20085|c0_g1_i1	TRINITY_DN22115_c0_g1_i11	99.63	270	0	1	66	334	1	270	1.08e-137	492
TR20086|c0_g1_i1	TRINITY_DN15803_c0_g1_i1	100	628	0	0	113	740	1	628	0	1160
TR20086|c0_g1_i1	TRINITY_DN14864_c1_g1_i2	99.789	474	1	0	170	643	474	1	0	870
TR20086|c0_g1_i1	TRINITY_DN14864_c1_g1_i1	99.773	441	1	0	170	610	582	142	0	809
TR20092|c0_g1_i1	TRINITY_DN20257_c0_g1_i2	100	549	0	0	1	549	466	1014	0	1014
TR20092|c0_g1_i1	TRINITY_DN22846_c0_g7_i1	100	421	0	0	533	953	1	421	0	778
TR20122|c0_g1_i1	TRINITY_DN3410_c0_g1_i1	100	333	0	0	618	950	333	1	4.89e-175	616
TR20122|c0_g1_i1	TRINITY_DN25460_c2_g1_i1	100	260	0	0	956	1215	372	113	1.86e-134	481
TR20126|c0_g1_i1	TRINITY_DN18188_c0_g1_i2	99.951	2037	1	0	47	2083	2040	4	0	3757
TR20126|c0_g1_i1	TRINITY_DN18188_c0_g1_i5	99.951	2023	1	0	61	2083	2026	4	0	3731
TR20126|c0_g1_i1	TRINITY_DN18188_c0_g1_i3	99.906	1068	0	1	47	1113	2684	1617	0	1965
TR20126|c0_g1_i1	TRINITY_DN18188_c0_g1_i3	99.856	694	1	0	1390	2083	697	4	0	1277
TR20126|c0_g1_i1	TRINITY_DN18188_c0_g1_i1	99.906	1068	0	1	47	1113	2731	1664	0	1965
TR20126|c0_g1_i1	TRINITY_DN18188_c0_g1_i1	99.856	694	1	0	1390	2083	697	4	0	1277
TR20126|c0_g1_i1	TRINITY_DN18188_c0_g1_i6	99.905	1054	0	1	61	1113	2717	1664	0	1940
TR20126|c0_g1_i1	TRINITY_DN18188_c0_g1_i6	99.856	694	1	0	1390	2083	697	4	0	1277
TR20126|c0_g1_i1	TRINITY_DN18188_c0_g1_i4	99.905	1054	0	1	61	1113	2670	1617	0	1940
TR20126|c0_g1_i1	TRINITY_DN18188_c0_g1_i4	99.856	694	1	0	1390	2083	697	4	0	1277
TR20148|c0_g1_i1	TRINITY_DN24436_c0_g1_i2	99.767	430	0	1	217	645	470	41	0	787
TR20227|c0_g2_i1	TRINITY_DN21019_c4_g8_i1	99.811	529	1	0	1	529	640	112	0	972
TR20230|c0_g1_i1	TRINITY_DN19037_c0_g1_i4	99.946	1869	1	0	140	2008	1	1869	0	3446
TR20230|c0_g1_i1	TRINITY_DN19037_c0_g1_i1	100	1640	0	0	369	2008	508	2147	0	3029
TR20230|c0_g1_i1	TRINITY_DN19037_c0_g1_i3	99.924	1312	1	0	140	1451	1	1312	0	2418
TR20230|c0_g1_i1	TRINITY_DN19037_c0_g1_i5	99.904	1044	1	0	965	2008	79	1122	0	1923
TR20241|c0_g1_i1	TRINITY_DN24216_c3_g1_i9	100	881	0	0	1	881	3950	3070	0	1628
TR20241|c0_g1_i1	TRINITY_DN24216_c3_g1_i4	100	881	0	0	1	881	3950	3070	0	1628
TR20241|c0_g1_i1	TRINITY_DN24216_c3_g1_i1	100	881	0	0	1	881	3950	3070	0	1628
TR20241|c1_g1_i1	TRINITY_DN24216_c3_g1_i9	100	563	0	0	1	563	3089	2527	0	1040
TR20241|c1_g1_i1	TRINITY_DN24216_c3_g1_i4	100	563	0	0	1	563	3089	2527	0	1040
TR20241|c1_g1_i1	TRINITY_DN24216_c3_g1_i1	100	563	0	0	1	563	3089	2527	0	1040
TR20242|c0_g1_i1	TRINITY_DN17739_c0_g1_i2	100	1512	0	0	26	1537	1	1512	0	2793
TR20242|c0_g1_i1	TRINITY_DN17739_c0_g1_i1	100	1168	0	0	26	1193	1	1168	0	2158
TR20242|c0_g1_i1	TRINITY_DN17739_c0_g1_i1	100	344	0	0	1194	1537	1214	1557	0	636
TR20242|c0_g1_i1	TRINITY_DN17739_c0_g1_i3	100	344	0	0	1194	1537	174	517	0	636
TR20260|c0_g1_i1	TRINITY_DN15335_c0_g1_i1	100	793	0	0	28	820	10	802	0	1465
TR20263|c0_g1_i1	TRINITY_DN15365_c0_g1_i1	100	793	0	0	154	946	793	1	0	1465
TR20303|c0_g1_i2	TRINITY_DN20366_c2_g1_i7	98.578	844	12	0	39	882	965	122	0	1493
TR20303|c0_g1_i2	TRINITY_DN20366_c2_g1_i3	100	717	0	0	166	882	838	122	0	1325
TR20303|c0_g1_i2	TRINITY_DN20366_c2_g1_i6	95.411	828	38	0	55	882	949	122	0	1319
TR20303|c0_g1_i2	TRINITY_DN20366_c2_g1_i5	94.549	532	29	0	351	882	653	122	0	822
TR20303|c0_g1_i2	TRINITY_DN24962_c3_g1_i2	100	332	0	0	1	332	332	1	1.21e-174	614
TR20303|c0_g1_i2	TRINITY_DN20366_c2_g1_i2	100	315	0	0	568	882	429	115	3.41e-165	582
TR20316|c0_g1_i1	TRINITY_DN14072_c0_g1_i1	100	1055	0	0	1	1055	1056	2	0	1949
TR20334|c0_g1_i1	TRINITY_DN43809_c0_g1_i1	99.73	371	0	1	349	719	1	370	0	678
TR20338|c0_g1_i1	TRINITY_DN19405_c0_g1_i1	100	834	0	0	56	889	66	899	0	1541
TR20348|c0_g1_i1	TRINITY_DN23913_c3_g9_i1	100	1106	0	0	16	1121	4	1109	0	2043
TR20354|c0_g1_i1	TRINITY_DN11133_c0_g1_i1	100	1075	0	0	55	1129	1	1075	0	1986
TR20403|c0_g3_i1	TRINITY_DN25430_c0_g21_i1	100	964	0	0	1	964	1	964	0	1781
TR20428|c0_g1_i1	TRINITY_DN24106_c0_g1_i9	99.93	2838	2	0	1	2838	2927	90	0	5230
TR20428|c0_g1_i1	TRINITY_DN24106_c0_g1_i3	99.964	2787	1	0	1	2787	2878	92	0	5142
TR20428|c0_g1_i1	TRINITY_DN24106_c0_g1_i6	100	2570	0	0	1	2570	2662	93	0	4747
TR20428|c0_g1_i1	TRINITY_DN24106_c0_g1_i2	100	2410	0	0	1	2410	2932	523	0	4451
TR20428|c0_g1_i1	TRINITY_DN24106_c0_g1_i2	99.735	378	1	0	2410	2787	469	92	0	693
TR20428|c0_g1_i1	TRINITY_DN24106_c0_g1_i1	99.748	1987	3	1	854	2838	2076	90	0	3640
TR20428|c0_g1_i1	TRINITY_DN24106_c0_g1_i4	99.793	1936	2	1	854	2787	2027	92	0	3552
TR20428|c0_g1_i1	TRINITY_DN24106_c0_g1_i8	100	1756	0	0	1	1756	1971	216	0	3243
TR20428|c0_g1_i1	TRINITY_DN24106_c0_g1_i5	99.825	1719	1	1	854	2570	1811	93	0	3157
TR20428|c0_g1_i1	TRINITY_DN24106_c0_g1_i10	100	304	0	0	1	304	351	48	1.45e-158	562
TR20428|c0_g1_i1	TRINITY_DN24106_c0_g1_i7	100	251	0	0	638	888	251	1	4.21e-129	464
TR20453|c0_g1_i1	TRINITY_DN18737_c0_g1_i1	99.524	2099	1	1	23	2112	2099	1	0	3812
TR20481|c0_g1_i1	TRINITY_DN26765_c0_g1_i1	100	656	0	0	39	694	25	680	0	1212
TR20481|c0_g1_i1	TRINITY_DN47417_c0_g1_i1	100	273	0	0	1321	1593	1	273	1.41e-141	505
TR20481|c0_g1_i1	TRINITY_DN27832_c0_g1_i1	99.611	257	1	0	1027	1283	1	257	5.15e-131	470
TR20482|c0_g1_i1	TRINITY_DN25459_c3_g16_i2	99.867	1500	2	0	48	1547	1	1500	0	2760
TR20482|c0_g1_i1	TRINITY_DN25459_c3_g16_i1	99.799	993	2	0	555	1547	191	1183	0	1823
TR20588|c0_g1_i1	TRINITY_DN23569_c1_g1_i7	100	1809	0	0	37	1845	1	1809	0	3341
TR20588|c0_g1_i1	TRINITY_DN23569_c1_g1_i1	99.935	1535	1	0	79	1613	21	1555	0	2830
TR20590|c0_g1_i1	TRINITY_DN18113_c0_g1_i5	100	513	0	0	36	548	1	513	0	948
TR20590|c0_g1_i1	TRINITY_DN18113_c0_g1_i1	100	486	0	0	63	548	110	595	0	898
TR20590|c0_g1_i1	TRINITY_DN18113_c0_g1_i2	100	323	0	0	226	548	55	377	7.43e-170	597
TR20590|c0_g1_i1	TRINITY_DN18113_c0_g1_i4	99.617	261	1	0	286	546	121	381	1.01e-133	477
TR20590|c0_g1_i2	TRINITY_DN18113_c0_g1_i5	100	485	0	0	35	519	29	513	0	896
TR20590|c0_g1_i2	TRINITY_DN18113_c0_g1_i1	100	485	0	0	35	519	111	595	0	896
TR20590|c0_g1_i2	TRINITY_DN18113_c0_g1_i2	100	323	0	0	197	519	55	377	7.02e-170	597
TR20590|c0_g1_i2	TRINITY_DN18113_c0_g1_i4	99.617	261	1	0	257	517	121	381	9.54e-134	477
TR20608|c0_g1_i1	TRINITY_DN21188_c0_g1_i11	100	878	0	0	1	878	267	1144	0	1622
TR20608|c0_g1_i1	TRINITY_DN21188_c0_g1_i6	100	736	0	0	1	736	267	1002	0	1360
TR20608|c0_g1_i1	TRINITY_DN21188_c0_g1_i6	100	558	0	0	856	1413	3232	3789	0	1031
TR20608|c0_g1_i1	TRINITY_DN21188_c0_g1_i4	100	736	0	0	1	736	267	1002	0	1360
TR20608|c0_g1_i1	TRINITY_DN21188_c0_g1_i4	100	677	0	0	737	1413	3073	3749	0	1251
TR20608|c0_g1_i1	TRINITY_DN21188_c0_g1_i10	100	688	0	0	191	878	290	977	0	1271
TR20608|c0_g1_i1	TRINITY_DN21188_c0_g1_i9	100	677	0	0	737	1413	2906	3582	0	1251
TR20608|c0_g1_i1	TRINITY_DN21188_c0_g1_i9	100	546	0	0	191	736	290	835	0	1009
TR20608|c0_g1_i1	TRINITY_DN21188_c0_g1_i7	100	558	0	0	856	1413	3065	3622	0	1031
TR20608|c0_g1_i1	TRINITY_DN21188_c0_g1_i7	100	546	0	0	191	736	290	835	0	1009
TR20608|c0_g1_i1	TRINITY_DN21188_c0_g1_i8	100	351	0	0	1	351	267	617	0	649
TR20608|c0_g1_i1	TRINITY_DN21188_c0_g1_i8	100	314	0	0	423	736	771	1084	2.03e-164	580
TR20608|c0_g1_i1	TRINITY_DN21188_c0_g1_i5	100	314	0	0	423	736	562	875	2.03e-164	580
TR20608|c0_g1_i1	TRINITY_DN21188_c0_g1_i2	100	314	0	0	423	736	604	917	2.03e-164	580
TR20623|c0_g1_i1	TRINITY_DN15344_c0_g1_i1	100	1176	0	0	1	1176	1176	1	0	2172
TR20623|c0_g1_i1	TRINITY_DN1769_c0_g1_i1	99.688	321	1	0	25	345	1	321	1.02e-166	588
TR20623|c0_g1_i1	TRINITY_DN50594_c0_g1_i1	100	248	0	0	920	1167	1	248	8.33e-128	459
TR20637|c0_g1_i1	TRINITY_DN23428_c1_g3_i2	100	1988	0	0	909	2896	1	1988	0	3672
TR20637|c0_g1_i1	TRINITY_DN23428_c1_g3_i1	100	1872	0	0	909	2780	1	1872	0	3458
TR20637|c0_g1_i1	TRINITY_DN9333_c0_g1_i1	100	259	0	0	667	925	1	259	1.54e-133	479
TR20667|c0_g1_i1	TRINITY_DN18735_c0_g1_i1	99.807	518	1	0	3	520	340	857	0	952
TR20667|c0_g1_i1	TRINITY_DN18735_c0_g1_i3	100	238	0	0	3	240	340	577	1.38e-122	440
TR20675|c0_g1_i1	TRINITY_DN33377_c0_g1_i1	100	307	0	0	489	795	1	307	1.27e-160	568
TR20694|c0_g1_i1	TRINITY_DN10958_c0_g1_i1	97.377	305	5	2	180	484	302	1	2.19e-145	516
TR20713|c0_g1_i2	TRINITY_DN22197_c1_g8_i1	93.493	584	38	0	3	586	813	1396	0	869
TR20713|c0_g1_i2	TRINITY_DN22197_c1_g6_i2	90.062	483	47	1	3	485	890	1371	3.65e-178	625
TR20713|c0_g1_i2	TRINITY_DN22197_c1_g6_i1	90.062	483	47	1	3	485	988	1469	3.65e-178	625
TR20713|c0_g1_i2	TRINITY_DN22197_c1_g3_i1	97.125	313	9	0	3	315	169	481	2.94e-149	529
TR20717|c0_g1_i1	TRINITY_DN22817_c0_g6_i1	99.924	1313	1	0	19	1331	1315	3	0	2420
TR20717|c0_g1_i1	TRINITY_DN22817_c0_g6_i2	99.625	267	1	0	19	285	442	176	1.16e-136	488
TR20722|c0_g1_i1	TRINITY_DN31641_c0_g1_i1	97.627	295	4	2	133	424	295	1	2.84e-141	503
TR20775|c0_g1_i1	TRINITY_DN15412_c0_g1_i1	99.791	959	2	0	111	1069	959	1	0	1760
TR20775|c0_g1_i1	TRINITY_DN15412_c0_g1_i2	96.248	533	20	0	111	643	533	1	0	874
TR20835|c0_g1_i1	TRINITY_DN24968_c1_g1_i1	100	926	0	0	37	962	60	985	0	1711
TR20835|c0_g1_i1	TRINITY_DN24968_c1_g1_i2	99.77	434	1	0	37	470	60	493	0	797
TR20835|c0_g1_i1	TRINITY_DN54122_c0_g1_i1	100	245	0	0	542	786	245	1	3.05e-126	453
TR20861|c0_g1_i1	TRINITY_DN14029_c0_g1_i1	100	630	0	0	113	742	1	630	0	1164
TR20881|c0_g1_i1	TRINITY_DN20398_c9_g3_i3	99.914	2317	2	0	12	2328	1	2317	0	4268
TR20881|c0_g1_i1	TRINITY_DN20398_c9_g3_i1	99.767	1285	1	2	1046	2328	1373	2657	0	2355
TR20881|c0_g1_i1	TRINITY_DN20398_c9_g3_i2	99.809	1045	2	0	12	1056	1	1045	0	1919
TR20884|c0_g1_i1	TRINITY_DN21900_c3_g2_i1	99.712	1040	3	0	4	1043	1040	1	0	1905
TR20884|c0_g1_i1	TRINITY_DN21900_c3_g2_i4	99.627	536	2	0	4	539	836	301	0	979
TR20884|c0_g1_i1	TRINITY_DN21900_c3_g2_i3	99.762	420	1	0	624	1043	420	1	0	771
TR20928|c0_g1_i1	TRINITY_DN20719_c0_g1_i7	99.875	800	1	0	1	800	337	1136	0	1472
TR20928|c0_g1_i1	TRINITY_DN20719_c0_g1_i1	99.75	800	2	0	1	800	337	1136	0	1467
TR20928|c0_g1_i1	TRINITY_DN20719_c0_g1_i6	100	506	0	0	295	800	235	740	0	935
TR20928|c0_g1_i1	TRINITY_DN20719_c0_g1_i3	99.802	506	1	0	295	800	235	740	0	929
TR20928|c0_g1_i1	TRINITY_DN20719_c0_g1_i2	100	462	0	0	339	800	160	621	0	854
TR20928|c0_g1_i1	TRINITY_DN20719_c0_g1_i5	99.784	462	1	0	339	800	160	621	0	848
TR21064|c0_g1_i1	TRINITY_DN21678_c1_g2_i15	100	647	0	0	55	701	3667	3021	0	1195
TR21064|c0_g1_i1	TRINITY_DN21678_c1_g2_i12	100	647	0	0	55	701	3697	3051	0	1195
TR21064|c0_g1_i1	TRINITY_DN21678_c1_g2_i11	100	647	0	0	55	701	3655	3009	0	1195
TR21069|c0_g1_i1	TRINITY_DN22691_c1_g7_i3	99.638	276	1	0	1	276	316	591	2.23e-142	505
TR21078|c1_g1_i1	TRINITY_DN22064_c3_g3_i1	99.798	494	1	0	1	494	917	1410	0	907
TR21133|c0_g1_i1	TRINITY_DN25322_c2_g2_i1	99.612	516	2	0	80	595	516	1	0	942
TR21133|c0_g1_i3	TRINITY_DN25322_c2_g2_i1	100	316	0	0	80	395	516	201	7.35e-166	584
TR21185|c1_g1_i1	TRINITY_DN17977_c0_g1_i1	100	744	0	0	1	744	2706	3449	0	1375
TR21199|c0_g1_i1	TRINITY_DN6868_c0_g1_i1	99.2	375	3	0	125	499	375	1	0	676
TR21210|c0_g1_i1	TRINITY_DN17956_c0_g1_i1	100	1607	0	0	3	1609	1	1607	0	2968
TR21210|c0_g1_i1	TRINITY_DN17956_c0_g1_i2	100	1575	0	0	35	1609	89	1663	0	2909
TR21213|c0_g1_i1	TRINITY_DN24212_c5_g1_i1	99.852	674	1	0	1	674	674	1	0	1240
TR21229|c0_g2_i1	TRINITY_DN23929_c1_g1_i2	100	497	0	0	1	497	581	1077	0	918
TR21269|c0_g1_i1	TRINITY_DN11541_c0_g1_i1	99.932	1481	1	0	17	1497	19	1499	0	2730
TR21321|c0_g1_i1	TRINITY_DN22390_c5_g2_i4	99.679	936	3	0	45	980	14	949	0	1712
TR21321|c0_g1_i1	TRINITY_DN22390_c5_g2_i3	100	467	0	0	45	511	14	480	0	863
TR21321|c0_g1_i1	TRINITY_DN22390_c5_g2_i2	100	467	0	0	45	511	14	480	0	863
TR21321|c0_g1_i1	TRINITY_DN22390_c5_g2_i5	99.36	469	3	0	512	980	146	614	0	850
TR21321|c0_g1_i1	TRINITY_DN22390_c5_g2_i1	98.855	262	3	0	719	980	609	870	1.11e-130	468
TR21321|c0_g2_i1	TRINITY_DN22390_c5_g2_i4	99.893	936	1	0	45	980	14	949	0	1724
TR21321|c0_g2_i1	TRINITY_DN22390_c5_g2_i3	100	467	0	0	45	511	14	480	0	863
TR21321|c0_g2_i1	TRINITY_DN22390_c5_g2_i2	100	467	0	0	45	511	14	480	0	863
TR21321|c0_g2_i1	TRINITY_DN22390_c5_g2_i5	99.787	469	1	0	512	980	146	614	0	861
TR21321|c0_g2_i1	TRINITY_DN22390_c5_g2_i1	99.618	262	1	0	719	980	609	870	5.12e-134	479
TR21366|c0_g1_i1	TRINITY_DN18427_c0_g1_i1	100	1255	0	0	118	1372	1	1255	0	2318
TR21366|c0_g1_i1	TRINITY_DN18427_c0_g1_i2	100	698	0	0	675	1372	17	714	0	1290
TR21407|c0_g1_i1	TRINITY_DN21989_c1_g1_i2	100	907	0	0	1	907	1038	132	0	1676
TR21422|c0_g1_i1	TRINITY_DN5560_c0_g1_i1	98.425	254	3	1	112	365	253	1	4.37e-124	446
TR21440|c0_g1_i1	TRINITY_DN20777_c3_g3_i2	99.314	2333	7	2	16	2340	1	2332	0	4211
TR21440|c0_g1_i1	TRINITY_DN20777_c3_g3_i1	99.108	1905	8	2	444	2340	29	1932	0	3415
TR21443|c0_g1_i1	TRINITY_DN12484_c0_g1_i1	100	822	0	0	147	968	822	1	0	1519
TR21530|c0_g1_i1	TRINITY_DN9633_c0_g1_i1	99.859	710	1	0	172	881	1	710	0	1306
TR21547|c0_g1_i1	TRINITY_DN35942_c0_g1_i1	100	292	0	0	783	1074	1	292	3.08e-152	540
TR21577|c0_g1_i1	TRINITY_DN22040_c2_g2_i1	99.936	1551	1	0	1	1551	19	1569	0	2859
TR21577|c0_g1_i1	TRINITY_DN22040_c2_g2_i2	99.899	991	1	0	561	1551	419	1409	0	1825
TR21577|c0_g1_i1	TRINITY_DN22040_c2_g2_i3	100	561	0	0	1	561	19	579	0	1037
TR21677|c1_g1_i1	TRINITY_DN26038_c0_g1_i1	99.177	243	2	0	983	1225	1	243	1.22e-121	438
TR21712|c0_g1_i1	TRINITY_DN48377_c0_g1_i1	100	535	0	0	133	667	78	612	0	989
TR21735|c0_g2_i1	TRINITY_DN21718_c0_g1_i3	99.639	1385	3	2	1	1384	3356	1973	0	2529
TR21735|c0_g2_i1	TRINITY_DN21718_c0_g1_i2	99.639	1385	3	2	1	1384	3356	1973	0	2529
TR21753|c0_g1_i1	TRINITY_DN5001_c0_g1_i1	100	318	0	0	563	880	318	1	1.08e-166	588
TR21765|c0_g1_i1	TRINITY_DN25437_c9_g1_i1	99.219	256	2	0	1	256	92	347	1.25e-129	462
TR21770|c0_g1_i1	TRINITY_DN22823_c2_g1_i3	100	1283	0	0	1	1283	32	1314	0	2370
TR21770|c0_g1_i1	TRINITY_DN22823_c2_g1_i11	99.812	1064	1	1	220	1283	141	1203	0	1953
TR21770|c0_g1_i1	TRINITY_DN22823_c2_g1_i2	100	1036	0	0	1	1036	32	1067	0	1914
TR21770|c0_g1_i1	TRINITY_DN22823_c2_g1_i2	99.605	253	0	1	1032	1283	1708	1960	2.46e-128	460
TR21770|c0_g1_i1	TRINITY_DN22823_c2_g1_i14	100	921	0	0	1	921	32	952	0	1701
TR21770|c0_g1_i1	TRINITY_DN22823_c2_g1_i6	100	921	0	0	1	921	32	952	0	1701
TR21770|c0_g1_i1	TRINITY_DN22823_c2_g1_i6	99.605	253	0	1	1032	1283	1753	2005	2.46e-128	460
TR21770|c0_g1_i1	TRINITY_DN22823_c2_g1_i5	100	921	0	0	1	921	32	952	0	1701
TR21770|c0_g1_i1	TRINITY_DN22823_c2_g1_i4	97.238	869	23	1	1	869	32	899	0	1471
TR21770|c0_g1_i1	TRINITY_DN22823_c2_g1_i13	99.715	702	1	1	220	921	141	841	0	1284
TR21770|c0_g1_i1	TRINITY_DN22823_c2_g1_i13	99.605	253	0	1	1032	1283	1642	1894	2.46e-128	460
TR21770|c0_g1_i1	TRINITY_DN22823_c2_g1_i8	100	684	0	0	1	684	32	715	0	1264
TR21770|c0_g1_i1	TRINITY_DN22823_c2_g1_i7	100	414	0	0	1	414	32	445	0	765
TR21775|c0_g1_i1	TRINITY_DN17806_c0_g1_i4	99.886	874	0	1	27	900	1	873	0	1607
TR21775|c0_g1_i1	TRINITY_DN17806_c0_g1_i5	99.838	619	0	1	27	645	1	618	0	1136
TR21775|c0_g1_i1	TRINITY_DN17806_c0_g1_i5	100	257	0	0	644	900	659	915	6.07e-133	475
TR21775|c0_g1_i1	TRINITY_DN17806_c0_g1_i2	99.795	487	0	1	27	513	1	486	0	893
TR21775|c0_g1_i1	TRINITY_DN17806_c0_g1_i2	100	257	0	0	644	900	622	878	6.07e-133	475
TR21775|c0_g1_i1	TRINITY_DN17806_c0_g1_i1	99.795	487	0	1	27	513	1	486	0	893
TR21775|c0_g1_i1	TRINITY_DN17806_c0_g1_i1	100	350	0	0	551	900	487	836	0	647
TR21775|c0_g1_i1	TRINITY_DN17806_c0_g1_i7	100	350	0	0	551	900	499	848	0	647
TR21775|c0_g1_i1	TRINITY_DN17806_c0_g1_i7	100	252	0	0	551	802	252	1	3.65e-130	466
TR21775|c0_g1_i1	TRINITY_DN17806_c0_g1_i6	100	257	0	0	644	900	634	890	6.07e-133	475
TR21775|c0_g1_i1	TRINITY_DN17806_c0_g1_i6	100	252	0	0	551	802	252	1	3.65e-130	466
TR21818|c0_g1_i2	TRINITY_DN23028_c2_g1_i3	96.535	635	1	1	72	706	1	614	0	1031
TR21818|c0_g1_i2	TRINITY_DN23028_c2_g1_i5	99.749	399	1	0	308	706	386	784	0	732
TR21818|c0_g1_i2	TRINITY_DN23028_c2_g1_i1	100	343	0	0	364	706	287	629	0	634
TR21818|c0_g1_i2	TRINITY_DN23028_c2_g1_i6	96.21	343	0	1	364	706	1	330	2.92e-155	549
TR21818|c0_g1_i2	TRINITY_DN23028_c2_g1_i7	99.598	249	1	0	458	706	425	673	6.55e-127	455
TR21890|c0_g1_i1	TRINITY_DN7441_c0_g1_i1	99.691	324	1	0	1	324	324	1	1.08e-168	593
TR21915|c0_g1_i1	TRINITY_DN23478_c0_g7_i1	99.902	1025	1	0	1	1025	401	1425	0	1888
TR21985|c0_g1_i1	TRINITY_DN20440_c0_g1_i1	99.855	689	1	0	147	835	689	1	0	1267
TR21986|c0_g1_i4	TRINITY_DN8522_c0_g1_i2	100	610	0	0	213	822	1	610	0	1127
TR21986|c0_g1_i4	TRINITY_DN8522_c0_g1_i3	100	359	0	0	464	822	293	651	0	664
TR21986|c0_g1_i4	TRINITY_DN8522_c0_g1_i1	100	280	0	0	128	407	1	280	1.13e-145	518
TR22007|c0_g1_i1	TRINITY_DN25430_c0_g28_i1	100	629	0	0	31	659	1	629	0	1162
TR22007|c0_g1_i1	TRINITY_DN12065_c0_g1_i1	99.017	407	4	0	790	1196	1	407	0	730
TR22007|c0_g3_i1	TRINITY_DN25430_c0_g28_i1	99.841	629	1	0	31	659	1	629	0	1157
TR22007|c0_g3_i1	TRINITY_DN12065_c0_g1_i1	99.017	407	4	0	790	1196	1	407	0	730
TR22028|c0_g2_i1	TRINITY_DN15098_c0_g1_i2	99.776	446	1	0	39	484	1	446	0	819
TR22028|c0_g2_i1	TRINITY_DN15098_c0_g1_i1	99.231	390	3	0	95	484	102	491	0	704
TR22060|c0_g1_i1	TRINITY_DN13830_c0_g1_i1	100	710	0	0	45	754	1	710	0	1312
TR22153|c0_g1_i1	TRINITY_DN21726_c2_g1_i1	100	961	0	0	2	962	1108	148	0	1775
TR22186|c0_g1_i1	TRINITY_DN24075_c0_g3_i1	100	1530	0	0	46	1575	1	1530	0	2826
TR22186|c0_g1_i1	TRINITY_DN24075_c0_g3_i3	100	1498	0	0	78	1575	77	1574	0	2767
TR22186|c0_g1_i1	TRINITY_DN24075_c0_g3_i2	100	968	0	0	46	1013	1	968	0	1788
TR22186|c0_g1_i1	TRINITY_DN24075_c0_g3_i2	100	562	0	0	1014	1575	1422	1983	0	1038
TR22186|c0_g1_i1	TRINITY_DN24075_c0_g3_i4	100	936	0	0	78	1013	77	1012	0	1729
TR22186|c0_g1_i1	TRINITY_DN24075_c0_g3_i4	100	562	0	0	1014	1575	1466	2027	0	1038
TR22192|c0_g1_i1	TRINITY_DN16878_c0_g1_i1	99.925	1335	1	0	34	1368	11	1345	0	2460
TR22192|c0_g1_i1	TRINITY_DN16878_c0_g1_i2	100	652	0	0	717	1368	133	784	0	1205
TR22202|c0_g1_i1	TRINITY_DN18695_c0_g1_i3	99.906	1059	1	0	3	1061	1	1059	0	1951
TR22202|c0_g1_i1	TRINITY_DN18695_c0_g1_i1	99.899	986	1	0	76	1061	33	1018	0	1816
TR22202|c0_g1_i1	TRINITY_DN18695_c0_g1_i2	99.842	632	1	0	430	1061	252	883	0	1162
TR22225|c0_g1_i1	TRINITY_DN21653_c0_g1_i4	100	1187	0	0	2	1188	1187	1	0	2193
TR22225|c0_g1_i1	TRINITY_DN21653_c0_g1_i7	99.795	488	1	0	2	489	3143	2656	0	896
TR22225|c0_g1_i1	TRINITY_DN21653_c0_g1_i3	99.795	488	1	0	2	489	3148	2661	0	896
TR22251|c0_g1_i1	TRINITY_DN55342_c0_g1_i1	99.715	351	0	1	2	351	351	1	0	641
TR22294|c0_g1_i1	TRINITY_DN22637_c2_g1_i7	100	2086	0	0	25	2110	1	2086	0	3853
TR22294|c0_g1_i1	TRINITY_DN22637_c2_g1_i6	99.923	1305	0	1	806	2110	880	2183	0	2403
TR22294|c0_g1_i1	TRINITY_DN22637_c2_g1_i6	100	721	0	0	25	745	1	721	0	1332
TR22294|c0_g1_i1	TRINITY_DN22637_c2_g1_i3	100	1268	0	0	25	1292	1	1268	0	2342
TR22294|c0_g1_i1	TRINITY_DN22637_c2_g1_i3	100	822	0	0	1289	2110	1603	2424	0	1519
TR22294|c0_g1_i1	TRINITY_DN22637_c2_g1_i4	100	1266	0	0	25	1290	1	1266	0	2338
TR22294|c0_g1_i1	TRINITY_DN22637_c2_g1_i5	100	1089	0	0	25	1113	1	1089	0	2012
TR22294|c0_g1_i1	TRINITY_DN22637_c2_g1_i5	100	998	0	0	1113	2110	1142	2139	0	1844
TR22294|c0_g1_i1	TRINITY_DN22637_c2_g1_i2	100	1089	0	0	25	1113	1	1089	0	2012
TR22294|c0_g1_i1	TRINITY_DN22637_c2_g1_i8	100	278	0	0	1291	1568	171	448	3.06e-144	514
TR22294|c0_g1_i1	TRINITY_DN22637_c2_g1_i1	100	278	0	0	1291	1568	397	674	3.06e-144	514
TR22294|c0_g3_i1	TRINITY_DN22637_c2_g1_i7	99.952	2086	1	0	25	2110	1	2086	0	3847
TR22294|c0_g3_i1	TRINITY_DN22637_c2_g1_i6	99.847	1305	1	1	806	2110	880	2183	0	2398
TR22294|c0_g3_i1	TRINITY_DN22637_c2_g1_i6	100	721	0	0	25	745	1	721	0	1332
TR22294|c0_g3_i1	TRINITY_DN22637_c2_g1_i3	99.921	1268	1	0	25	1292	1	1268	0	2337
TR22294|c0_g3_i1	TRINITY_DN22637_c2_g1_i3	100	822	0	0	1289	2110	1603	2424	0	1519
TR22294|c0_g3_i1	TRINITY_DN22637_c2_g1_i4	99.921	1266	1	0	25	1290	1	1266	0	2333
TR22294|c0_g3_i1	TRINITY_DN22637_c2_g1_i5	100	1089	0	0	25	1113	1	1089	0	2012
TR22294|c0_g3_i1	TRINITY_DN22637_c2_g1_i5	99.9	998	1	0	1113	2110	1142	2139	0	1838
TR22294|c0_g3_i1	TRINITY_DN22637_c2_g1_i2	100	1089	0	0	25	1113	1	1089	0	2012
TR22294|c0_g3_i1	TRINITY_DN22637_c2_g1_i8	100	278	0	0	1291	1568	171	448	3.06e-144	514
TR22294|c0_g3_i1	TRINITY_DN22637_c2_g1_i1	100	278	0	0	1291	1568	397	674	3.06e-144	514
TR22297|c0_g1_i1	TRINITY_DN43090_c0_g1_i1	99.703	337	1	0	1218	1554	1	337	1.67e-175	617
TR22302|c0_g1_i1	TRINITY_DN45453_c0_g1_i1	99.688	321	1	0	482	802	7	327	8.04e-167	588
TR22302|c0_g1_i1	TRINITY_DN4258_c0_g1_i1	100	303	0	0	54	356	1	303	1.75e-158	560
TR22302|c0_g1_i2	TRINITY_DN45453_c0_g1_i1	99.694	327	1	0	396	722	1	327	3.4e-170	599
TR22302|c0_g1_i2	TRINITY_DN4258_c0_g1_i2	100	262	0	0	54	315	1	262	9.93e-136	484
TR22302|c0_g1_i3	TRINITY_DN45453_c0_g1_i1	99.688	321	1	0	441	761	7	327	7.69e-167	588
TR22302|c0_g1_i3	TRINITY_DN4258_c0_g1_i2	100	262	0	0	54	315	1	262	1.04e-135	484
TR22306|c0_g1_i1	TRINITY_DN20595_c2_g1_i1	98.635	1099	15	0	18	1116	1100	2	0	1947
TR22306|c0_g1_i1	TRINITY_DN20595_c2_g1_i9	99.459	924	5	0	18	941	984	61	0	1679
TR22306|c0_g1_i1	TRINITY_DN23735_c6_g1_i4	99.879	826	1	0	736	1561	830	5	0	1520
TR22306|c0_g1_i1	TRINITY_DN23735_c6_g1_i3	99.875	797	1	0	736	1532	877	81	0	1467
TR22306|c0_g1_i1	TRINITY_DN20595_c2_g1_i11	100	774	0	0	18	791	913	140	0	1430
TR22306|c0_g1_i1	TRINITY_DN23735_c6_g1_i5	100	548	0	0	1014	1561	552	5	0	1013
TR22306|c0_g1_i1	TRINITY_DN23735_c6_g1_i5	99.288	281	2	0	736	1016	1557	1277	1.05e-142	508
TR22306|c0_g1_i1	TRINITY_DN23735_c6_g1_i1	100	548	0	0	1014	1561	552	5	0	1013
TR22306|c0_g1_i1	TRINITY_DN20595_c2_g1_i15	97.283	552	15	0	565	1116	553	2	0	937
TR22306|c0_g1_i1	TRINITY_DN20595_c2_g1_i4	99.754	407	0	1	18	423	2326	1920	0	745
TR22306|c0_g1_i1	TRINITY_DN20595_c2_g1_i3	99.754	407	0	1	18	423	2001	1595	0	745
TR22306|c0_g1_i1	TRINITY_DN20595_c2_g1_i10	98.674	377	5	0	565	941	437	61	0	669
TR22306|c0_g1_i1	TRINITY_DN23735_c6_g1_i2	100	314	0	0	913	1226	381	68	2.2e-164	580
TR22306|c0_g1_i1	TRINITY_DN20595_c2_g1_i8	95.509	334	15	0	783	1116	335	2	1.73e-150	534
TR22306|c0_g1_i1	TRINITY_DN20595_c2_g5_i1	100	267	0	0	18	284	1651	1385	2.94e-138	494
TR22306|c0_g1_i1	TRINITY_DN23735_c6_g4_i1	100	254	0	0	1289	1542	1	254	4.96e-131	470
TR22308|c0_g1_i1	TRINITY_DN20316_c2_g2_i1	100	1929	0	0	1	1929	2026	98	0	3563
TR22308|c0_g1_i1	TRINITY_DN20316_c2_g2_i2	99.917	1206	1	0	1	1206	1975	770	0	2222
TR22308|c0_g1_i1	TRINITY_DN20316_c2_g2_i2	100	679	0	0	1251	1929	776	98	0	1254
TR22308|c0_g1_i1	TRINITY_DN20316_c2_g2_i3	99.672	305	1	0	1251	1555	393	89	1.3e-157	558
TR22308|c0_g1_i1	TRINITY_DN20316_c2_g2_i4	95.963	322	4	2	371	692	313	1	2.85e-144	514
TR22339|c0_g1_i1	TRINITY_DN42296_c0_g1_i1	88.194	432	51	0	233	664	5	436	6.02e-145	516
TR22360|c0_g1_i1	TRINITY_DN21973_c0_g2_i5	100	2940	0	0	1	2940	5	2944	0	5430
TR22360|c0_g1_i1	TRINITY_DN21973_c0_g2_i11	100	2905	0	0	36	2940	142	3046	0	5365
TR22360|c0_g1_i1	TRINITY_DN21973_c0_g2_i13	99.966	2906	1	0	35	2940	235	3140	0	5361
TR22360|c0_g1_i1	TRINITY_DN21973_c0_g2_i3	100	1946	0	0	1	1946	5	1950	0	3594
TR22360|c0_g1_i1	TRINITY_DN21973_c0_g2_i10	99.872	1566	1	1	1376	2940	439	2004	0	2880
TR22360|c0_g1_i1	TRINITY_DN21973_c0_g2_i8	99.936	1562	1	0	1379	2940	172	1733	0	2880
TR22374|c0_g1_i1	TRINITY_DN22342_c2_g2_i1	100	539	0	0	11	549	584	46	0	996
TR22381|c0_g1_i1	TRINITY_DN37389_c0_g1_i1	100	392	0	0	535	926	392	1	0	725
TR22398|c0_g1_i1	TRINITY_DN21389_c0_g1_i6	99.935	1549	1	0	48	1596	1	1549	0	2856
TR22398|c0_g1_i1	TRINITY_DN21389_c0_g1_i4	99.935	1549	1	0	48	1596	1	1549	0	2856
TR22398|c0_g1_i1	TRINITY_DN21389_c0_g1_i1	99.935	1549	1	0	48	1596	1	1549	0	2856
TR22398|c0_g1_i1	TRINITY_DN21389_c0_g1_i7	99.22	1411	11	0	225	1635	3	1413	0	2545
TR22398|c0_g1_i1	TRINITY_DN21389_c0_g1_i3	100	1031	0	0	605	1635	445	1475	0	1905
TR22398|c0_g1_i1	TRINITY_DN21389_c0_g1_i3	97.105	380	11	0	225	604	3	382	0	641
TR22398|c0_g1_i1	TRINITY_DN21389_c0_g1_i5	99.902	1018	1	0	48	1065	1	1018	0	1875
TR22398|c0_g1_i1	TRINITY_DN21389_c0_g1_i9	100	992	0	0	605	1596	620	1611	0	1832
TR22398|c0_g1_i1	TRINITY_DN21389_c0_g1_i9	99.82	557	1	0	48	604	1	557	0	1024
TR22442|c0_g1_i1	TRINITY_DN23329_c1_g1_i13	100	1256	0	0	58	1313	55	1310	0	2320
TR22442|c0_g1_i1	TRINITY_DN23329_c1_g1_i16	99.909	1095	1	0	219	1313	237	1331	0	2017
TR22442|c0_g1_i1	TRINITY_DN23329_c1_g1_i7	100	968	0	0	346	1313	423	1390	0	1788
TR22442|c0_g1_i1	TRINITY_DN23329_c1_g1_i17	100	955	0	0	58	1012	55	1009	0	1764
TR22442|c0_g1_i1	TRINITY_DN23329_c1_g1_i4	100	955	0	0	58	1012	55	1009	0	1764
TR22442|c0_g1_i1	TRINITY_DN23329_c1_g1_i11	100	782	0	0	58	839	55	836	0	1445
TR22442|c0_g1_i1	TRINITY_DN23329_c1_g1_i6	99.858	706	1	0	608	1313	692	1397	0	1299
TR22442|c0_g1_i1	TRINITY_DN23329_c1_g1_i6	100	554	0	0	58	611	55	608	0	1024
TR22442|c0_g1_i1	TRINITY_DN23329_c1_g1_i3	99.858	706	1	0	608	1313	235	940	0	1299
TR22442|c0_g1_i1	TRINITY_DN23329_c1_g1_i18	100	307	0	0	1007	1313	726	1032	1.82e-160	568
TR22442|c0_g1_i1	TRINITY_DN23329_c1_g1_i15	100	307	0	0	1007	1313	302	608	1.82e-160	568
TR22442|c0_g1_i1	TRINITY_DN23329_c1_g1_i9	100	307	0	0	1007	1313	852	1158	1.82e-160	568
TR22442|c0_g1_i1	TRINITY_DN23329_c1_g1_i10	100	305	0	0	1009	1313	489	793	2.35e-159	564
TR22463|c0_g1_i1	TRINITY_DN36342_c0_g1_i1	99.156	474	3	1	138	611	473	1	0	852
TR22463|c0_g1_i1	TRINITY_DN37623_c0_g1_i1	100	329	0	0	668	996	329	1	6.99e-173	608
TR22596|c0_g1_i1	TRINITY_DN37121_c0_g1_i1	99.593	492	2	0	168	659	492	1	0	898
TR22596|c0_g1_i1	TRINITY_DN7425_c0_g1_i1	100	425	0	0	1058	1482	425	1	0	785
TR22618|c1_g1_i1	TRINITY_DN24183_c1_g2_i2	100	1240	0	0	3	1242	1	1240	0	2290
TR22618|c1_g1_i1	TRINITY_DN24183_c1_g2_i1	99.197	249	0	2	28	276	110	356	1.84e-124	448
TR22622|c0_g1_i1	TRINITY_DN16988_c0_g1_i2	99.869	766	0	1	1	766	139	903	0	1408
TR22622|c0_g1_i1	TRINITY_DN16988_c0_g1_i1	99.831	592	0	1	175	766	356	946	0	1086
TR22666|c0_g1_i1	TRINITY_DN22683_c2_g1_i1	99.893	934	1	0	1	934	934	1	0	1720
TR22760|c0_g1_i1	TRINITY_DN21060_c3_g2_i11	99.816	543	1	0	1	543	555	13	0	998
TR22760|c0_g1_i1	TRINITY_DN21060_c3_g2_i13	95.737	563	4	9	1	543	575	13	0	889
TR22760|c0_g1_i1	TRINITY_DN21060_c3_g2_i12	99.728	367	1	0	1	367	617	251	0	673
TR22760|c0_g1_i1	TRINITY_DN21060_c3_g2_i15	100	338	0	0	206	543	350	13	3.37e-178	625
TR22760|c0_g1_i1	TRINITY_DN21060_c3_g2_i3	99.669	302	1	0	1	302	499	198	1.61e-156	553
TR22772|c0_g1_i1	TRINITY_DN14914_c0_g1_i1	100	279	0	0	308	586	279	1	2.82e-145	516
TR22793|c0_g2_i1	TRINITY_DN15302_c0_g1_i2	100	374	0	0	69	442	19	392	0	691
TR22794|c1_g1_i1	TRINITY_DN8165_c0_g1_i1	99.66	294	1	0	1067	1360	3	296	1.73e-151	538
TR22794|c1_g1_i1	TRINITY_DN40528_c0_g1_i1	100	243	0	0	704	946	1	243	8.33e-125	449
TR22809|c0_g1_i1	TRINITY_DN20333_c1_g1_i1	100	836	0	0	63	898	7	842	0	1544
TR23030|c0_g1_i1	TRINITY_DN9242_c0_g1_i1	100	428	0	0	542	969	436	9	0	791
TR23030|c0_g1_i1	TRINITY_DN9242_c0_g1_i2	99.666	299	1	0	671	969	307	9	1.5e-154	547
TR23041|c0_g1_i1	TRINITY_DN18700_c0_g1_i2	99.772	438	1	0	1	438	765	328	0	804
TR23041|c0_g1_i1	TRINITY_DN18700_c0_g1_i3	99.228	259	2	0	180	438	586	328	4.81e-131	468
TR23092|c0_g1_i1	TRINITY_DN15731_c0_g1_i2	99.832	594	1	0	1205	1798	594	1	0	1092
TR23092|c0_g1_i1	TRINITY_DN16117_c0_g1_i1	100	543	0	0	595	1137	543	1	0	1003
TR23092|c0_g1_i1	TRINITY_DN15731_c0_g1_i1	96.65	597	20	0	1202	1798	597	1	0	992
TR23092|c0_g1_i1	TRINITY_DN15731_c0_g2_i1	99.771	436	1	0	1336	1771	1	436	0	800
TR23092|c0_g1_i1	TRINITY_DN16933_c0_g1_i1	99.759	415	0	1	1686	2100	414	1	0	760
TR23092|c0_g1_i1	TRINITY_DN47080_c0_g1_i1	99.713	349	0	1	832	1179	1	349	0	638
TR23092|c0_g1_i1	TRINITY_DN10190_c0_g1_i1	100	256	0	0	306	561	256	1	5.37e-132	473
TR23212|c0_g1_i1	TRINITY_DN4797_c0_g1_i1	99.574	470	2	0	213	682	543	74	0	857
TR23347|c0_g1_i1	TRINITY_DN36701_c0_g1_i1	100	679	0	0	541	1219	679	1	0	1254
TR23347|c0_g1_i1	TRINITY_DN54534_c0_g1_i1	98.328	299	3	1	1414	1712	349	53	4.24e-147	523
TR23446|c2_g1_i1	TRINITY_DN14928_c0_g1_i1	100	1446	0	0	71	1516	50	1495	0	2671
TR23448|c0_g1_i1	TRINITY_DN22224_c0_g4_i1	100	2501	0	0	20	2520	1	2501	0	4619
TR23448|c0_g1_i1	TRINITY_DN22224_c0_g4_i2	100	1036	0	0	1485	2520	154	1189	0	1914
TR23449|c0_g1_i1	TRINITY_DN21001_c1_g4_i1	99.851	1341	1	1	13	1352	15	1355	0	2464
TR23510|c0_g1_i1	TRINITY_DN15699_c0_g1_i1	99.791	478	1	0	56	533	1	478	0	878
TR23513|c0_g1_i1	TRINITY_DN23921_c1_g1_i3	99.759	1657	4	0	1	1657	1679	23	0	3038
TR23513|c0_g1_i1	TRINITY_DN23921_c1_g1_i1	99.531	853	4	0	805	1657	875	23	0	1554
TR23513|c0_g1_i1	TRINITY_DN23921_c1_g1_i2	99.174	484	4	0	1174	1657	506	23	0	872
TR23518|c0_g1_i1	TRINITY_DN20770_c0_g2_i7	100	2151	0	0	1	2151	1	2151	0	3973
TR23518|c0_g1_i1	TRINITY_DN20770_c0_g2_i9	100	2036	0	0	1	2036	1	2036	0	3760
TR23518|c0_g1_i1	TRINITY_DN20770_c0_g2_i11	100	1975	0	0	1	1975	1	1975	0	3648
TR23518|c0_g1_i1	TRINITY_DN20770_c0_g2_i6	100	1627	0	0	1	1627	1	1627	0	3005
TR23518|c0_g1_i1	TRINITY_DN20770_c0_g2_i6	100	348	0	0	1628	1975	1788	2135	0	643
TR23518|c0_g1_i1	TRINITY_DN20770_c0_g2_i5	100	1627	0	0	1	1627	1	1627	0	3005
TR23518|c0_g1_i1	TRINITY_DN20770_c0_g2_i4	100	1627	0	0	1	1627	1	1627	0	3005
TR23518|c0_g1_i1	TRINITY_DN20770_c0_g2_i4	100	524	0	0	1628	2151	1788	2311	0	968
TR23518|c0_g1_i1	TRINITY_DN20770_c0_g2_i10	100	1201	0	0	1	1201	1	1201	0	2218
TR23518|c0_g1_i1	TRINITY_DN20770_c0_g2_i10	100	953	0	0	1199	2151	1260	2212	0	1760
TR23518|c0_g1_i1	TRINITY_DN20770_c0_g2_i3	100	1201	0	0	1	1201	1	1201	0	2218
TR23518|c0_g1_i1	TRINITY_DN20770_c0_g2_i3	100	777	0	0	1199	1975	1260	2036	0	1435
TR23518|c0_g1_i1	TRINITY_DN20770_c0_g2_i1	100	834	0	0	1318	2151	22	855	0	1541
TR23522|c0_g1_i1	TRINITY_DN23649_c1_g4_i4	100	573	0	0	80	652	727	1299	0	1059
TR23522|c0_g2_i1	TRINITY_DN23649_c1_g4_i4	100	557	0	0	80	636	727	1283	0	1029
TR23531|c0_g1_i1	TRINITY_DN27010_c0_g1_i1	99.818	549	1	0	472	1020	1	549	0	1009
TR23537|c0_g1_i1	TRINITY_DN49444_c0_g1_i1	99.664	298	1	0	66	363	1	298	4.22e-154	545
TR23574|c0_g1_i1	TRINITY_DN17352_c0_g2_i1	99.86	713	0	1	5	717	712	1	0	1310
TR23574|c0_g1_i1	TRINITY_DN17352_c0_g2_i2	100	662	0	0	56	717	662	1	0	1223
TR23596|c0_g1_i1	TRINITY_DN23985_c1_g4_i1	100	1235	0	0	1	1235	1	1235	0	2281
TR23596|c0_g1_i1	TRINITY_DN23985_c1_g4_i2	100	1089	0	0	1	1089	1	1089	0	2012
TR23596|c0_g1_i1	TRINITY_DN23985_c1_g4_i2	100	953	0	0	1125	2077	1088	2040	0	1760
TR23596|c0_g1_i1	TRINITY_DN23985_c1_g4_i3	100	953	0	0	1125	2077	440	1392	0	1760
TR23596|c0_g1_i1	TRINITY_DN23985_c1_g4_i3	100	285	0	0	805	1089	157	441	3.87e-148	527
TR23596|c0_g1_i1	TRINITY_DN33075_c0_g1_i1	98.932	281	3	0	1125	1405	281	1	6.52e-141	503
TR23637|c0_g1_i1	TRINITY_DN52656_c0_g1_i1	99.874	795	1	0	1417	2211	795	1	0	1463
TR23637|c0_g1_i1	TRINITY_DN48940_c0_g1_i1	100	448	0	0	2676	3123	448	1	0	828
TR23637|c0_g1_i1	TRINITY_DN35760_c0_g1_i1	99.399	333	2	0	2349	2681	334	2	2.79e-171	604
TR23668|c0_g1_i1	TRINITY_DN20612_c1_g1_i11	100	1280	0	0	1	1280	289	1568	0	2364
TR23668|c0_g1_i1	TRINITY_DN20612_c1_g1_i15	99.84	1248	2	0	33	1280	331	1578	0	2294
TR23668|c0_g1_i1	TRINITY_DN20612_c1_g1_i21	98.862	1142	13	0	139	1280	171	1312	0	2037
TR23668|c0_g1_i1	TRINITY_DN20612_c1_g1_i19	99.415	1025	6	0	256	1280	112	1136	0	1860
TR23668|c0_g1_i1	TRINITY_DN20612_c1_g1_i14	99.415	1025	6	0	256	1280	119	1143	0	1860
TR23668|c0_g1_i1	TRINITY_DN20612_c1_g1_i12	99.415	1025	6	0	256	1280	111	1135	0	1860
TR23668|c0_g1_i1	TRINITY_DN20612_c1_g1_i10	99.415	1025	6	0	256	1280	46	1070	0	1860
TR23668|c0_g1_i1	TRINITY_DN20612_c1_g1_i7	99.415	1025	6	0	256	1280	113	1137	0	1860
TR23668|c0_g1_i1	TRINITY_DN20612_c1_g1_i1	99.634	273	1	0	36	308	53	325	5.16e-140	499
TR23668|c0_g1_i1	TRINITY_DN20612_c1_g1_i6	100	242	0	0	37	278	196	437	1.9e-124	448
TR23668|c0_g1_i1	TRINITY_DN20612_c1_g1_i2	100	242	0	0	37	278	393	634	1.9e-124	448
TR23668|c0_g1_i1	TRINITY_DN20612_c1_g1_i20	100	240	0	0	39	278	645	884	2.45e-123	444
TR23668|c0_g1_i1	TRINITY_DN20612_c1_g1_i16	100	240	0	0	39	278	1630	1869	2.45e-123	444
TR23702|c0_g1_i1	TRINITY_DN21748_c3_g1_i3	96.257	374	12	2	1	373	66	438	1.77e-174	612
TR23702|c0_g1_i1	TRINITY_DN21748_c3_g1_i5	95.71	373	16	0	1	373	158	530	3.84e-171	601
TR23702|c0_g1_i1	TRINITY_DN21748_c3_g1_i6	95.442	373	17	0	1	373	34	406	1.79e-169	595
TR23702|c0_g1_i1	TRINITY_DN21748_c3_g1_i12	94.37	373	21	0	1	373	158	530	8.37e-163	573
TR23747|c0_g1_i1	TRINITY_DN8796_c0_g1_i1	99.833	599	1	0	611	1209	599	1	0	1101
TR23780|c0_g1_i1	TRINITY_DN13839_c0_g1_i1	99.123	456	4	0	573	1028	458	3	0	821
TR23780|c0_g1_i3	TRINITY_DN13839_c0_g1_i1	100	1003	0	0	1	1003	1461	459	0	1853
TR23780|c0_g1_i3	TRINITY_DN13839_c0_g1_i1	99.123	456	4	0	1061	1516	458	3	0	821
TR23780|c0_g1_i3	TRINITY_DN31249_c0_g1_i1	100	262	0	0	125	386	1	262	1.72e-135	484
TR23809|c0_g1_i1	TRINITY_DN23605_c1_g2_i5	80.464	604	112	6	1	601	1079	1679	1.65e-127	457
TR23836|c0_g1_i1	TRINITY_DN17883_c0_g1_i1	100	954	0	0	1542	2495	954	1	0	1762
TR23853|c0_g1_i1	TRINITY_DN23821_c4_g2_i1	100	2879	0	0	59	2937	1	2879	0	5317
TR23860|c0_g1_i1	TRINITY_DN46425_c0_g1_i1	99.837	614	1	0	6	619	620	7	0	1129
TR23872|c0_g1_i1	TRINITY_DN14617_c0_g1_i1	99.897	968	0	1	100	1066	1	968	0	1781
TR23879|c0_g1_i1	TRINITY_DN22429_c10_g2_i7	99.787	940	2	0	16	955	2	941	0	1725
TR23879|c0_g1_i1	TRINITY_DN22429_c10_g2_i7	99.763	422	1	0	951	1372	1199	1620	0	774
TR23879|c0_g1_i1	TRINITY_DN22429_c10_g2_i6	99.787	940	2	0	16	955	2	941	0	1725
TR23879|c0_g1_i1	TRINITY_DN22429_c10_g2_i6	99.763	422	1	0	951	1372	1045	1466	0	774
TR23879|c0_g1_i1	TRINITY_DN22429_c10_g2_i5	99.787	939	2	0	16	954	2	940	0	1724
TR23879|c0_g1_i1	TRINITY_DN22429_c10_g2_i5	99.763	422	1	0	951	1372	1252	1673	0	774
TR23879|c0_g1_i1	TRINITY_DN22429_c10_g2_i8	99.669	604	2	0	16	619	2	605	0	1105
TR23879|c0_g1_i1	TRINITY_DN22429_c10_g2_i1	99.763	422	1	0	951	1372	250	671	0	774
TR23879|c0_g1_i1	TRINITY_DN22429_c10_g2_i2	100	418	0	0	955	1372	56	473	0	773
TR23879|c0_g1_i1	TRINITY_DN22429_c10_g2_i4	100	337	0	0	619	955	155	491	3.19e-177	623
TR23879|c0_g1_i1	TRINITY_DN22429_c10_g2_i3	100	336	0	0	619	954	155	490	1.15e-176	621
TR23879|c0_g1_i2	TRINITY_DN22429_c10_g2_i6	99.863	1465	2	0	16	1480	2	1466	0	2695
TR23879|c0_g1_i2	TRINITY_DN22429_c10_g2_i7	99.787	941	2	0	16	956	2	942	0	1727
TR23879|c0_g1_i2	TRINITY_DN22429_c10_g2_i7	100	526	0	0	955	1480	1095	1620	0	972
TR23879|c0_g1_i2	TRINITY_DN22429_c10_g2_i5	99.682	943	3	0	16	958	2	944	0	1725
TR23879|c0_g1_i2	TRINITY_DN22429_c10_g2_i5	100	526	0	0	955	1480	1148	1673	0	972
TR23879|c0_g1_i2	TRINITY_DN22429_c10_g2_i8	99.669	604	2	0	16	619	2	605	0	1105
TR23879|c0_g1_i2	TRINITY_DN22429_c10_g2_i1	100	526	0	0	955	1480	146	671	0	972
TR23879|c0_g1_i2	TRINITY_DN22429_c10_g2_i2	99.764	423	0	1	1059	1480	51	473	0	774
TR23879|c0_g1_i2	TRINITY_DN22429_c10_g2_i4	100	338	0	0	619	956	155	492	9.56e-178	625
TR23879|c0_g1_i2	TRINITY_DN22429_c10_g2_i3	99.706	340	1	0	619	958	155	494	3.44e-177	623
TR23892|c0_g1_i1	TRINITY_DN23820_c0_g1_i1	99.68	1251	1	3	21	1271	57	1304	0	2285
TR23892|c0_g1_i1	TRINITY_DN8589_c0_g1_i1	99.735	378	1	0	1215	1592	378	1	0	693
TR23898|c0_g1_i1	TRINITY_DN22035_c7_g1_i8	99.827	578	1	0	49	626	596	19	0	1062
TR23898|c0_g1_i1	TRINITY_DN22035_c7_g1_i2	99.808	522	1	0	105	626	540	19	0	959
TR23898|c0_g1_i1	TRINITY_DN22035_c7_g1_i1	100	315	0	0	312	626	333	19	2.57e-165	582
TR23898|c0_g1_i1	TRINITY_DN22035_c7_g1_i9	100	313	0	0	1	313	1607	1295	3.33e-164	579
TR23898|c0_g1_i1	TRINITY_DN22035_c7_g1_i5	100	313	0	0	1	313	1591	1279	3.33e-164	579
TR23898|c0_g1_i1	TRINITY_DN22035_c7_g1_i6	99.245	265	2	0	49	313	1487	1223	3.47e-134	479
TR23997|c0_g1_i1	TRINITY_DN16314_c0_g1_i2	100	1528	0	0	42	1569	1	1528	0	2822
TR23997|c0_g1_i1	TRINITY_DN16314_c0_g1_i1	100	1305	0	0	265	1569	269	1573	0	2410
TR24002|c0_g1_i1	TRINITY_DN18076_c0_g1_i1	100	755	0	0	103	857	1	755	0	1395
TR24043|c0_g1_i1	TRINITY_DN19799_c0_g1_i1	100	2142	0	0	16	2157	1	2142	0	3956
TR24043|c0_g1_i1	TRINITY_DN19799_c0_g1_i4	99.919	1239	1	0	16	1254	1	1239	0	2283
TR24043|c0_g1_i1	TRINITY_DN19799_c0_g1_i4	100	908	0	0	1250	2157	1286	2193	0	1677
TR24043|c0_g1_i1	TRINITY_DN19799_c0_g1_i3	99.919	1239	1	0	16	1254	1	1239	0	2283
TR24043|c0_g1_i1	TRINITY_DN19799_c0_g1_i3	100	607	0	0	1551	2157	1530	2136	0	1122
TR24043|c0_g1_i1	TRINITY_DN19799_c0_g1_i3	100	244	0	0	1250	1493	1286	1529	2.49e-125	451
TR24046|c0_g1_i1	TRINITY_DN20929_c0_g1_i8	99.912	1130	1	0	6	1135	1	1130	0	2082
TR24046|c0_g1_i1	TRINITY_DN20929_c0_g1_i10	99.794	970	2	0	6	975	1	970	0	1781
TR24046|c0_g1_i1	TRINITY_DN20929_c0_g1_i6	99.896	965	1	0	6	970	1	965	0	1777
TR24046|c0_g1_i1	TRINITY_DN20929_c0_g1_i3	99.735	755	2	0	381	1135	180	934	0	1384
TR24046|c0_g1_i1	TRINITY_DN20929_c0_g1_i4	99.866	749	1	0	6	754	1	749	0	1378
TR24046|c0_g1_i1	TRINITY_DN20929_c0_g1_i1	99.821	559	1	0	577	1135	386	944	0	1027
TR24046|c0_g1_i1	TRINITY_DN20929_c0_g1_i7	100	383	0	0	753	1135	903	1285	0	708
TR24060|c0_g1_i1	TRINITY_DN40406_c0_g1_i1	99.643	280	1	0	882	1161	59	338	6.7e-144	512
TR24073|c0_g1_i1	TRINITY_DN17058_c0_g1_i1	100	1384	0	0	4	1387	1384	1	0	2556
TR24073|c0_g2_i1	TRINITY_DN17058_c0_g1_i1	99.749	398	1	0	1	398	398	1	0	730
TR24084|c0_g2_i1	TRINITY_DN17299_c0_g1_i1	98.333	360	5	1	86	444	360	1	6.06e-180	630
TR24084|c0_g3_i1	TRINITY_DN17299_c0_g1_i1	99.167	360	2	1	86	444	360	1	0	647
TR24198|c1_g1_i1	TRINITY_DN9953_c0_g1_i1	99.683	315	1	0	1	315	100	414	5.45e-164	577
TR24229|c0_g1_i1	TRINITY_DN17258_c0_g1_i2	100	932	0	0	78	1009	1	932	0	1722
TR24229|c0_g1_i1	TRINITY_DN17258_c0_g1_i1	100	535	0	0	78	612	1	535	0	989
TR24229|c0_g1_i1	TRINITY_DN17258_c0_g1_i1	99.433	353	0	1	659	1009	527	879	0	640
TR24302|c0_g1_i1	TRINITY_DN23002_c0_g1_i4	99.903	1027	1	0	1	1027	1027	1	0	1892
TR24302|c0_g1_i1	TRINITY_DN23002_c0_g1_i3	99.903	1027	1	0	1	1027	1027	1	0	1892
TR24302|c0_g1_i1	TRINITY_DN23002_c0_g1_i2	97.566	1027	1	1	1	1027	1003	1	0	1736
TR24302|c0_g1_i1	TRINITY_DN23002_c0_g4_i2	87.721	961	111	7	1	959	1097	142	0	1114
TR24302|c0_g1_i1	TRINITY_DN23002_c0_g4_i1	87.721	961	111	7	1	959	1110	155	0	1114
TR24302|c0_g1_i1	TRINITY_DN23002_c0_g1_i1	100	533	0	0	1	533	555	23	0	985
TR24440|c0_g1_i1	TRINITY_DN22411_c2_g2_i1	100	740	0	0	36	775	750	11	0	1367
TR24440|c0_g1_i1	TRINITY_DN22411_c2_g2_i2	100	455	0	0	36	490	708	254	0	841
TR24440|c0_g1_i1	TRINITY_DN22411_c2_g2_i2	100	245	0	0	531	775	255	11	2.44e-126	453
TR24478|c0_g1_i1	TRINITY_DN19600_c0_g1_i1	99.943	1754	1	0	8	1761	1754	1	0	3234
TR24478|c0_g1_i1	TRINITY_DN19600_c0_g1_i2	99.937	1598	1	0	8	1605	1799	202	0	2946
TR24490|c0_g1_i1	TRINITY_DN22677_c2_g1_i7	100	2079	0	0	60	2138	2147	69	0	3840
TR24490|c0_g1_i1	TRINITY_DN22677_c2_g1_i25	100	2007	0	0	60	2066	2093	87	0	3707
TR24490|c0_g1_i1	TRINITY_DN22677_c2_g1_i20	99.947	1882	0	1	60	1941	2135	255	0	3469
TR24490|c0_g1_i1	TRINITY_DN22677_c2_g1_i17	99.947	1882	0	1	60	1941	2189	309	0	3469
TR24490|c0_g1_i1	TRINITY_DN22677_c2_g1_i3	100	1876	0	0	263	2138	1944	69	0	3465
TR24490|c0_g1_i1	TRINITY_DN22677_c2_g1_i6	100	1804	0	0	263	2066	1890	87	0	3332
TR24490|c0_g1_i1	TRINITY_DN22677_c2_g1_i21	100	1663	0	0	476	2138	1731	69	0	3072
TR24490|c0_g1_i1	TRINITY_DN22677_c2_g1_i21	100	417	0	0	60	476	2259	1843	0	771
TR24490|c0_g1_i1	TRINITY_DN22677_c2_g1_i22	99.94	1659	1	0	60	1718	2071	413	0	3059
TR24490|c0_g1_i1	TRINITY_DN22677_c2_g1_i22	99.715	351	0	1	1788	2138	418	69	0	641
TR24490|c0_g1_i1	TRINITY_DN22677_c2_g1_i8	99.94	1659	1	0	60	1718	2017	359	0	3059
TR24490|c0_g1_i1	TRINITY_DN22677_c2_g1_i8	99.642	279	0	1	1788	2066	364	87	1.44e-142	508
TR24490|c0_g1_i1	TRINITY_DN22677_c2_g1_i29	100	1591	0	0	476	2066	1677	87	0	2939
TR24490|c0_g1_i1	TRINITY_DN22677_c2_g1_i29	100	417	0	0	60	476	2205	1789	0	771
TR24490|c0_g1_i1	TRINITY_DN22677_c2_g1_i14	99.932	1466	0	1	476	1941	1719	255	0	2700
TR24490|c0_g1_i1	TRINITY_DN22677_c2_g1_i14	100	417	0	0	60	476	2247	1831	0	771
TR24490|c0_g1_i1	TRINITY_DN22677_c2_g1_i24	100	1407	0	0	263	1669	1439	33	0	2599
TR24490|c0_g1_i1	TRINITY_DN22677_c2_g1_i12	100	1276	0	0	60	1335	2184	909	0	2357
TR24490|c0_g1_i1	TRINITY_DN22677_c2_g1_i12	99.674	613	0	2	1329	1941	865	255	0	1120
TR24490|c0_g1_i1	TRINITY_DN22677_c2_g1_i10	100	1276	0	0	60	1335	2196	921	0	2357
TR24490|c0_g1_i1	TRINITY_DN22677_c2_g1_i10	99.877	810	0	1	1329	2138	877	69	0	1489
TR24490|c0_g1_i1	TRINITY_DN22677_c2_g1_i4	100	1276	0	0	60	1335	2142	867	0	2357
TR24490|c0_g1_i1	TRINITY_DN22677_c2_g1_i4	99.864	738	0	1	1329	2066	823	87	0	1356
TR24490|c0_g1_i1	TRINITY_DN22677_c2_g3_i2	83.901	2025	308	12	72	2082	2028	8	0	1917
TR24490|c0_g1_i1	TRINITY_DN22677_c2_g1_i27	100	993	0	0	1146	2138	1061	69	0	1834
TR24490|c0_g1_i1	TRINITY_DN22677_c2_g1_i27	99.891	921	1	0	60	980	1978	1058	0	1696
TR24490|c0_g1_i1	TRINITY_DN22677_c2_g3_i3	84.497	1819	274	8	268	2082	1822	8	0	1790
TR24490|c0_g1_i1	TRINITY_DN22677_c2_g3_i1	84.497	1819	274	8	268	2082	1822	8	0	1790
TR24490|c0_g1_i1	TRINITY_DN22677_c2_g3_i4	83.266	1733	274	10	72	1791	2096	367	0	1580
TR24490|c0_g1_i1	TRINITY_DN22677_c2_g1_i28	99.872	780	1	0	827	1606	919	140	0	1435
TR24490|c0_g1_i1	TRINITY_DN22677_c2_g3_i7	83.043	920	142	8	72	979	1118	201	0	822
TR24490|c0_g1_i1	TRINITY_DN22677_c2_g3_i5	83.043	920	142	8	72	979	1366	449	0	822
TR24490|c0_g1_i1	TRINITY_DN22677_c2_g1_i18	100	348	0	0	1791	2138	416	69	0	643
TR24490|c0_g1_i1	TRINITY_DN22677_c2_g1_i11	99.707	341	0	1	1329	1669	372	33	4.94e-177	623
TR24490|c0_g1_i1	TRINITY_DN22677_c2_g1_i1	100	276	0	0	1791	2066	362	87	4.01e-143	510
TR24490|c0_g1_i1	TRINITY_DN22677_c2_g1_i13	99.281	278	1	1	1329	1606	416	140	2.42e-140	501
TR24530|c0_g1_i1	TRINITY_DN15469_c0_g1_i1	100	1440	0	0	112	1551	1	1440	0	2660
TR24564|c0_g1_i1	TRINITY_DN21346_c8_g1_i2	100	1143	0	0	1	1143	1143	1	0	2111
TR24564|c0_g1_i1	TRINITY_DN21346_c8_g1_i1	98.374	492	8	0	652	1143	492	1	0	865
TR24566|c0_g1_i1	TRINITY_DN8791_c0_g1_i1	99.725	364	1	0	46	409	3	366	0	667
TR24566|c0_g1_i1	TRINITY_DN25915_c0_g1_i1	99.19	247	2	0	376	622	1	247	3.25e-124	446
TR24630|c0_g1_i1	TRINITY_DN34165_c0_g1_i1	99.628	269	1	0	451	719	1	269	5.51e-138	492
TR24640|c1_g1_i2	TRINITY_DN25028_c1_g2_i11	99.864	1467	2	0	330	1796	3735	5201	0	2699
TR24640|c1_g1_i2	TRINITY_DN25028_c1_g2_i11	100	309	0	0	21	329	1	309	1.52e-161	571
TR24640|c1_g1_i2	TRINITY_DN25028_c1_g2_i10	99.864	1467	2	0	330	1796	3736	5202	0	2699
TR24640|c1_g1_i2	TRINITY_DN25028_c1_g2_i10	100	309	0	0	21	329	1	309	1.52e-161	571
TR24640|c1_g1_i2	TRINITY_DN25028_c1_g2_i1	99.864	1467	2	0	330	1796	3734	5200	0	2699
TR24640|c1_g1_i2	TRINITY_DN25028_c1_g2_i1	100	309	0	0	21	329	1	309	1.52e-161	571
TR24640|c1_g1_i2	TRINITY_DN25028_c1_g2_i9	99.822	1125	1	1	330	1454	3736	4859	0	2065
TR24640|c1_g1_i2	TRINITY_DN25028_c1_g2_i9	99.371	318	2	0	1479	1796	4847	5164	3.27e-163	577
TR24640|c1_g1_i2	TRINITY_DN25028_c1_g2_i9	100	309	0	0	21	329	1	309	1.52e-161	571
TR24640|c1_g1_i2	TRINITY_DN25028_c1_g2_i6	100	555	0	0	442	996	160	714	0	1026
TR24640|c1_g1_i2	TRINITY_DN25028_c1_g2_i15	100	444	0	0	21	464	1	444	0	821
TR24640|c1_g1_i2	TRINITY_DN25028_c1_g2_i18	100	309	0	0	21	329	1	309	1.52e-161	571
TR24640|c1_g1_i2	TRINITY_DN25028_c1_g2_i17	100	309	0	0	21	329	1	309	1.52e-161	571
TR24640|c1_g1_i2	TRINITY_DN25028_c1_g2_i13	100	309	0	0	21	329	1	309	1.52e-161	571
TR24640|c1_g1_i2	TRINITY_DN25028_c1_g2_i12	100	309	0	0	21	329	1	309	1.52e-161	571
TR24640|c1_g1_i2	TRINITY_DN25028_c1_g2_i7	100	309	0	0	21	329	1	309	1.52e-161	571
TR24640|c1_g1_i2	TRINITY_DN25028_c1_g2_i3	100	309	0	0	21	329	1	309	1.52e-161	571
TR24640|c1_g1_i2	TRINITY_DN25028_c1_g2_i2	100	309	0	0	21	329	1	309	1.52e-161	571
TR24640|c1_g1_i2	TRINITY_DN25028_c1_g3_i1	99.608	255	1	0	971	1225	1399	1653	7.39e-130	466
TR24666|c0_g1_i1	TRINITY_DN32820_c0_g1_i1	100	340	0	0	1	340	340	1	5.32e-179	628
TR24675|c0_g1_i1	TRINITY_DN24440_c0_g2_i2	100	1809	0	0	30	1838	1	1809	0	3341
TR24675|c0_g1_i1	TRINITY_DN24440_c0_g2_i3	100	1685	0	0	154	1838	221	1905	0	3112
TR24675|c0_g1_i1	TRINITY_DN24440_c0_g2_i5	99.914	1163	0	1	30	1192	1	1162	0	2141
TR24675|c0_g1_i1	TRINITY_DN24440_c0_g2_i5	100	651	0	0	1188	1838	1302	1952	0	1203
TR24675|c0_g1_i1	TRINITY_DN24440_c0_g2_i1	99.914	1163	0	1	30	1192	1	1162	0	2141
TR24717|c0_g1_i1	TRINITY_DN20857_c1_g1_i1	99.941	1699	1	0	7	1705	1699	1	0	3133
TR24727|c0_g1_i1	TRINITY_DN22975_c3_g1_i2	99.887	1766	2	0	253	2018	2	1767	0	3251
TR24727|c0_g1_i1	TRINITY_DN22975_c3_g1_i5	99.876	1612	2	0	407	2018	578	2189	0	2966
TR24727|c0_g1_i1	TRINITY_DN22975_c3_g1_i4	99.855	1381	2	0	253	1633	2	1382	0	2540
TR24727|c0_g1_i1	TRINITY_DN22975_c3_g1_i3	100	1374	0	0	253	1626	2	1375	0	2538
TR24727|c0_g1_i1	TRINITY_DN22975_c3_g1_i1	100	1220	0	0	407	1626	578	1797	0	2254
TR24727|c0_g1_i1	TRINITY_DN24468_c2_g1_i4	99.625	533	2	0	25	557	9	541	0	974
TR24727|c0_g1_i1	TRINITY_DN24468_c2_g1_i20	98.654	520	6	1	39	557	106	625	0	920
TR24727|c0_g1_i1	TRINITY_DN24468_c2_g1_i2	98.747	399	5	0	159	557	119	517	0	710
TR24727|c0_g1_i1	TRINITY_DN24468_c2_g1_i16	98.387	372	5	1	39	409	106	477	0	652
TR24727|c0_g1_i1	TRINITY_DN24468_c2_g1_i11	100	352	0	0	58	409	1453	1804	0	651
TR24727|c0_g1_i1	TRINITY_DN24468_c2_g1_i3	100	352	0	0	58	409	1105	1456	0	651
TR24727|c0_g1_i1	TRINITY_DN24468_c2_g1_i1	100	352	0	0	58	409	1409	1760	0	651
TR24727|c0_g1_i1	TRINITY_DN24468_c2_g1_i18	98.406	251	4	0	159	409	119	369	1.42e-122	442
TR24732|c0_g1_i1	TRINITY_DN23751_c0_g2_i5	99.575	706	1	1	1	704	4136	3431	0	1286
TR24732|c0_g1_i1	TRINITY_DN23751_c0_g2_i2	99.575	706	1	1	1	704	4181	3476	0	1286
TR24732|c0_g1_i1	TRINITY_DN23751_c0_g2_i1	99.575	706	1	1	1	704	4183	3478	0	1286
TR24748|c0_g1_i1	TRINITY_DN21250_c0_g1_i2	99.884	864	1	0	3	866	260	1123	0	1591
TR24748|c0_g1_i1	TRINITY_DN21250_c0_g1_i1	98.928	746	7	1	3	748	260	1004	0	1332
TR24751|c0_g1_i1	TRINITY_DN23978_c0_g1_i5	99.387	1468	0	1	1	1459	200	1667	0	2652
TR24751|c0_g1_i1	TRINITY_DN23978_c0_g1_i12	99.111	1350	3	1	119	1459	155	1504	0	2418
TR24751|c0_g1_i1	TRINITY_DN23978_c0_g1_i2	100	1070	0	0	1	1070	200	1269	0	1977
TR24751|c0_g1_i1	TRINITY_DN23978_c0_g1_i2	100	389	0	0	1071	1459	1319	1707	0	719
TR24751|c0_g1_i1	TRINITY_DN23978_c0_g1_i3	99.685	952	3	0	119	1070	155	1106	0	1742
TR24751|c0_g1_i1	TRINITY_DN23978_c0_g1_i3	100	389	0	0	1071	1459	1156	1544	0	719
TR24751|c0_g1_i1	TRINITY_DN23978_c0_g1_i1	100	910	0	0	161	1070	410	1319	0	1681
TR24751|c0_g1_i1	TRINITY_DN23978_c0_g1_i1	100	389	0	0	1071	1459	1369	1757	0	719
TR24751|c0_g1_i1	TRINITY_DN23978_c0_g1_i11	100	900	0	0	1	900	200	1099	0	1663
TR24751|c0_g1_i1	TRINITY_DN23978_c0_g1_i9	99.616	782	3	0	119	900	155	936	0	1428
TR24751|c0_g1_i1	TRINITY_DN23978_c0_g1_i13	96.201	737	28	0	1	737	200	936	0	1206
TR24751|c0_g1_i1	TRINITY_DN23978_c0_g5_i1	95.664	369	16	0	161	529	388	20	2.64e-168	593
TR24751|c0_g2_i1	TRINITY_DN23978_c0_g1_i2	100	1508	0	0	1	1508	200	1707	0	2785
TR24751|c0_g2_i1	TRINITY_DN23978_c0_g1_i3	99.784	1390	3	0	119	1508	155	1544	0	2551
TR24751|c0_g2_i1	TRINITY_DN23978_c0_g1_i1	100	1348	0	0	161	1508	410	1757	0	2490
TR24751|c0_g2_i1	TRINITY_DN23978_c0_g1_i5	100	1070	0	0	1	1070	200	1269	0	1977
TR24751|c0_g2_i1	TRINITY_DN23978_c0_g1_i5	100	398	0	0	1111	1508	1270	1667	0	736
TR24751|c0_g2_i1	TRINITY_DN23978_c0_g1_i12	99.685	952	3	0	119	1070	155	1106	0	1742
TR24751|c0_g2_i1	TRINITY_DN23978_c0_g1_i12	100	398	0	0	1111	1508	1107	1504	0	736
TR24751|c0_g2_i1	TRINITY_DN23978_c0_g1_i11	100	900	0	0	1	900	200	1099	0	1663
TR24751|c0_g2_i1	TRINITY_DN23978_c0_g1_i9	99.616	782	3	0	119	900	155	936	0	1428
TR24751|c0_g2_i1	TRINITY_DN23978_c0_g1_i13	96.201	737	28	0	1	737	200	936	0	1206
TR24751|c0_g2_i1	TRINITY_DN23978_c0_g5_i1	95.664	369	16	0	161	529	388	20	2.73e-168	593
TR24751|c0_g3_i1	TRINITY_DN23978_c0_g1_i3	99.789	474	1	0	1	474	1071	1544	0	870
TR24751|c0_g3_i1	TRINITY_DN23978_c0_g1_i2	99.789	474	1	0	1	474	1234	1707	0	870
TR24751|c0_g3_i1	TRINITY_DN23978_c0_g1_i1	99.789	474	1	0	1	474	1284	1757	0	870
TR24751|c0_g3_i1	TRINITY_DN23978_c0_g1_i12	100	398	0	0	77	474	1107	1504	0	736
TR24751|c0_g3_i1	TRINITY_DN23978_c0_g1_i5	100	398	0	0	77	474	1270	1667	0	736
TR24751|c0_g4_i1	TRINITY_DN23978_c0_g1_i5	100	1468	0	0	1	1468	200	1667	0	2712
TR24751|c0_g4_i1	TRINITY_DN23978_c0_g1_i12	99.778	1350	3	0	119	1468	155	1504	0	2477
TR24751|c0_g4_i1	TRINITY_DN23978_c0_g1_i2	100	1070	0	0	1	1070	200	1269	0	1977
TR24751|c0_g4_i1	TRINITY_DN23978_c0_g1_i2	100	398	0	0	1071	1468	1310	1707	0	736
TR24751|c0_g4_i1	TRINITY_DN23978_c0_g1_i3	99.685	952	3	0	119	1070	155	1106	0	1742
TR24751|c0_g4_i1	TRINITY_DN23978_c0_g1_i3	100	398	0	0	1071	1468	1147	1544	0	736
TR24751|c0_g4_i1	TRINITY_DN23978_c0_g1_i1	100	910	0	0	161	1070	410	1319	0	1681
TR24751|c0_g4_i1	TRINITY_DN23978_c0_g1_i1	100	398	0	0	1071	1468	1360	1757	0	736
TR24751|c0_g4_i1	TRINITY_DN23978_c0_g1_i11	100	900	0	0	1	900	200	1099	0	1663
TR24751|c0_g4_i1	TRINITY_DN23978_c0_g1_i9	99.616	782	3	0	119	900	155	936	0	1428
TR24751|c0_g4_i1	TRINITY_DN23978_c0_g1_i13	96.201	737	28	0	1	737	200	936	0	1206
TR24751|c0_g4_i1	TRINITY_DN23978_c0_g5_i1	95.664	369	16	0	161	529	388	20	2.65e-168	593
TR24768|c0_g1_i1	TRINITY_DN26253_c0_g1_i1	99.866	744	1	0	589	1332	744	1	0	1369
TR24768|c0_g1_i1	TRINITY_DN49765_c0_g1_i1	100	239	0	0	1552	1790	239	1	1.82e-122	442
TR24768|c0_g2_i1	TRINITY_DN26253_c0_g1_i1	99.866	744	1	0	590	1333	744	1	0	1369
TR24768|c0_g2_i1	TRINITY_DN49765_c0_g1_i1	100	239	0	0	1553	1791	239	1	1.82e-122	442
TR24820|c0_g1_i1	TRINITY_DN22566_c0_g4_i1	99.042	313	3	0	1	313	90	402	2.14e-159	562
TR24844|c0_g1_i1	TRINITY_DN14931_c0_g1_i1	100	906	0	0	59	964	906	1	0	1674
TR24844|c0_g1_i1	TRINITY_DN14931_c0_g2_i1	100	238	0	0	311	548	1	238	2.64e-122	440
TR24867|c0_g1_i1	TRINITY_DN23950_c0_g3_i3	99.719	356	1	0	1	356	255	610	0	652
TR24867|c0_g1_i1	TRINITY_DN19726_c0_g1_i1	94.35	354	20	0	1	354	438	85	6.22e-154	544
TR24867|c0_g1_i1	TRINITY_DN19726_c0_g1_i2	91.525	354	30	0	1	354	438	85	2.96e-137	488
TR24867|c0_g1_i1	TRINITY_DN23950_c0_g3_i1	100	245	0	0	112	356	213	457	1.08e-126	453
TR24869|c0_g1_i2	TRINITY_DN41744_c0_g1_i1	100	401	0	0	471	871	218	618	0	741
TR24869|c0_g1_i4	TRINITY_DN41744_c0_g1_i1	100	618	0	0	207	824	1	618	0	1142
TR24916|c0_g1_i1	TRINITY_DN10788_c0_g1_i1	100	571	0	0	61	631	1	571	0	1055
TR25064|c0_g1_i1	TRINITY_DN21864_c0_g1_i3	100	1620	0	0	72	1691	1	1620	0	2992
TR25064|c0_g1_i1	TRINITY_DN21864_c0_g1_i3	99.712	347	1	0	1739	2085	1621	1967	0	636
TR25064|c0_g1_i1	TRINITY_DN21864_c0_g1_i9	98.78	1640	0	1	72	1691	1	1640	0	2900
TR25064|c0_g1_i1	TRINITY_DN21864_c0_g1_i9	99.712	347	1	0	1739	2085	1641	1987	0	636
TR25064|c0_g1_i1	TRINITY_DN21864_c0_g1_i8	99.075	1621	0	2	72	1691	1	1607	0	2896
TR25064|c0_g1_i1	TRINITY_DN21864_c0_g1_i10	100	1371	0	0	72	1442	1	1371	0	2532
TR25064|c0_g1_i1	TRINITY_DN21864_c0_g1_i1	98.562	1391	0	1	72	1442	1	1391	0	2440
TR25064|c0_g1_i1	TRINITY_DN21864_c0_g1_i2	100	1260	0	0	72	1331	1	1260	0	2327
TR25064|c0_g1_i1	TRINITY_DN21864_c0_g1_i2	99.692	650	2	0	1436	2085	1254	1903	0	1190
TR25064|c0_g1_i1	TRINITY_DN21864_c0_g1_i11	98.438	1280	0	1	72	1331	1	1280	0	2235
TR25064|c0_g1_i1	TRINITY_DN21864_c0_g1_i11	99.692	650	2	0	1436	2085	1274	1923	0	1190
TR25064|c0_g1_i1	TRINITY_DN21864_c0_g1_i7	100	964	0	0	72	1035	1	964	0	1781
TR25064|c0_g1_i1	TRINITY_DN21864_c0_g1_i7	100	656	0	0	1036	1691	1015	1670	0	1212
TR25064|c0_g1_i1	TRINITY_DN21864_c0_g1_i5	97.967	984	0	1	72	1035	1	984	0	1688
TR25064|c0_g1_i1	TRINITY_DN21864_c0_g1_i5	100	656	0	0	1036	1691	1035	1690	0	1212
TR25064|c0_g1_i1	TRINITY_DN21864_c0_g1_i6	100	487	0	0	72	558	1	487	0	900
TR25064|c0_g1_i1	TRINITY_DN21864_c0_g1_i4	96.092	563	2	1	588	1130	51	613	0	900
TR25097|c0_g1_i1	TRINITY_DN44871_c0_g1_i1	100	275	0	0	416	690	1	275	1.3e-142	508
TR25097|c0_g1_i1	TRINITY_DN49886_c0_g1_i1	100	242	0	0	796	1037	1	242	2.87e-124	448
TR25097|c0_g1_i1	TRINITY_DN39372_c0_g1_i1	99.585	241	1	0	1477	1717	96	336	4.8e-122	440
TR25142|c0_g1_i1	TRINITY_DN13919_c0_g1_i1	100	1558	0	0	102	1659	1	1558	0	2878
TR25166|c0_g1_i1	TRINITY_DN4364_c0_g1_i1	99.638	276	1	0	717	992	276	1	1.59e-141	505
TR25166|c0_g1_i1	TRINITY_DN1682_c0_g1_i1	100	240	0	0	1351	1590	240	1	3.51e-123	444
TR25175|c0_g1_i1	TRINITY_DN35326_c0_g1_i1	100	332	0	0	235	566	332	1	1.53e-174	614
TR25180|c0_g1_i1	TRINITY_DN7753_c0_g1_i1	100	390	0	0	527	916	1	390	0	721
TR25180|c0_g1_i1	TRINITY_DN31959_c0_g1_i1	100	267	0	0	35	301	1	267	2.54e-138	494
TR25180|c0_g1_i2	TRINITY_DN31959_c0_g1_i1	100	267	0	0	35	301	1	267	2.37e-138	494
TR25180|c0_g1_i2	TRINITY_DN7753_c0_g1_i1	100	266	0	0	527	792	1	266	8.51e-138	492
TR25182|c0_g1_i1	TRINITY_DN20581_c1_g3_i3	87.968	374	45	0	30	403	141	514	2.69e-123	442
TR25183|c0_g1_i1	TRINITY_DN18026_c0_g1_i1	99.943	1761	1	0	1	1761	1811	51	0	3247
TR25183|c0_g1_i1	TRINITY_DN18026_c0_g1_i2	99.943	1752	1	0	10	1761	1802	51	0	3230
TR25221|c0_g1_i1	TRINITY_DN36809_c0_g1_i1	100	409	0	0	1	409	409	1	0	756
TR25228|c0_g1_i1	TRINITY_DN11143_c0_g1_i2	100	859	0	0	644	1502	859	1	0	1587
TR25228|c0_g1_i1	TRINITY_DN11143_c0_g1_i2	99.576	472	2	0	180	651	1397	926	0	861
TR25228|c0_g1_i1	TRINITY_DN11143_c0_g1_i1	99.836	609	1	0	180	788	609	1	0	1120
TR25275|c0_g1_i1	TRINITY_DN16950_c0_g1_i1	99.874	793	1	0	348	1140	1	793	0	1459
TR25314|c0_g2_i1	TRINITY_DN17469_c0_g1_i1	99.903	1032	1	0	1	1032	1034	3	0	1901
TR25314|c0_g2_i1	TRINITY_DN17469_c0_g1_i2	99.902	1017	1	0	1	1017	1072	56	0	1873
TR25352|c0_g1_i1	TRINITY_DN13013_c0_g1_i1	99.872	1560	1	1	1	1559	1590	31	0	2868
TR25359|c1_g1_i1	TRINITY_DN25334_c4_g1_i2	99.825	1145	2	0	291	1435	1260	116	0	2104
TR25359|c1_g1_i1	TRINITY_DN25334_c4_g1_i3	99.901	1006	1	0	430	1435	1121	116	0	1853
TR25359|c1_g1_i1	TRINITY_DN23148_c5_g2_i13	100	590	0	0	1	590	590	1	0	1090
TR25359|c1_g1_i1	TRINITY_DN23148_c5_g2_i2	100	445	0	0	146	590	445	1	0	822
TR25359|c1_g1_i1	TRINITY_DN23148_c5_g2_i12	100	443	0	0	148	590	443	1	0	819
TR25359|c1_g1_i1	TRINITY_DN23148_c5_g2_i9	100	443	0	0	148	590	443	1	0	819
TR25359|c1_g1_i1	TRINITY_DN23148_c5_g2_i14	98.144	431	3	3	161	590	427	1	0	747
TR25359|c1_g1_i1	TRINITY_DN24371_c1_g1_i1	100	244	0	0	1070	1313	1	244	1.65e-125	451
TR25361|c0_g1_i1	TRINITY_DN24765_c1_g1_i6	99.733	375	1	0	1	375	52	426	0	688
TR25361|c0_g1_i1	TRINITY_DN24765_c1_g1_i3	99.733	375	1	0	1	375	82	456	0	688
[truncated: 24,776 more rows]
