# Supplementary material for: Sex-inducing effects toward planarians widely present among parasitic flatworms
Source: iScience. 2022 Dec 8;26(1):105776. doi: 10.1016/j.isci.2022.105776 (PMC9804148; doi:10.1016/j.isci.2022.105776)
Supplement: Dataset S3. The de novo assembly of the planarian B. brunnea cocoon transcript model, related to STAR Methods [file mmc4.zip]

Archive with 1 entries (1 files):
- BbCocoon_Trinity.fasta
