# Supplementary material for: Sex-inducing effects toward planarians widely present among parasitic flatworms
Source: iScience. 2022 Dec 8;26(1):105776. doi: 10.1016/j.isci.2022.105776 (PMC9804148; doi:10.1016/j.isci.2022.105776)
Supplement: Dataset S4. List of contig IDs for gene Set 2, related to Figure 6 [file mmc5.xlsx]

## Sheet: Set2genes
Supplemental Dataset 4. List of contig IDs for gene Set 2; related to Figure 6.
Contig ID of Sexual DEGs (Sekii & Yorimoto et al [2019])	Contig ID in Supplemental Dataset 3	Results of local BLAST (using Set 1 genes as query sequences and Supplemental Dataset 3 as a database)
qseqid	sseqid	pident	length	mismatch	gapopen	qstart	qend	sstart	send	evalue	bitscore
TR293|c0_g2_i1	TRINITY_DN35947_c3_g1_i3	78.596	869	170	10	390	1250	390	1250	5.93e-158	560
TR293|c0_g2_i1	TRINITY_DN35947_c3_g1_i1	79.31	812	154	8	446	1250	136	940	7.67e-157	556
TR293|c0_g2_i1	TRINITY_DN35947_c3_g1_i5	78.865	828	162	9	390	1209	390	1212	4.62e-154	547
TR293|c0_g2_i1	TRINITY_DN35947_c3_g1_i2	79.637	771	146	7	446	1209	136	902	5.98e-153	544
TR394|c0_g1_i1	TRINITY_DN67301_c0_g1_i1	100	241	0	0	344	584	1	241	8.24e-124	446
TR394|c0_g1_i1	TRINITY_DN50275_c0_g1_i1	100	219	0	0	578	796	1	219	1.4e-111	405
TR395|c0_g2_i1	TRINITY_DN56232_c0_g1_i1	100	280	0	0	107	386	280	1	9.02e-146	518
TR1094|c1_g1_i1	TRINITY_DN40829_c4_g1_i3	100	529	0	0	1	529	529	1	0	977
TR1094|c1_g1_i1	TRINITY_DN54960_c0_g1_i1	100	210	0	0	138	347	1	210	1.04e-106	388
TR1404|c0_g1_i1	TRINITY_DN5286_c0_g1_i1	99.844	639	1	0	197	835	1	639	0	1175
TR2310|c0_g2_i1	TRINITY_DN71092_c0_g1_i1	100	212	0	0	377	588	1	212	1.22e-107	392
TR3171|c0_g1_i1	TRINITY_DN42849_c0_g1_i1	98.496	532	8	0	333	864	532	1	0	939
TR3171|c0_g1_i1	TRINITY_DN68001_c0_g1_i1	100	331	0	0	1124	1454	332	2	1.29e-173	612
TR3171|c0_g1_i1	TRINITY_DN50583_c0_g1_i1	100	325	0	0	33	357	468	144	2.79e-170	601
TR3171|c0_g1_i1	TRINITY_DN66104_c0_g1_i1	99.095	221	2	0	883	1103	221	1	3.93e-109	398
TR3223|c0_g1_i1	TRINITY_DN58923_c0_g1_i1	99.34	303	1	1	285	587	302	1	1.58e-154	547
TR3264|c0_g1_i1	TRINITY_DN58964_c0_g1_i1	100	232	0	0	481	712	1	232	2.19e-118	429
TR3347|c0_g2_i1	TRINITY_DN33067_c2_g6_i1	99.915	1183	1	0	1	1183	1271	89	0	2180
TR3347|c0_g2_i1	TRINITY_DN33067_c2_g6_i2	99.823	1128	1	1	1	1128	1193	67	0	2071
TR3347|c0_g2_i1	TRINITY_DN33067_c2_g6_i3	98.87	1150	5	3	1	1143	1213	65	0	2045
TR4375|c0_g1_i1	TRINITY_DN32653_c1_g6_i2	82.919	644	83	9	375	1014	798	178	1.42e-156	555
TR4375|c0_g1_i1	TRINITY_DN32653_c1_g6_i4	82.115	643	89	8	375	1014	797	178	3.09e-148	527
TR4375|c0_g1_i1	TRINITY_DN32653_c1_g6_i3	82.468	616	83	11	374	984	807	212	6.69e-145	516
TR4375|c0_g1_i1	TRINITY_DN32653_c1_g5_i1	99.565	230	1	0	399	628	234	5	5.4e-116	420
TR4375|c0_g1_i1	TRINITY_DN32653_c1_g6_i5	86.447	273	33	3	375	644	318	47	9.49e-79	296
TR4375|c0_g1_i1	TRINITY_DN32653_c1_g4_i3	86.404	228	29	1	458	683	372	145	2.7e-64	248
TR4375|c0_g1_i1	TRINITY_DN32653_c1_g4_i2	86.842	190	21	3	496	683	332	145	1.27e-52	209
TR4818|c0_g1_i1	TRINITY_DN7553_c0_g1_i1	100	709	0	0	19	727	1	709	0	1310
TR4954|c0_g1_i1	TRINITY_DN46831_c0_g1_i1	100	300	0	0	1431	1730	1	300	3.83e-156	555
TR8114|c0_g1_i1	TRINITY_DN1449_c0_g1_i1	99.312	436	3	0	12	447	436	1	0	789
TR8114|c0_g1_i1	TRINITY_DN1449_c0_g1_i2	99.457	368	2	0	80	447	368	1	0	669
TR8789|c0_g1_i1	TRINITY_DN51067_c0_g1_i1	99.73	742	0	1	509	1250	54	793	0	1358
TR8789|c0_g1_i1	TRINITY_DN64020_c0_g1_i1	100	236	0	0	261	496	1	236	7.79e-121	436
TR8848|c0_g1_i1	TRINITY_DN6246_c0_g1_i1	98.868	265	3	0	21	285	265	1	2.18e-132	473
TR8860|c0_g1_i1	TRINITY_DN34919_c5_g12_i1	99.72	357	1	0	309	665	129	485	0	654
TR8860|c0_g1_i1	TRINITY_DN70196_c0_g1_i1	100	320	0	0	119	438	1	320	1.06e-167	592
TR10028|c0_g1_i1	TRINITY_DN68688_c0_g1_i1	99.251	267	2	0	22	288	267	1	2.74e-135	483
TR11115|c0_g1_i1	TRINITY_DN71838_c0_g1_i1	100	202	0	0	702	903	1	202	4.65e-102	374
TR11143|c0_g1_i1	TRINITY_DN10658_c0_g1_i1	99.415	1026	6	0	385	1410	5	1030	0	1862
TR11294|c0_g1_i1	TRINITY_DN29283_c0_g1_i11	100	263	0	0	1	263	851	589	1.35e-136	486
TR11294|c0_g1_i1	TRINITY_DN29283_c0_g1_i6	85.714	238	28	5	30	263	308	73	2.5e-64	246
TR11294|c0_g1_i1	TRINITY_DN29283_c0_g1_i8	84.462	251	33	6	16	263	703	456	3.24e-63	243
TR11294|c0_g1_i1	TRINITY_DN29283_c0_g1_i2	84.462	251	33	6	16	263	703	456	3.24e-63	243
TR11294|c0_g1_i1	TRINITY_DN29283_c0_g1_i1	87.879	198	22	2	67	263	652	456	7.01e-60	231
TR11294|c0_g1_i1	TRINITY_DN29283_c0_g1_i10	83.2	250	37	3	17	262	702	454	1.17e-57	224
TR11294|c0_g1_i1	TRINITY_DN29283_c0_g1_i7	87.435	191	18	5	30	216	189	1	7.06e-55	215
TR11294|c0_g1_i1	TRINITY_DN29283_c0_g1_i3	85.222	203	26	4	16	216	201	1	4.25e-52	206
TR11294|c0_g1_i1	TRINITY_DN29283_c0_g1_i9	85.714	154	20	2	111	263	608	456	9.32e-39	161
TR12723|c0_g1_i1	TRINITY_DN38791_c0_g1_i1	100	1763	0	0	161	1923	1	1763	0	3256
TR12723|c0_g1_i1	TRINITY_DN38791_c0_g1_i2	99.807	1035	2	0	889	1923	66	1100	0	1901
TR12897|c0_g1_i1	TRINITY_DN65713_c0_g1_i1	100	354	0	0	129	482	1	354	0	654
TR13596|c0_g1_i1	TRINITY_DN56113_c0_g1_i1	99.559	227	1	0	882	1108	1	227	3.04e-114	414
TR13596|c0_g1_i2	TRINITY_DN56113_c0_g1_i1	99.559	227	1	0	837	1063	1	227	2.92e-114	414
TR13852|c0_g1_i1	TRINITY_DN44274_c0_g1_i1	99.859	708	1	0	175	882	1	708	0	1303
TR14675|c0_g1_i1	TRINITY_DN76145_c0_g1_i1	99.55	222	0	1	50	271	221	1	2.79e-111	403
TR14786|c0_g1_i1	TRINITY_DN37881_c2_g3_i1	77.727	440	88	9	137	571	575	141	2.47e-68	261
TR15831|c0_g1_i1	TRINITY_DN54866_c0_g1_i1	99.051	316	3	0	611	926	316	1	2.26e-160	568
TR16090|c0_g1_i1	TRINITY_DN66590_c0_g1_i1	93.544	790	45	5	285	1071	3	789	0	1171
TR16090|c0_g1_i1	TRINITY_DN59390_c0_g1_i1	97.859	327	7	0	990	1316	1	327	1.32e-159	566
TR16153|c0_g2_i1	TRINITY_DN34996_c0_g1_i1	76.759	938	188	20	329	1243	189	1119	4.71e-139	497
TR16617|c0_g1_i1	TRINITY_DN21838_c0_g1_i1	99.614	518	2	0	112	629	518	1	0	946
TR16696|c0_g1_i1	TRINITY_DN76045_c0_g1_i1	100	782	0	0	518	1299	792	11	0	1445
TR16850|c0_g1_i1	TRINITY_DN63131_c0_g1_i1	98.454	194	3	0	643	836	103	296	2.08e-92	342
TR17348|c0_g1_i1	TRINITY_DN40829_c4_g1_i5	100	398	0	0	1	398	76	473	0	736
TR17348|c0_g1_i1	TRINITY_DN40829_c4_g1_i5	95.455	154	7	0	1	154	1	154	4.87e-64	246
TR17348|c0_g1_i1	TRINITY_DN40829_c4_g1_i4	98.492	398	6	0	1	398	250	647	0	702
TR17348|c0_g1_i1	TRINITY_DN40829_c4_g1_i2	98.492	398	6	0	1	398	181	578	0	702
TR17348|c0_g1_i1	TRINITY_DN40829_c4_g1_i1	100	302	0	0	1	302	76	377	5.5e-158	558
TR17348|c0_g1_i1	TRINITY_DN40829_c4_g1_i1	95.455	154	7	0	1	154	1	154	4.87e-64	246
TR17348|c0_g1_i1	TRINITY_DN40829_c4_g1_i1	100	106	0	0	126	231	371	476	4.97e-49	196
TR17415|c0_g2_i1	TRINITY_DN70452_c0_g1_i1	96.22	291	10	1	3271	3561	1	290	4.93e-132	475
TR17578|c0_g1_i1	TRINITY_DN61808_c0_g1_i1	99.556	225	1	0	813	1037	1	225	9.13e-113	411
TR17755|c0_g1_i1	TRINITY_DN56409_c0_g1_i1	100	813	0	0	676	1488	2	814	0	1502
TR17755|c0_g1_i1	TRINITY_DN56562_c0_g1_i1	97.353	340	9	0	60	399	1	340	1.3e-163	579
TR17755|c0_g1_i1	TRINITY_DN69139_c0_g1_i1	100	209	0	0	1093	1301	209	1	8.46e-106	387
TR17755|c0_g1_i1	TRINITY_DN13373_c0_g1_i2	100	203	0	0	376	578	3	205	1.83e-102	375
TR17755|c0_g1_i1	TRINITY_DN13373_c0_g1_i1	100	191	0	0	487	677	126	316	8.58e-96	353
TR17919|c0_g1_i1	TRINITY_DN19090_c0_g1_i2	99.796	978	1	1	921	1897	1	978	0	1794
TR17919|c0_g1_i1	TRINITY_DN19090_c0_g1_i1	99.748	794	1	1	921	1713	1	794	0	1454
TR17919|c0_g1_i1	TRINITY_DN19090_c0_g1_i1	100	140	0	0	1758	1897	795	934	2.93e-67	259
TR17919|c0_g1_i1	TRINITY_DN69006_c0_g1_i1	100	452	0	0	190	641	27	478	0	835
TR17919|c0_g1_i2	TRINITY_DN19090_c0_g1_i2	99.796	978	1	1	856	1832	1	978	0	1794
TR17919|c0_g1_i2	TRINITY_DN19090_c0_g1_i1	99.748	794	1	1	856	1648	1	794	0	1454
TR17919|c0_g1_i2	TRINITY_DN19090_c0_g1_i1	100	140	0	0	1693	1832	795	934	2.85e-67	259
TR17919|c0_g1_i2	TRINITY_DN69006_c0_g1_i1	100	478	0	0	99	576	1	478	0	883
TR18069|c0_g1_i1	TRINITY_DN49212_c0_g1_i1	100	158	0	0	615	772	285	128	1.52e-77	292
TR18239|c0_g1_i1	TRINITY_DN73482_c0_g1_i1	100	279	0	0	614	892	368	90	8.31e-145	516
TR18239|c0_g2_i1	TRINITY_DN73482_c0_g1_i1	100	279	0	0	611	889	368	90	8.29e-145	516
TR18429|c0_g1_i2	TRINITY_DN77056_c0_g1_i1	100	210	0	0	60	269	1	210	7.87e-107	388
TR18454|c0_g1_i1	TRINITY_DN47320_c0_g1_i1	99.65	286	1	0	1116	1401	1	286	5.55e-147	523
TR18464|c0_g1_i1	TRINITY_DN4406_c0_g1_i1	99.275	276	2	0	309	584	1	276	6.86e-140	499
TR18558|c0_g1_i1	TRINITY_DN40100_c3_g2_i26	73.115	2414	575	57	133	2509	179	2555	0	795
TR18558|c0_g1_i1	TRINITY_DN40100_c3_g2_i20	73.115	2414	575	57	133	2509	179	2555	0	795
TR18558|c0_g1_i1	TRINITY_DN40100_c3_g2_i17	73.115	2414	575	57	133	2509	179	2555	0	795
TR18558|c0_g1_i1	TRINITY_DN40100_c3_g2_i7	73.115	2414	575	57	133	2509	179	2555	0	795
TR18558|c0_g1_i1	TRINITY_DN40100_c3_g2_i5	73.115	2414	575	57	133	2509	179	2555	0	795
TR18558|c0_g1_i1	TRINITY_DN40100_c3_g2_i4	73.115	2414	575	57	133	2509	179	2555	0	795
TR18558|c0_g1_i1	TRINITY_DN40100_c3_g2_i24	72.635	2072	499	53	133	2170	179	2216	1.37e-176	623
TR18558|c0_g1_i1	TRINITY_DN40100_c3_g2_i16	72.635	2072	499	53	133	2170	179	2216	1.37e-176	623
TR18558|c0_g1_i1	TRINITY_DN40100_c3_g2_i21	71.941	752	179	26	133	868	179	914	1.65e-46	191
TR18561|c0_g1_i2	TRINITY_DN41325_c1_g2_i1	85.507	138	19	1	187	324	130	266	1.55e-32	143
TR19018|c0_g1_i1	TRINITY_DN44965_c0_g1_i1	99.407	506	3	0	160	665	1	506	0	918
TR19589|c0_g1_i1	TRINITY_DN17491_c0_g1_i1	99.239	394	3	0	368	761	394	1	0	712
TR20085|c0_g1_i1	TRINITY_DN44755_c0_g1_i1	99.74	385	1	0	1161	1545	286	670	0	706
TR20085|c0_g1_i1	TRINITY_DN66802_c0_g1_i1	99.66	294	1	0	206	499	1	294	2.25e-151	538
TR20230|c0_g1_i1	TRINITY_DN74589_c0_g1_i1	100	224	0	0	444	667	1	224	5.01e-114	414
TR20241|c0_g1_i1	TRINITY_DN37965_c1_g1_i2	100	186	0	0	128	313	288	103	2.88e-93	344
TR20241|c0_g1_i1	TRINITY_DN37965_c1_g1_i1	100	186	0	0	128	313	326	141	2.88e-93	344
TR20348|c0_g1_i1	TRINITY_DN3732_c0_g1_i1	99.471	378	2	0	598	975	1	378	0	688
TR20928|c0_g1_i1	TRINITY_DN4402_c0_g1_i1	99.316	585	4	0	216	800	1	585	0	1059
TR21229|c0_g2_i1	TRINITY_DN73195_c0_g1_i1	81.625	283	52	0	9	291	1	283	1e-60	235
TR21407|c0_g1_i1	TRINITY_DN53114_c0_g1_i1	100	318	0	0	358	675	318	1	1.24e-166	588
TR21440|c0_g1_i1	TRINITY_DN48307_c0_g1_i1	100	251	0	0	108	358	1	251	5.72e-129	464
TR21577|c0_g1_i1	TRINITY_DN50434_c0_g1_i1	99.655	290	1	0	854	1143	1	290	3.79e-149	531
TR21986|c0_g1_i4	TRINITY_DN53433_c0_g1_i1	100	219	0	0	188	406	10	228	1.52e-111	405
TR22294|c0_g1_i1	TRINITY_DN70253_c0_g1_i1	100	212	0	0	118	329	1	212	2.47e-107	392
TR22294|c0_g3_i1	TRINITY_DN70253_c0_g1_i1	100	212	0	0	118	329	1	212	2.47e-107	392
TR22306|c0_g1_i1	TRINITY_DN23298_c0_g1_i2	99.934	1524	1	0	18	1541	1524	1	0	2809
TR22306|c0_g1_i1	TRINITY_DN23298_c0_g1_i1	100	1045	0	0	18	1062	1105	61	0	1930
TR22398|c0_g1_i1	TRINITY_DN17637_c0_g1_i1	100	727	0	0	672	1398	1	727	0	1343
TR22398|c0_g1_i1	TRINITY_DN55566_c0_g1_i1	100	485	0	0	183	667	1	485	0	896
TR22398|c0_g1_i1	TRINITY_DN66512_c0_g1_i1	100	207	0	0	1392	1598	1	207	1.15e-104	383
TR22442|c0_g1_i1	TRINITY_DN68165_c0_g1_i1	99.742	774	2	0	195	968	1	774	0	1419
TR22442|c0_g1_i1	TRINITY_DN60733_c0_g1_i1	97.959	392	2	1	1273	1658	1	392	0	675
TR22618|c1_g1_i1	TRINITY_DN43311_c0_g1_i1	100	346	0	0	80	425	1	346	0	640
TR23446|c2_g1_i1	TRINITY_DN69368_c0_g1_i1	100	307	0	0	269	575	1	307	2.78e-160	568
TR23668|c0_g1_i1	TRINITY_DN210_c0_g1_i1	99.762	421	1	0	537	957	6	426	0	773
TR23872|c0_g1_i1	TRINITY_DN55346_c0_g1_i1	100	436	0	0	376	811	1	436	0	806
TR23892|c0_g1_i1	TRINITY_DN72625_c0_g1_i1	100	242	0	0	287	528	1	242	3.98e-124	448
TR23898|c0_g1_i1	TRINITY_DN50278_c0_g1_i1	100	246	0	0	255	500	246	1	9.67e-127	455
TR24302|c0_g1_i1	TRINITY_DN20401_c0_g1_i1	100	574	0	0	314	887	574	1	0	1061
TR24675|c0_g1_i1	TRINITY_DN42355_c0_g1_i1	100	399	0	0	1424	1822	1	399	0	737
TR24675|c0_g1_i1	TRINITY_DN55389_c0_g1_i1	97.388	268	5	2	1115	1381	1	267	2.7e-126	455
TR24717|c0_g1_i1	TRINITY_DN52460_c0_g1_i1	100	232	0	0	149	380	232	1	1.58e-118	429
TR24717|c0_g1_i1	TRINITY_DN59822_c0_g1_i1	97.758	223	5	0	462	684	223	1	3.46e-105	385
TR24751|c0_g1_i1	TRINITY_DN37120_c1_g1_i1	98.44	577	9	0	414	990	1	577	0	1016
TR24751|c0_g1_i1	TRINITY_DN44499_c0_g1_i1	100	347	0	0	1071	1417	48	394	0	641
TR24751|c0_g1_i1	TRINITY_DN49259_c0_g1_i1	100	320	0	0	117	436	1	320	1.57e-167	592
TR24751|c0_g1_i1	TRINITY_DN37120_c1_g1_i2	99.448	181	0	1	810	990	22	201	4.87e-88	327
TR24751|c0_g2_i1	TRINITY_DN37120_c1_g1_i1	98.44	577	9	0	414	990	1	577	0	1016
TR24751|c0_g2_i1	TRINITY_DN44499_c0_g1_i1	100	394	0	0	1073	1466	1	394	0	728
TR24751|c0_g2_i1	TRINITY_DN49259_c0_g1_i1	100	320	0	0	117	436	1	320	1.62e-167	592
TR24751|c0_g2_i1	TRINITY_DN37120_c1_g1_i2	99.448	181	0	1	810	990	22	201	5.04e-88	327
TR24751|c0_g3_i1	TRINITY_DN44499_c0_g1_i1	100	394	0	0	39	432	1	394	0	728
TR24751|c0_g4_i1	TRINITY_DN37120_c1_g1_i1	98.44	577	9	0	414	990	1	577	0	1016
TR24751|c0_g4_i1	TRINITY_DN44499_c0_g1_i1	100	356	0	0	1071	1426	39	394	0	658
TR24751|c0_g4_i1	TRINITY_DN49259_c0_g1_i1	100	320	0	0	117	436	1	320	1.57e-167	592
TR24751|c0_g4_i1	TRINITY_DN37120_c1_g1_i2	99.448	181	0	1	810	990	22	201	4.9e-88	327
TR25359|c1_g1_i1	TRINITY_DN62764_c0_g1_i1	100	200	0	0	854	1053	201	2	7.83e-101	370
TR25376|c0_g1_i1	TRINITY_DN30399_c1_g3_i2	79.405	437	81	8	266	698	287	718	6.78e-80	300
TR25853|c0_g1_i1	TRINITY_DN53446_c0_g1_i1	99.221	385	1	2	10	393	489	106	0	693
TR26026|c0_g1_i1	TRINITY_DN4870_c0_g1_i1	99.218	639	5	0	612	1250	1	639	0	1153
TR26150|c0_g1_i1	TRINITY_DN76950_c0_g1_i1	99.729	369	1	0	662	1030	92	460	0	676
TR26150|c0_g1_i1	TRINITY_DN3137_c0_g1_i1	99.687	319	1	0	205	523	1	319	3.77e-165	584
TR26167|c0_g1_i1	TRINITY_DN6335_c0_g1_i1	100	373	0	0	791	1163	1	373	0	689
TR26167|c0_g1_i1	TRINITY_DN67332_c0_g1_i1	100	323	0	0	429	751	1	323	3.17e-169	597
TR26167|c0_g1_i1	TRINITY_DN74399_c0_g1_i1	100	214	0	0	1152	1365	6	219	1.24e-108	396
TR26197|c0_g1_i1	TRINITY_DN26195_c0_g1_i1	99.701	668	2	0	153	820	77	744	0	1223
TR26197|c0_g1_i1	TRINITY_DN30760_c1_g1_i3	89.655	145	13	2	671	814	829	972	6.99e-45	183
TR26197|c0_g1_i1	TRINITY_DN30760_c1_g1_i1	89.655	145	13	2	671	814	732	875	6.99e-45	183
TR26488|c0_g1_i1	TRINITY_DN32077_c0_g1_i1	76.122	624	134	15	287	903	947	332	1.03e-83	313
TR26690|c0_g1_i1	TRINITY_DN71809_c0_g1_i1	98.734	79	1	0	78	156	260	338	1.13e-32	141
TR26690|c0_g2_i1	TRINITY_DN71809_c0_g1_i1	99.074	108	1	0	1	108	251	144	1.79e-48	195
TR26690|c0_g2_i1	TRINITY_DN71809_c0_g1_i1	99.057	106	0	1	104	208	106	1	8.32e-47	189
TR26690|c0_g2_i2	TRINITY_DN71809_c0_g1_i1	99.602	251	1	0	1	251	251	1	6.24e-128	459
TR26702|c0_g1_i1	TRINITY_DN68980_c0_g1_i1	100	322	0	0	1664	1985	1	322	2.06e-168	595
TR27050|c0_g1_i1	TRINITY_DN24478_c0_g1_i1	96.667	420	4	2	11	420	420	1	0	689
TR27072|c0_g1_i1	TRINITY_DN33851_c7_g1_i1	94.776	134	7	0	18	151	271	138	6.06e-53	209
TR27072|c0_g2_i1	TRINITY_DN33851_c7_g1_i1	96.269	134	5	0	18	151	271	138	2.8e-56	220
TR27126|c0_g1_i1	TRINITY_DN45455_c0_g1_i1	99.083	654	6	0	611	1264	655	2	0	1175
TR27126|c0_g1_i1	TRINITY_DN60875_c0_g1_i1	100	360	0	0	61	420	360	1	0	665
TR27329|c0_g1_i1	TRINITY_DN3088_c0_g1_i1	100	820	0	0	747	1566	1	820	0	1515
TR27329|c0_g1_i1	TRINITY_DN76932_c0_g1_i1	98.884	448	5	0	79	526	1	448	0	800
TR27333|c0_g1_i1	TRINITY_DN71274_c0_g1_i1	100	234	0	0	1424	1657	1	234	1.98e-119	433
TR27381|c0_g1_i1	TRINITY_DN36217_c1_g2_i1	74.922	1930	456	23	1001	2919	1035	2947	0	857
TR27381|c0_g1_i1	TRINITY_DN51284_c0_g1_i1	100	218	0	0	1005	1222	1	218	1.62e-110	403
TR27490|c0_g1_i1	TRINITY_DN33869_c0_g1_i5	90	130	10	3	114	240	17	146	5.95e-39	165
TR27490|c0_g1_i1	TRINITY_DN33869_c0_g1_i3	90	130	10	3	114	240	17	146	5.95e-39	165
TR27490|c0_g1_i1	TRINITY_DN33869_c0_g1_i2	90	130	10	3	114	240	17	146	5.95e-39	165
TR27499|c0_g1_i1	TRINITY_DN36582_c1_g1_i4	82.816	966	164	2	134	1098	969	5	0	863
TR27499|c0_g1_i1	TRINITY_DN36582_c1_g1_i6	83.663	759	124	0	134	892	759	1	0	715
TR27499|c0_g1_i1	TRINITY_DN36582_c1_g1_i8	82.967	728	121	2	123	850	725	1	0	654
TR27499|c0_g1_i1	TRINITY_DN36582_c1_g1_i9	81.868	728	129	2	123	850	725	1	4.64e-173	610
TR27499|c0_g1_i1	TRINITY_DN36582_c1_g1_i10	81.022	685	122	5	109	793	677	1	2.22e-151	538
TR27499|c0_g1_i1	TRINITY_DN36582_c1_g1_i7	81.022	685	122	5	109	793	677	1	2.22e-151	538
TR27499|c0_g1_i1	TRINITY_DN36582_c1_g1_i1	83.656	569	90	2	123	691	566	1	1.03e-149	532
TR27499|c0_g1_i1	TRINITY_DN37857_c1_g5_i5	82.198	455	75	6	1022	1473	624	173	8.52e-106	387
TR27499|c0_g1_i1	TRINITY_DN37857_c1_g5_i3	83.681	288	45	2	1164	1450	287	1	8.95e-71	270
TR27499|c0_g1_i1	TRINITY_DN36582_c1_g1_i5	83.133	249	42	0	134	382	249	1	5.46e-58	228
TR27499|c0_g1_i1	TRINITY_DN52583_c0_g1_i1	88.333	180	21	0	1271	1450	296	117	1.18e-54	217
TR27499|c0_g1_i1	TRINITY_DN36582_c1_g1_i2	84.577	201	28	2	123	323	413	216	1.54e-48	196
TR27499|c0_g1_i1	TRINITY_DN36582_c1_g1_i11	81.435	237	42	2	987	1222	236	1	1.99e-47	193
TR27499|c0_g1_i1	TRINITY_DN8682_c0_g1_i1	78.388	273	57	2	861	1132	350	79	2.01e-42	176
TR27520|c0_g1_i1	TRINITY_DN28611_c3_g1_i5	73.453	614	152	9	309	918	244	850	8.68e-56	220
TR27520|c0_g1_i1	TRINITY_DN28611_c3_g1_i2	73.453	614	152	9	309	918	244	850	8.68e-56	220
TR27520|c0_g1_i2	TRINITY_DN28611_c3_g1_i5	73.453	614	152	9	295	904	244	850	8.6e-56	220
TR27520|c0_g1_i2	TRINITY_DN28611_c3_g1_i2	73.453	614	152	9	295	904	244	850	8.6e-56	220
TR28031|c0_g1_i1	TRINITY_DN75668_c0_g1_i1	99.556	225	1	0	557	781	1	225	6.61e-113	411
TR28662|c0_g1_i1	TRINITY_DN55273_c0_g1_i1	99.522	209	1	0	138	346	209	1	4.26e-104	381
TR28723|c0_g1_i1	TRINITY_DN5354_c0_g1_i1	99.539	217	1	0	393	609	217	1	1.03e-108	396
TR28723|c0_g1_i1	TRINITY_DN52158_c0_g1_i1	100	208	0	0	724	931	208	1	2.23e-105	385
TR28759|c0_g2_i1	TRINITY_DN32086_c0_g1_i1	79.013	1763	344	24	282	2030	290	2040	0	1182
TR28759|c0_g2_i1	TRINITY_DN71665_c0_g1_i1	98.605	430	6	0	2093	2522	1	430	0	761
TR28939|c0_g1_i1	TRINITY_DN43923_c0_g1_i1	100	325	0	0	1423	1747	1	325	4.17e-170	601
TR29012|c0_g1_i1	TRINITY_DN72863_c0_g1_i1	99.712	694	2	0	76	769	1	694	0	1271
TR29012|c0_g1_i1	TRINITY_DN900_c0_g1_i1	99.667	300	1	0	1167	1466	1	300	9.85e-155	549
TR29012|c0_g1_i1	TRINITY_DN50850_c0_g1_i1	99.257	269	2	0	863	1131	1	269	7.84e-136	486
TR29091|c0_g1_i1	TRINITY_DN70209_c0_g1_i1	100	203	0	0	1030	1232	1	203	3.39e-102	375
TR29138|c0_g1_i1	TRINITY_DN67302_c0_g1_i1	96.897	290	9	0	1236	1525	6	295	1.21e-135	486
TR29138|c0_g1_i1	TRINITY_DN63902_c0_g1_i1	100	260	0	0	1555	1814	1	260	5.62e-134	481
TR29138|c0_g1_i1	TRINITY_DN52663_c0_g1_i1	99.127	229	2	0	129	357	1	229	2.08e-113	412
TR29291|c0_g1_i1	TRINITY_DN46730_c0_g1_i1	99.387	326	2	0	1250	1575	1	326	2.83e-167	592
TR29291|c0_g1_i1	TRINITY_DN77155_c0_g1_i1	100	238	0	0	1824	2061	1	238	1.08e-121	440
TR29291|c0_g1_i2	TRINITY_DN46730_c0_g1_i1	99.387	326	2	0	1250	1575	1	326	3.13e-167	592
TR29291|c0_g1_i2	TRINITY_DN77155_c0_g1_i1	100	238	0	0	1824	2061	1	238	1.2e-121	440
TR29311|c0_g1_i1	TRINITY_DN19033_c0_g1_i2	99.83	589	1	0	140	728	1	589	0	1083
TR29311|c0_g1_i1	TRINITY_DN19033_c0_g1_i1	99.824	568	1	0	161	728	20	587	0	1044
TR29327|c0_g1_i1	TRINITY_DN7575_c0_g1_i1	99.826	574	1	0	470	1043	1	574	0	1055
TR29327|c0_g1_i1	TRINITY_DN77482_c0_g1_i1	100	180	0	0	172	351	130	309	8.99e-90	333
TR29353|c0_g1_i1	TRINITY_DN25204_c0_g1_i1	99.629	539	1	1	4	541	552	14	0	983
TR29353|c0_g1_i1	TRINITY_DN25204_c0_g1_i2	100	327	0	0	4	330	468	142	9.49e-172	604
TR29366|c0_g1_i1	TRINITY_DN21794_c0_g1_i1	100	261	0	0	84	344	1	261	2.18e-135	483
TR29366|c0_g1_i1	TRINITY_DN21794_c0_g1_i1	100	219	0	0	1	219	152	370	4.86e-112	405
TR29366|c0_g1_i2	TRINITY_DN21794_c0_g1_i1	98.444	257	4	0	88	344	5	261	1.71e-126	453
TR29366|c0_g1_i2	TRINITY_DN21794_c0_g1_i1	98.174	219	4	0	1	219	152	370	2.27e-105	383
TR29374|c0_g1_i1	TRINITY_DN1796_c0_g1_i1	99.219	768	6	0	134	901	768	1	0	1386
TR29388|c0_g1_i1	TRINITY_DN29283_c0_g1_i5	100	412	0	0	36	447	701	290	0	761
TR29388|c0_g2_i1	TRINITY_DN29283_c0_g1_i5	99.757	412	1	0	36	447	701	290	0	756
TR29388|c0_g3_i1	TRINITY_DN29283_c0_g1_i5	99.515	412	2	0	36	447	701	290	0	750
TR29467|c0_g1_i1	TRINITY_DN29923_c5_g2_i5	79.814	431	77	8	501	926	686	261	2.01e-81	305
TR29467|c0_g1_i1	TRINITY_DN29923_c5_g2_i7	74.043	601	141	12	501	1092	697	103	3.47e-59	231
TR29467|c0_g1_i1	TRINITY_DN29923_c5_g2_i2	79.182	269	46	8	501	764	413	150	4.58e-43	178
TR29471|c1_g1_i1	TRINITY_DN15943_c0_g1_i1	99.514	617	3	0	222	838	617	1	0	1123
TR29471|c1_g1_i1	TRINITY_DN15943_c0_g1_i2	98.911	459	5	0	222	680	636	178	0	821
TR29471|c1_g1_i1	TRINITY_DN42054_c0_g1_i1	100	225	0	0	9	233	225	1	8.03e-115	416
TR29471|c1_g1_i2	TRINITY_DN15943_c0_g1_i1	97.549	612	13	2	182	792	611	1	0	1046
TR29471|c1_g1_i2	TRINITY_DN15943_c0_g1_i2	96.256	454	15	2	182	634	630	178	0	743
TR29728|c0_g1_i1	TRINITY_DN52732_c0_g1_i1	98.922	371	4	0	291	661	1	371	0	664
TR29728|c0_g1_i1	TRINITY_DN63038_c0_g1_i1	100	298	0	0	1097	1394	1	298	2.86e-155	551
TR29956|c0_g1_i1	TRINITY_DN75740_c0_g1_i1	100	357	0	0	1054	1410	1	357	0	660
TR30051|c0_g1_i1	TRINITY_DN37965_c26_g1_i1	98.985	197	1	1	258	453	6	202	4.08e-95	351
TR30081|c0_g1_i2	TRINITY_DN26676_c0_g1_i3	99.487	195	1	0	642	836	1	195	3.13e-96	355
TR30105|c0_g1_i1	TRINITY_DN16975_c0_g2_i1	99.886	874	1	0	397	1270	1	874	0	1609
TR30105|c0_g1_i1	TRINITY_DN16975_c0_g1_i1	99.53	638	1	1	1103	1740	88	723	0	1160
TR30201|c0_g1_i1	TRINITY_DN32404_c5_g1_i6	78.221	326	68	3	198	522	1497	1174	2.38e-51	206
TR30201|c0_g1_i1	TRINITY_DN32404_c5_g1_i4	78.221	326	68	3	198	522	1323	1000	2.38e-51	206
TR30201|c0_g1_i1	TRINITY_DN32404_c5_g1_i3	78.221	326	68	3	198	522	1160	837	2.38e-51	206
TR30201|c0_g1_i1	TRINITY_DN32404_c5_g1_i1	79.907	214	42	1	198	411	571	359	2.43e-36	156
TR30283|c0_g1_i1	TRINITY_DN66614_c0_g1_i1	100	396	0	0	113	508	1	396	0	732
TR30283|c0_g1_i1	TRINITY_DN1947_c0_g1_i1	100	248	0	0	511	758	1	248	1.1e-127	459
TR30312|c0_g1_i1	TRINITY_DN34833_c5_g2_i16	82.474	194	34	0	1980	2173	255	62	1.35e-40	171
TR30312|c0_g1_i1	TRINITY_DN34833_c5_g2_i4	82.474	194	34	0	1980	2173	394	201	1.35e-40	171
TR30392|c0_g1_i1	TRINITY_DN59135_c0_g1_i1	100	202	0	0	745	946	1	202	1.37e-101	374
TR30509|c0_g1_i1	TRINITY_DN26775_c0_g1_i2	100	853	0	0	179	1031	855	3	0	1576
TR30509|c0_g1_i1	TRINITY_DN26775_c0_g1_i1	100	394	0	0	179	572	558	165	0	728
TR30523|c0_g1_i1	TRINITY_DN77560_c0_g1_i1	100	216	0	0	566	781	216	1	1.64e-109	399
TR30523|c0_g1_i1	TRINITY_DN35924_c0_g1_i2	78.029	619	136	0	937	1555	1872	1254	9.9e-107	390
TR30523|c0_g1_i1	TRINITY_DN35924_c0_g1_i1	78.96	423	89	0	1133	1555	1330	908	3.71e-76	289
TR30523|c0_g1_i1	TRINITY_DN35924_c0_g1_i10	85.906	149	21	0	1306	1454	248	100	3.04e-37	159
TR30591|c0_g1_i1	TRINITY_DN13285_c0_g1_i1	97.234	470	13	0	196	665	1	470	0	797
TR30591|c0_g1_i1	TRINITY_DN14098_c0_g1_i1	99.719	356	1	0	665	1020	1	356	0	652
TR30635|c0_g1_i1	TRINITY_DN48325_c0_g1_i1	100	288	0	0	211	498	1	288	5.29e-150	532
TR30674|c0_g2_i1	TRINITY_DN70557_c0_g1_i1	98.413	441	7	0	3	443	18	458	0	776
TR30779|c0_g1_i1	TRINITY_DN9148_c0_g1_i1	100	979	0	0	133	1111	115	1093	0	1808
TR30779|c0_g1_i1	TRINITY_DN70079_c0_g1_i1	99.049	841	8	0	1816	2656	1	841	0	1509
TR30779|c0_g1_i1	TRINITY_DN44809_c0_g1_i1	100	242	0	0	1305	1546	1	242	7.45e-124	448
TR30854|c0_g1_i1	TRINITY_DN35907_c0_g1_i3	77.378	778	165	5	107	875	82	857	2.03e-125	451
TR30854|c0_g1_i1	TRINITY_DN35907_c0_g1_i2	77.378	778	165	5	107	875	82	857	2.03e-125	451
TR31160|c0_g1_i1	TRINITY_DN40475_c2_g1_i5	95.714	420	0	1	79	480	12	431	0	660
TR31160|c0_g1_i1	TRINITY_DN40475_c2_g1_i2	95.714	420	0	1	79	480	12	431	0	660
TR31160|c0_g1_i1	TRINITY_DN40475_c2_g1_i3	99.719	356	0	1	125	480	68	422	0	651
TR31160|c0_g1_i1	TRINITY_DN40475_c2_g1_i3	94.444	90	5	0	239	328	1	90	8.38e-32	139
TR31160|c0_g1_i1	TRINITY_DN40475_c2_g1_i1	100	335	0	0	146	480	52	386	2.45e-176	619
TR31160|c0_g1_i1	TRINITY_DN40475_c2_g1_i1	93.478	92	6	0	239	330	1	92	3.01e-31	137
TR31160|c0_g1_i1	TRINITY_DN40475_c2_g1_i4	94.382	356	2	1	79	416	12	367	1.18e-149	531
TR31160|c0_g1_i1	TRINITY_DN40475_c2_g1_i4	98.734	79	1	0	183	261	347	425	2.33e-32	141
TR31160|c0_g1_i1	TRINITY_DN31699_c1_g1_i1	94.118	187	11	0	45	231	13	199	1.02e-75	285
TR31160|c0_g1_i1	TRINITY_DN33851_c7_g1_i3	96.386	83	3	0	287	369	1	83	3.01e-31	137
TR31160|c0_g2_i1	TRINITY_DN33543_c0_g3_i2	98.785	247	3	0	130	376	292	538	1.46e-122	440
TR31160|c0_g2_i1	TRINITY_DN33543_c0_g3_i1	99.435	177	1	0	200	376	202	378	5.54e-87	322
TR31160|c0_g2_i1	TRINITY_DN31699_c1_g1_i1	90.498	221	21	0	45	265	13	233	4.34e-78	292
TR31160|c0_g2_i1	TRINITY_DN40475_c2_g1_i5	87.383	214	24	2	79	292	12	222	4.43e-63	243
TR31160|c0_g2_i1	TRINITY_DN40475_c2_g1_i4	87.383	214	24	2	79	292	12	222	4.43e-63	243
TR31160|c0_g2_i1	TRINITY_DN40475_c2_g1_i2	87.383	214	24	2	79	292	12	222	4.43e-63	243
TR31160|c0_g2_i1	TRINITY_DN40475_c2_g1_i3	83.537	164	24	2	129	292	53	213	2.76e-35	150
TR31160|c0_g2_i1	TRINITY_DN40475_c2_g1_i3	81.768	181	25	4	125	304	68	241	1.29e-33	145
TR31172|c0_g1_i1	TRINITY_DN70397_c0_g1_i1	95.215	209	9	1	589	796	88	296	7.32e-89	329
TR31224|c1_g1_i2	TRINITY_DN36937_c1_g1_i10	79.026	739	147	6	12	746	2	736	1.63e-139	499
TR31224|c1_g1_i2	TRINITY_DN36937_c1_g1_i4	78.99	614	123	4	12	622	2	612	6.07e-114	414
TR31224|c1_g1_i2	TRINITY_DN36937_c1_g1_i8	79.272	357	74	0	12	368	2	358	1.81e-64	250
TR31375|c0_g1_i1	TRINITY_DN13619_c0_g1_i1	99.851	1340	2	0	1021	2360	1	1340	0	2464
TR31375|c0_g1_i1	TRINITY_DN20797_c0_g1_i1	99.24	921	7	0	262	1182	1	921	0	1663
TR31420|c0_g1_i1	TRINITY_DN24955_c0_g1_i1	100	956	0	0	95	1050	18	973	0	1766
TR31420|c0_g1_i1	TRINITY_DN24955_c0_g1_i2	98.222	956	0	1	95	1050	18	956	0	1655
TR31420|c0_g1_i1	TRINITY_DN24955_c0_g1_i4	100	816	0	0	235	1050	200	1015	0	1507
TR31420|c0_g1_i1	TRINITY_DN24955_c0_g1_i4	99.306	144	0	1	95	237	18	161	1.58e-67	259
TR31420|c0_g1_i1	TRINITY_DN24955_c0_g1_i3	99.324	296	0	2	897	1192	125	418	2.34e-150	534
TR31420|c0_g1_i2	TRINITY_DN24955_c0_g1_i2	100	939	0	0	95	1033	18	956	0	1735
TR31420|c0_g1_i2	TRINITY_DN24955_c0_g1_i1	98.222	956	0	1	95	1033	18	973	0	1655
TR31420|c0_g1_i2	TRINITY_DN24955_c0_g1_i4	100	799	0	0	235	1033	217	1015	0	1476
TR31420|c0_g1_i2	TRINITY_DN24955_c0_g1_i4	100	140	0	0	95	234	18	157	1.55e-67	259
TR31420|c0_g1_i2	TRINITY_DN24955_c0_g1_i3	99.324	296	0	2	880	1175	125	418	2.31e-150	534
TR31420|c0_g1_i3	TRINITY_DN24955_c0_g1_i4	100	998	0	0	95	1092	18	1015	0	1844
TR31420|c0_g1_i3	TRINITY_DN24955_c0_g1_i1	100	816	0	0	277	1092	158	973	0	1507
TR31420|c0_g1_i3	TRINITY_DN24955_c0_g1_i1	99.306	144	0	1	95	238	18	160	1.63e-67	259
TR31420|c0_g1_i3	TRINITY_DN24955_c0_g1_i2	100	799	0	0	294	1092	158	956	0	1476
TR31420|c0_g1_i3	TRINITY_DN24955_c0_g1_i2	100	140	0	0	95	234	18	157	1.63e-67	259
TR31420|c0_g1_i3	TRINITY_DN24955_c0_g1_i3	99.324	296	0	2	939	1234	125	418	2.42e-150	534
TR31481|c0_g1_i3	TRINITY_DN19314_c0_g1_i1	100	583	0	0	150	732	1	583	0	1077
TR31481|c0_g1_i3	TRINITY_DN19314_c0_g1_i1	100	223	0	0	1169	1391	582	804	2.37e-113	412
TR31481|c0_g1_i3	TRINITY_DN19314_c0_g1_i2	100	286	0	0	1106	1391	1	286	2.26e-148	529
TR31559|c0_g1_i3	TRINITY_DN3792_c0_g1_i1	81.928	415	73	2	875	1288	415	2	1.01e-94	350
TR31601|c0_g1_i1	TRINITY_DN63907_c0_g1_i1	99.698	331	1	0	483	813	1	331	6.24e-172	606
TR31601|c0_g1_i1	TRINITY_DN47467_c0_g1_i1	97.482	278	7	0	1340	1617	2	279	1.84e-132	475
TR31601|c0_g1_i2	TRINITY_DN63907_c0_g1_i1	99.698	331	1	0	471	801	1	331	6.2e-172	606
TR31601|c0_g1_i2	TRINITY_DN47467_c0_g1_i1	97.482	278	7	0	1328	1605	2	279	1.82e-132	475
TR31626|c0_g1_i1	TRINITY_DN42084_c0_g1_i1	100	413	0	0	1822	2234	1	413	0	763
TR31626|c0_g1_i1	TRINITY_DN95_c0_g1_i1	99.694	327	1	0	365	691	3	329	1.48e-169	599
TR31626|c0_g1_i1	TRINITY_DN73720_c0_g1_i1	100	206	0	0	1180	1385	1	206	5.82e-104	381
TR31860|c0_g1_i1	TRINITY_DN59661_c0_g1_i1	98.739	238	3	0	659	896	2	239	4.23e-117	424
TR31985|c0_g1_i1	TRINITY_DN791_c0_g1_i1	99.677	310	1	0	595	904	2	311	1.89e-160	568
TR31985|c0_g1_i1	TRINITY_DN9517_c0_g1_i1	100	258	0	0	144	401	1	258	3.28e-133	477
TR32035|c0_g1_i1	TRINITY_DN4373_c0_g1_i1	99.233	391	3	0	1230	1620	1	391	0	706
TR32226|c0_g1_i1	TRINITY_DN68471_c0_g1_i1	100	449	0	0	1081	1529	449	1	0	830
TR32304|c0_g1_i1	TRINITY_DN32477_c1_g3_i4	81.954	737	131	2	1325	2060	796	61	8.08e-177	623
TR32304|c0_g1_i1	TRINITY_DN32477_c1_g3_i1	81.954	737	131	2	1325	2060	796	61	8.08e-177	623
TR32305|c0_g1_i1	TRINITY_DN59586_c0_g1_i1	100	260	0	0	443	702	260	1	3.88e-134	481
TR32377|c0_g1_i1	TRINITY_DN33391_c1_g2_i5	73.588	1416	325	38	494	1884	309	1700	5.51e-139	497
TR32377|c0_g1_i1	TRINITY_DN33391_c1_g2_i3	73.588	1416	325	38	494	1884	224	1615	5.51e-139	497
TR32377|c0_g1_i1	TRINITY_DN33391_c1_g2_i10	75.424	826	177	21	1072	1884	506	1318	7.49e-103	377
TR32377|c0_g1_i1	TRINITY_DN33391_c1_g2_i1	72.444	1252	296	38	494	1720	224	1451	3.51e-96	355
TR32377|c0_g1_i1	TRINITY_DN33391_c1_g2_i2	72.018	1140	275	35	494	1610	224	1342	6e-79	298
TR32524|c0_g1_i1	TRINITY_DN45593_c0_g1_i1	100	216	0	0	771	986	1	216	2.36e-109	399
TR32764|c0_g1_i1	TRINITY_DN52539_c0_g1_i1	98.941	472	5	0	1263	1734	1	472	0	845
TR32857|c1_g1_i2	TRINITY_DN26623_c0_g1_i2	83.15	273	44	2	186	456	107	379	1.67e-64	248
TR33104|c0_g1_i1	TRINITY_DN42215_c0_g1_i1	97.4	577	15	0	47	623	1	577	0	983
TR33104|c0_g1_i1	TRINITY_DN64416_c0_g1_i1	98.452	323	5	0	745	1067	1	323	5.31e-161	569
TR33162|c0_g1_i1	TRINITY_DN73665_c0_g1_i1	99.59	244	1	0	182	425	1	244	4.41e-124	446
TR33337|c0_g1_i2	TRINITY_DN54429_c0_g1_i1	98.601	286	4	0	2248	2533	286	1	1.1e-141	507
TR33723|c0_g1_i1	TRINITY_DN68257_c0_g1_i1	99.543	656	3	0	559	1214	1	656	0	1195
TR33723|c0_g1_i1	TRINITY_DN43245_c0_g1_i1	100	357	0	0	121	477	1	357	0	660
TR33874|c0_g1_i1	TRINITY_DN19112_c0_g1_i1	100	1051	0	0	135	1185	1	1051	0	1941
TR33889|c0_g1_i1	TRINITY_DN43395_c0_g1_i1	99.464	373	1	1	1450	1822	1	372	0	676
TR33889|c0_g1_i1	TRINITY_DN4944_c0_g1_i1	100	264	0	0	510	773	1	264	2.66e-136	488
TR33889|c0_g1_i1	TRINITY_DN76567_c0_g1_i1	100	212	0	0	1154	1365	15	226	2.15e-107	392
TR33914|c0_g1_i1	TRINITY_DN43754_c0_g1_i1	98.789	413	5	0	246	658	3	415	0	736
TR33967|c0_g1_i1	TRINITY_DN35465_c1_g1_i6	85.35	157	20	3	294	448	1252	1097	8.8e-38	159
TR33967|c0_g1_i1	TRINITY_DN35465_c1_g1_i4	85.35	157	20	3	294	448	1145	990	8.8e-38	159
TR33967|c0_g2_i1	TRINITY_DN35465_c1_g1_i6	85.35	157	20	3	294	448	1252	1097	8.88e-38	159
TR33967|c0_g2_i1	TRINITY_DN35465_c1_g1_i4	85.35	157	20	3	294	448	1145	990	8.88e-38	159
TR34166|c0_g2_i1	TRINITY_DN67381_c0_g1_i1	78.509	228	43	6	409	633	240	16	6.75e-33	145
TR34219|c0_g1_i1	TRINITY_DN40211_c0_g1_i2	100	479	0	0	59	537	479	1	0	885
TR34219|c0_g1_i1	TRINITY_DN40211_c0_g1_i1	99.324	148	1	0	390	537	148	1	1.2e-70	268
TR34343|c0_g1_i1	TRINITY_DN38367_c2_g1_i2	77.046	501	105	9	52	547	203	698	1.3e-73	279
TR34400|c0_g1_i1	TRINITY_DN77352_c0_g1_i1	99.502	201	1	0	188	388	1	201	4.75e-100	366
TR34459|c0_g2_i2	TRINITY_DN46841_c0_g1_i1	100	206	0	0	2441	2646	1	206	7.59e-104	381
TR34462|c0_g1_i1	TRINITY_DN32556_c4_g2_i1	100	224	0	0	447	670	1	224	2.32e-114	414
TR34549|c0_g1_i1	TRINITY_DN50847_c0_g1_i1	100	212	0	0	890	1101	1	212	1.32e-107	392
TR34648|c0_g1_i1	TRINITY_DN75282_c0_g1_i1	100	196	0	0	1	196	196	1	7.73e-99	363
TR34688|c0_g1_i1	TRINITY_DN53807_c0_g1_i1	99.611	257	1	0	2496	2752	257	1	1.54e-130	470
TR34823|c0_g1_i1	TRINITY_DN64808_c0_g1_i1	99.639	277	1	0	536	812	277	1	5.42e-142	507
TR34823|c0_g1_i2	TRINITY_DN64808_c0_g1_i1	99.639	277	1	0	536	812	277	1	5.48e-142	507
TR35008|c0_g1_i1	TRINITY_DN67527_c0_g1_i1	100	206	0	0	246	451	206	1	3.89e-104	381
TR35035|c0_g1_i1	TRINITY_DN16283_c0_g1_i1	99.51	408	2	0	269	676	408	1	0	743
TR35078|c0_g1_i1	TRINITY_DN1360_c0_g1_i1	99.725	363	1	0	191	553	363	1	0	665
TR35078|c0_g1_i2	TRINITY_DN1360_c0_g1_i1	95.833	168	7	0	191	358	363	196	1.07e-71	272
TR35078|c0_g1_i2	TRINITY_DN1360_c0_g1_i1	99.31	145	1	0	357	501	145	1	6.43e-69	263
TR35193|c0_g1_i1	TRINITY_DN56830_c0_g1_i1	98.585	212	2	1	120	331	211	1	1.08e-101	374
TR35264|c0_g1_i1	TRINITY_DN28295_c0_g4_i1	99.611	257	1	0	1432	1688	257	1	8.97e-131	470
TR35264|c0_g1_i1	TRINITY_DN65314_c0_g1_i1	100	249	0	0	1044	1292	294	46	5.4e-128	460
TR35281|c0_g1_i1	TRINITY_DN51368_c0_g1_i1	97.992	249	5	0	634	882	1	249	7.78e-120	433
TR35317|c0_g1_i1	TRINITY_DN56724_c0_g1_i1	100	226	0	0	202	427	1	226	4.93e-115	418
TR35338|c0_g1_i1	TRINITY_DN25327_c0_g1_i1	100	791	0	0	136	926	6	796	0	1461
TR35377|c0_g1_i2	TRINITY_DN11614_c0_g1_i1	100	83	0	0	40	122	83	1	3.21e-36	154
TR35377|c0_g1_i3	TRINITY_DN11614_c0_g1_i1	100	329	0	0	746	1074	329	1	1.6e-172	608
TR35457|c0_g1_i2	TRINITY_DN50046_c0_g1_i1	100	244	0	0	1885	2128	1	244	4.7e-125	451
TR35488|c0_g1_i1	TRINITY_DN607_c0_g1_i1	99.67	303	1	0	409	711	1	303	2.17e-156	555
TR35488|c0_g1_i1	TRINITY_DN68541_c0_g1_i1	100	211	0	0	711	921	1	211	6.47e-107	390
TR35494|c1_g1_i1	TRINITY_DN37758_c17_g1_i1	100	219	0	0	3439	3657	1	219	5.82e-111	405
TR35659|c0_g1_i1	TRINITY_DN50887_c0_g1_i1	99.644	281	1	0	707	987	1	281	2.57e-144	514
TR35659|c0_g1_i1	TRINITY_DN1608_c0_g1_i1	100	244	0	0	299	542	1	244	2.05e-125	451
TR35732|c0_g1_i2	TRINITY_DN58768_c0_g1_i1	99.262	271	2	0	1129	1399	272	2	8.56e-137	490
TR35732|c0_g1_i3	TRINITY_DN58768_c0_g1_i1	99.262	271	2	0	1129	1399	272	2	6.32e-137	490
TR35786|c0_g1_i1	TRINITY_DN47386_c0_g1_i1	99.606	254	1	0	2295	2548	1	254	7.62e-129	464
TR35793|c0_g1_i1	TRINITY_DN14002_c0_g1_i1	100	266	0	0	953	1218	266	1	1.7e-137	492
TR35939|c0_g1_i1	TRINITY_DN10552_c0_g1_i1	99.615	260	1	0	627	886	1	260	1.54e-132	475
TR35939|c0_g1_i1	TRINITY_DN60800_c0_g1_i1	98.605	215	3	0	48	262	1	215	3.46e-104	381
TR35961|c1_g1_i1	TRINITY_DN55781_c0_g1_i1	99.412	1191	7	0	1211	2401	1	1191	0	2161
TR35961|c1_g1_i1	TRINITY_DN75018_c0_g1_i1	99.838	617	1	0	693	1309	1	617	0	1134
TR35961|c1_g1_i1	TRINITY_DN3292_c0_g1_i1	100	559	0	0	154	712	1	559	0	1033
TR35961|c1_g1_i2	TRINITY_DN55781_c0_g1_i1	99.392	987	5	1	1382	2368	206	1191	0	1788
TR35961|c1_g1_i2	TRINITY_DN55781_c0_g1_i1	96.809	188	6	0	1211	1398	1	188	6.65e-84	315
TR35961|c1_g1_i2	TRINITY_DN75018_c0_g1_i1	99.838	617	1	0	693	1309	1	617	0	1134
TR35961|c1_g1_i2	TRINITY_DN3292_c0_g1_i1	100	559	0	0	154	712	1	559	0	1033
TR36094|c0_g2_i3	TRINITY_DN30297_c1_g4_i2	84.006	719	110	3	196	911	2	718	0	686
TR36094|c0_g2_i3	TRINITY_DN30297_c1_g3_i3	88.843	242	26	1	670	911	843	603	8.46e-79	296
TR36094|c0_g2_i3	TRINITY_DN30297_c1_g3_i2	88.843	242	26	1	670	911	624	384	8.46e-79	296
TR36141|c0_g1_i1	TRINITY_DN31644_c10_g1_i1	97.736	265	1	1	9	268	265	1	1.25e-125	451
TR36209|c0_g1_i1	TRINITY_DN48346_c0_g1_i1	99.861	721	1	0	907	1627	1	721	0	1327
TR36209|c0_g1_i1	TRINITY_DN58926_c0_g1_i1	99.564	459	2	0	294	752	157	615	0	837
TR36222|c1_g1_i1	TRINITY_DN52723_c0_g1_i1	100	336	0	0	1791	2126	1	336	3.29e-176	621
TR36227|c0_g1_i1	TRINITY_DN46524_c0_g1_i1	99.661	295	1	0	1367	1661	2	296	7.22e-152	540
TR36258|c0_g1_i1	TRINITY_DN77041_c0_g1_i1	98.636	220	3	0	2645	2864	1	220	1.52e-106	390
TR36259|c0_g1_i1	TRINITY_DN26909_c0_g1_i1	75.429	932	207	17	30	948	27	949	4.3e-119	433
TR36259|c0_g1_i1	TRINITY_DN26909_c0_g1_i1	75.429	932	207	17	5249	6167	949	27	4.3e-119	433
TR36325|c0_g1_i1	TRINITY_DN76264_c0_g1_i1	99.111	225	2	0	692	916	225	1	5.5e-111	405
TR36369|c0_g1_i1	TRINITY_DN9715_c0_g1_i1	99.662	296	1	0	333	628	1	296	1.24e-152	542
TR36369|c0_g1_i1	TRINITY_DN71684_c0_g1_i1	100	268	0	0	629	896	1	268	9.78e-139	496
TR36393|c0_g1_i1	TRINITY_DN75742_c0_g1_i1	100	243	0	0	3089	3331	1	243	2.41e-124	449
TR36393|c0_g1_i1	TRINITY_DN60967_c0_g1_i1	100	210	0	0	1895	2104	1	210	5.34e-106	388
TR36410|c0_g1_i1	TRINITY_DN7201_c0_g1_i1	99.467	1501	8	0	399	1899	1	1501	0	2728
TR36410|c0_g1_i1	TRINITY_DN45221_c0_g1_i1	100	238	0	0	121	358	1	238	8.68e-122	440
TR36410|c0_g1_i1	TRINITY_DN66310_c0_g1_i1	100	215	0	0	1883	2097	1	215	5.3e-109	398
TR36443|c0_g1_i2	TRINITY_DN8808_c0_g1_i1	98.774	571	6	1	774	1343	236	806	0	1014
TR36517|c0_g1_i1	TRINITY_DN65336_c0_g1_i1	99.142	233	2	0	1062	1294	1	233	2.22e-115	420
TR36519|c1_g2_i1	TRINITY_DN26361_c1_g1_i1	93.531	371	24	0	1	371	516	146	1.79e-156	553
TR36519|c1_g2_i1	TRINITY_DN26361_c1_g1_i1	90.625	288	27	0	1	288	288	1	2.48e-105	383
TR36519|c1_g2_i1	TRINITY_DN26361_c1_g1_i1	98.925	186	2	0	188	373	557	372	2.54e-90	333
TR36557|c0_g1_i2	TRINITY_DN77032_c0_g1_i1	99.095	221	2	0	88	308	1	221	2.69e-109	398
TR36587|c1_g1_i1	TRINITY_DN75052_c0_g1_i1	98.881	268	3	0	719	986	1	268	1.83e-133	479
TR36587|c1_g1_i1	TRINITY_DN58508_c0_g1_i1	100	210	0	0	357	566	1	210	3.17e-106	388
TR36639|c0_g1_i1	TRINITY_DN40211_c0_g1_i1	100	141	0	0	1194	1334	148	288	4.56e-68	261
TR36704|c0_g1_i1	TRINITY_DN44681_c0_g1_i1	100	407	0	0	312	718	1	407	0	752
TR36704|c0_g1_i1	TRINITY_DN8589_c0_g1_i1	99.379	322	2	0	912	1233	1	322	4.1e-165	584
TR36793|c0_g1_i1	TRINITY_DN44520_c0_g1_i1	100	211	0	0	2	212	211	1	4.13e-107	390
TR36793|c0_g1_i1	TRINITY_DN65566_c0_g1_i1	100	179	0	0	222	400	205	27	2.54e-89	331
TR36831|c0_g1_i1	TRINITY_DN22084_c0_g1_i1	99.652	1149	3	1	172	1320	1148	1	0	2098
TR36831|c0_g1_i1	TRINITY_DN62831_c0_g1_i1	100	235	0	0	223	457	1	235	2.92e-120	435
TR36831|c0_g1_i1	TRINITY_DN56334_c0_g1_i1	100	169	0	0	1	169	169	1	1.43e-83	313
TR36892|c0_g1_i1	TRINITY_DN19674_c0_g1_i1	98.358	731	3	1	612	1333	1	731	0	1275
TR36892|c0_g1_i1	TRINITY_DN19674_c0_g1_i2	98.19	663	3	1	612	1265	1	663	0	1149
TR36892|c0_g1_i1	TRINITY_DN19674_c0_g1_i2	98.913	92	1	0	1265	1356	697	788	5.09e-39	165
TR36892|c0_g1_i1	TRINITY_DN11506_c0_g1_i1	99.568	463	2	0	1360	1822	80	542	0	845
TR36892|c0_g1_i1	TRINITY_DN46213_c0_g1_i1	100	263	0	0	357	619	1	263	9.56e-136	486
TR36892|c0_g1_i3	TRINITY_DN19674_c0_g1_i2	98.35	788	4	1	612	1390	1	788	0	1375
TR36892|c0_g1_i3	TRINITY_DN19674_c0_g1_i1	98.19	663	3	1	612	1265	1	663	0	1149
TR36892|c0_g1_i3	TRINITY_DN11506_c0_g1_i1	99.568	463	2	0	1394	1856	80	542	0	845
TR36892|c0_g1_i3	TRINITY_DN46213_c0_g1_i1	100	263	0	0	357	619	1	263	9.74e-136	486
TR36892|c0_g1_i3	TRINITY_DN40585_c0_g1_i2	73.647	573	143	8	1233	1801	42	610	5.07e-54	215
TR36892|c0_g1_i3	TRINITY_DN40585_c0_g1_i3	76.031	388	87	6	1233	1617	42	426	1.84e-48	196
TR36892|c0_g1_i3	TRINITY_DN39588_c0_g2_i4	82.911	158	27	0	1233	1390	634	791	2.43e-32	143
TR37021|c1_g1_i1	TRINITY_DN9230_c0_g1_i2	94.835	697	34	2	232	927	1	696	0	1086
TR37021|c1_g1_i1	TRINITY_DN9230_c0_g1_i1	83.162	291	47	2	232	521	1	290	2.6e-69	265
TR37032|c0_g1_i1	TRINITY_DN72499_c0_g1_i1	99.834	1206	1	1	836	2040	1206	1	0	2215
TR37032|c0_g1_i1	TRINITY_DN64127_c0_g1_i1	98.684	304	3	1	474	777	355	53	2.97e-151	538
TR37041|c0_g1_i1	TRINITY_DN31325_c0_g1_i1	80.689	1393	265	4	2105	3495	2230	840	0	1079
TR37041|c0_g1_i1	TRINITY_DN31325_c0_g1_i3	80.952	1323	248	4	2175	3495	2160	840	0	1044
TR37056|c0_g1_i2	TRINITY_DN36864_c0_g1_i6	76.218	1396	297	32	1985	3361	410	1789	0	706
TR37056|c0_g1_i2	TRINITY_DN36864_c0_g1_i4	76.218	1396	297	32	1985	3361	1939	3318	0	706
TR37056|c0_g1_i2	TRINITY_DN36864_c0_g1_i4	78.208	826	172	8	752	1573	709	1530	5.69e-146	521
TR37056|c0_g1_i2	TRINITY_DN36864_c0_g1_i4	75.543	368	80	10	122	484	124	486	6.6e-41	172
TR37056|c0_g1_i2	TRINITY_DN36864_c0_g1_i3	76.218	1396	297	32	1985	3361	1987	3366	0	706
TR37056|c0_g1_i2	TRINITY_DN36864_c0_g1_i3	75.237	1474	324	37	122	1573	124	1578	0	662
TR37056|c0_g1_i2	TRINITY_DN36864_c0_g1_i2	75.543	368	80	10	122	484	124	486	6.6e-41	172
TR37111|c0_g1_i1	TRINITY_DN55557_c0_g1_i1	100	324	0	0	134	457	324	1	1.77e-169	599
TR37140|c0_g1_i1	TRINITY_DN480_c0_g1_i1	97.964	442	9	0	1897	2338	478	37	0	767
TR37140|c0_g1_i1	TRINITY_DN30480_c1_g2_i4	75.229	545	119	14	1825	2360	545	8	8.37e-63	244
TR37140|c0_g1_i1	TRINITY_DN30480_c1_g2_i3	77.722	395	82	6	1970	2360	400	8	1.4e-60	237
TR37140|c0_g1_i2	TRINITY_DN480_c0_g1_i1	97.964	442	9	0	2089	2530	478	37	0	767
TR37140|c0_g1_i2	TRINITY_DN30480_c1_g2_i4	75.229	545	119	14	2017	2552	545	8	9.05e-63	244
TR37140|c0_g1_i2	TRINITY_DN30480_c1_g2_i3	77.722	395	82	6	2162	2552	400	8	1.51e-60	237
TR37140|c0_g1_i5	TRINITY_DN480_c0_g1_i1	97.964	442	9	0	1861	2302	478	37	0	767
TR37140|c0_g1_i5	TRINITY_DN30480_c1_g2_i4	75.229	545	119	14	1789	2324	545	8	8.25e-63	244
TR37140|c0_g1_i5	TRINITY_DN30480_c1_g2_i3	77.722	395	82	6	1934	2324	400	8	1.38e-60	237
TR37140|c0_g1_i6	TRINITY_DN480_c0_g1_i1	97.964	442	9	0	1819	2260	478	37	0	767
TR37140|c0_g1_i6	TRINITY_DN30480_c1_g2_i4	75.483	673	149	14	1619	2282	673	8	6.09e-84	315
TR37140|c0_g1_i6	TRINITY_DN30480_c1_g2_i3	77.722	395	82	6	1892	2282	400	8	1.36e-60	237
TR37205|c0_g1_i1	TRINITY_DN48340_c0_g1_i1	99.656	291	1	0	941	1231	1	291	2.63e-149	532
TR37270|c0_g1_i1	TRINITY_DN58796_c0_g1_i1	98.962	289	2	1	1203	1491	1	288	1.25e-144	516
TR37274|c0_g1_i2	TRINITY_DN75935_c0_g1_i1	99.524	210	1	0	796	1005	210	1	1.5e-104	383
TR37282|c0_g1_i1	TRINITY_DN71290_c0_g1_i1	93.548	372	20	4	2113	2482	2	371	6.9e-155	551
TR37282|c0_g1_i1	TRINITY_DN51371_c0_g1_i1	100	209	0	0	1600	1808	1	209	2.06e-105	387
TR37473|c0_g1_i1	TRINITY_DN77399_c0_g1_i1	99.512	205	1	0	1065	1269	209	5	1.36e-101	374
TR37589|c0_g1_i1	TRINITY_DN10242_c0_g1_i1	99.883	853	1	0	138	990	1	853	0	1570
TR37589|c0_g1_i1	TRINITY_DN51094_c0_g1_i1	100	266	0	0	1168	1433	1	266	1.91e-137	492
TR37655|c0_g1_i2	TRINITY_DN48188_c0_g1_i1	99.574	704	3	0	767	1470	704	1	0	1284
TR37655|c0_g1_i2	TRINITY_DN4762_c0_g1_i1	99.022	409	4	0	123	531	409	1	0	734
TR37655|c0_g1_i2	TRINITY_DN73958_c0_g1_i1	99.683	315	1	0	2458	2772	315	1	1.11e-162	577
TR37655|c0_g1_i2	TRINITY_DN61697_c0_g1_i1	100	231	0	0	3201	3431	231	1	1.18e-117	427
TR37686|c0_g1_i1	TRINITY_DN56732_c0_g1_i1	100	217	0	0	280	496	1	217	3.39e-110	401
TR37686|c0_g1_i1	TRINITY_DN362_c0_g1_i2	99.471	189	1	0	615	803	1	189	5.79e-93	344
TR37707|c0_g1_i1	TRINITY_DN58835_c0_g1_i1	99.273	275	2	0	583	857	394	120	5.51e-139	497
TR37712|c0_g1_i1	TRINITY_DN43266_c0_g1_i1	100	228	0	0	302	529	1	228	2.96e-116	422
TR37937|c0_g1_i1	TRINITY_DN45015_c0_g1_i1	100	218	0	0	477	694	1	218	5.2e-111	403
TR37994|c1_g1_i1	TRINITY_DN27663_c0_g1_i2	78.329	766	158	8	93	854	45	806	4.44e-136	488
TR37994|c1_g1_i1	TRINITY_DN27663_c0_g1_i1	78.329	766	158	8	93	854	93	854	4.44e-136	488
TR37994|c1_g1_i2	TRINITY_DN27663_c0_g1_i2	78.329	766	158	8	177	938	45	806	4.57e-136	488
TR37994|c1_g1_i2	TRINITY_DN27663_c0_g1_i1	78.329	766	158	8	177	938	93	854	4.57e-136	488
TR38007|c0_g1_i1	TRINITY_DN69211_c0_g1_i1	100	373	0	0	427	799	1	373	0	689
TR38007|c0_g1_i2	TRINITY_DN69211_c0_g1_i1	100	373	0	0	379	751	1	373	0	689
TR38022|c0_g1_i1	TRINITY_DN23680_c0_g1_i1	77.647	425	95	0	1255	1679	686	262	2.66e-67	259
TR38055|c0_g1_i1	TRINITY_DN74407_c0_g1_i1	99.852	677	1	0	98	774	1	677	0	1245
TR38184|c0_g2_i1	TRINITY_DN56859_c0_g1_i1	99.497	199	1	0	666	864	199	1	1.03e-98	363
TR38184|c0_g2_i2	TRINITY_DN56859_c0_g1_i1	99.497	199	1	0	964	1162	199	1	1.3e-98	363
TR38411|c0_g1_i1	TRINITY_DN62223_c0_g1_i1	100	214	0	0	1119	1332	1	214	1.3e-108	396
TR38511|c0_g1_i1	TRINITY_DN58310_c0_g1_i1	100	225	0	0	896	1120	1	225	1.11e-114	416
TR38518|c0_g1_i1	TRINITY_DN78021_c0_g1_i1	97.84	324	7	0	224	547	1	324	3.21e-158	560
TR38641|c0_g1_i1	TRINITY_DN26668_c0_g1_i3	100	1202	0	0	30	1231	2	1203	0	2220
TR38641|c0_g1_i1	TRINITY_DN26668_c0_g1_i1	99.478	766	2	2	467	1231	146	910	0	1391
TR38641|c0_g1_i1	TRINITY_DN26668_c0_g1_i2	100	172	0	0	106	277	51	222	2.47e-85	318
TR38642|c0_g1_i1	TRINITY_DN27153_c0_g1_i1	99.937	1589	1	0	70	1658	1	1589	0	2929
TR38642|c0_g1_i1	TRINITY_DN27153_c0_g1_i1	100	262	0	0	1711	1972	1587	1848	3.71e-135	484
TR38642|c0_g1_i2	TRINITY_DN27153_c0_g1_i1	99.892	1848	2	0	70	1917	1	1848	0	3402
TR38647|c0_g1_i1	TRINITY_DN52700_c0_g1_i1	99.27	274	2	0	1379	1652	274	1	2.42e-138	496
TR38647|c0_g1_i1	TRINITY_DN65028_c0_g1_i1	98.084	261	5	0	2139	2399	331	71	4.11e-126	455
TR38649|c0_g1_i1	TRINITY_DN36469_c3_g1_i4	99.324	296	2	0	285	580	130	425	2.87e-151	536
TR38649|c0_g2_i1	TRINITY_DN36469_c3_g1_i4	100	1935	0	0	1	1935	2335	401	0	3574
TR38649|c0_g2_i1	TRINITY_DN36469_c3_g1_i3	100	211	0	0	1	211	237	27	8.12e-107	390
TR38649|c0_g2_i1	TRINITY_DN36469_c3_g1_i1	100	208	0	0	4	211	234	27	3.78e-105	385
TR38649|c0_g2_i1	TRINITY_DN36469_c3_g1_i2	100	205	0	0	7	211	205	1	1.76e-103	379
TR38649|c0_g3_i1	TRINITY_DN36469_c3_g1_i4	100	296	0	0	285	580	130	425	1.33e-154	547
TR38675|c0_g1_i1	TRINITY_DN18021_c0_g1_i1	99.232	1041	8	0	1	1041	1041	1	0	1879
TR38675|c0_g1_i1	TRINITY_DN7666_c0_g1_i1	99.621	264	0	1	1242	1505	263	1	3.84e-134	481
TR38719|c0_g1_i1	TRINITY_DN70580_c0_g1_i1	100	220	0	0	409	628	220	1	4.15e-112	407
TR38719|c0_g1_i1	TRINITY_DN77687_c0_g1_i1	99.219	128	0	1	786	913	127	1	9.64e-59	230
TR38719|c0_g1_i2	TRINITY_DN70580_c0_g1_i1	99.643	280	1	0	367	646	280	1	9.02e-144	512
TR38719|c0_g1_i2	TRINITY_DN77687_c0_g1_i1	99.539	217	0	1	751	967	216	1	3.41e-108	394
TR38719|c0_g1_i3	TRINITY_DN77687_c0_g1_i1	99.539	217	0	1	715	931	216	1	3.29e-108	394
TR38719|c0_g1_i3	TRINITY_DN70580_c0_g1_i1	95.102	245	8	4	367	609	280	38	7.12e-105	383
TR38719|c0_g1_i4	TRINITY_DN70580_c0_g1_i1	100	220	0	0	409	628	220	1	4.33e-112	407
TR38719|c0_g1_i4	TRINITY_DN77687_c0_g1_i1	99.539	217	0	1	739	955	216	1	3.37e-108	394
TR38906|c0_g1_i1	TRINITY_DN28295_c0_g6_i1	99.697	330	0	1	52	380	33	362	1.16e-170	603
TR38906|c0_g1_i1	TRINITY_DN64301_c0_g1_i1	100	275	0	0	1194	1468	1	275	2.61e-142	508
TR38906|c0_g1_i1	TRINITY_DN55812_c0_g1_i1	100	253	0	0	883	1135	1	253	4.43e-130	468
TR38935|c1_g3_i1	TRINITY_DN26116_c0_g1_i1	99.923	1299	1	0	16	1314	1313	15	0	2394
TR39038|c0_g1_i1	TRINITY_DN44732_c0_g1_i1	96.216	370	13	1	1030	1398	1	370	2.99e-171	604
TR39038|c0_g1_i1	TRINITY_DN44807_c0_g1_i1	99.661	295	1	0	625	919	1	295	8.55e-152	540
TR39038|c0_g1_i1	TRINITY_DN65966_c0_g1_i1	100	221	0	0	1529	1749	78	298	2.52e-112	409
TR39038|c0_g1_i1	TRINITY_DN10892_c0_g1_i1	99.005	201	2	0	1838	2038	1	201	7.14e-98	361
TR39088|c0_g1_i2	TRINITY_DN65430_c0_g1_i1	99.233	391	3	0	825	1215	1	391	0	706
TR39088|c0_g1_i2	TRINITY_DN8470_c0_g1_i1	100	266	0	0	2144	2409	1	266	3.08e-137	492
TR39123|c1_g1_i3	TRINITY_DN64242_c0_g1_i1	98.225	338	4	2	1981	2318	47	382	1.01e-166	590
TR39123|c1_g1_i6	TRINITY_DN64242_c0_g1_i1	98.225	338	4	2	1930	2267	47	382	9.86e-167	590
TR39123|c1_g1_i7	TRINITY_DN64242_c0_g1_i1	98.225	338	4	2	1365	1702	47	382	7.65e-167	590
TR39152|c0_g1_i2	TRINITY_DN18282_c0_g1_i1	93.35	1203	76	4	235	1435	1258	58	0	1775
TR39152|c0_g1_i3	TRINITY_DN18282_c0_g1_i1	93.501	1231	76	4	235	1463	1258	30	0	1827
TR39152|c0_g1_i4	TRINITY_DN18282_c0_g1_i1	99.35	1538	10	0	1	1538	1595	58	0	2785
TR39152|c0_g1_i5	TRINITY_DN18282_c0_g1_i1	99.361	1566	10	0	1	1566	1595	30	0	2837
TR39152|c0_g1_i6	TRINITY_DN18282_c0_g1_i1	94.137	1484	77	8	1	1479	1595	117	0	2250
TR39167|c0_g1_i1	TRINITY_DN44146_c0_g1_i1	99.231	260	2	0	2240	2499	1	260	1.56e-130	470
TR39167|c0_g1_i1	TRINITY_DN59458_c0_g1_i1	99.078	217	2	0	571	787	1	217	1.25e-106	390
TR39192|c0_g1_i5	TRINITY_DN64162_c0_g1_i1	100	341	0	0	1606	1946	1	341	6.62e-179	630
TR39192|c0_g1_i5	TRINITY_DN35027_c1_g2_i8	75.108	928	221	10	167	1089	172	1094	3.35e-117	425
TR39192|c0_g1_i5	TRINITY_DN35027_c1_g2_i7	75.108	928	221	10	167	1089	172	1094	3.35e-117	425
TR39192|c0_g1_i5	TRINITY_DN35027_c1_g2_i5	75.108	928	221	10	167	1089	172	1094	3.35e-117	425
TR39192|c0_g1_i5	TRINITY_DN35027_c1_g2_i1	75.252	497	115	8	597	1089	279	771	2.82e-58	230
TR39265|c0_g1_i1	TRINITY_DN73494_c0_g1_i1	99.248	399	3	0	615	1013	399	1	0	721
TR39265|c0_g1_i1	TRINITY_DN46057_c0_g1_i1	99.625	267	1	0	381	647	267	1	1.96e-136	488
TR39273|c0_g1_i7	TRINITY_DN70019_c0_g1_i1	99.573	234	1	0	462	695	234	1	5.87e-118	427
TR39273|c0_g1_i10	TRINITY_DN70019_c0_g1_i1	99.573	234	1	0	2087	2320	234	1	1.11e-117	427
TR39293|c0_g1_i1	TRINITY_DN50160_c0_g1_i1	100	273	0	0	32	304	273	1	3.04e-141	505
TR39315|c0_g1_i1	TRINITY_DN74345_c0_g1_i1	99.573	234	1	0	730	963	80	313	3.07e-118	427
TR39363|c1_g1_i2	TRINITY_DN20477_c0_g1_i2	84.857	350	24	15	52	376	1	346	5.76e-88	326
TR39363|c1_g2_i1	TRINITY_DN20477_c0_g1_i1	98.827	341	4	0	870	1210	1	341	1.41e-172	608
TR39363|c1_g2_i1	TRINITY_DN61147_c0_g1_i1	100	221	0	0	78	298	1	221	1.54e-112	409
TR39363|c1_g2_i1	TRINITY_DN20477_c0_g1_i2	97.357	227	6	0	984	1210	120	346	7.2e-106	387
TR39370|c0_g1_i1	TRINITY_DN53503_c0_g1_i1	100	233	0	0	1442	1674	1	233	4.67e-119	431
TR39374|c0_g1_i2	TRINITY_DN39021_c1_g2_i9	82.89	263	36	7	1248	1505	1254	1512	1.34e-57	228
TR39374|c0_g1_i2	TRINITY_DN39021_c1_g2_i6	82.89	263	36	7	1248	1505	1250	1508	1.34e-57	228
TR39374|c0_g1_i2	TRINITY_DN39021_c1_g2_i5	82.89	263	36	7	1248	1505	1309	1567	1.34e-57	228
TR39374|c0_g1_i2	TRINITY_DN39021_c1_g2_i3	82.89	263	36	7	1248	1505	1248	1506	1.34e-57	228
TR39374|c0_g1_i2	TRINITY_DN39021_c1_g2_i2	82.89	263	36	7	1248	1505	1189	1447	1.34e-57	228
TR39396|c0_g1_i1	TRINITY_DN11336_c0_g1_i1	76.428	823	186	8	1561	2379	857	39	3.74e-121	438
TR39396|c0_g1_i1	TRINITY_DN11336_c0_g1_i2	77.28	625	136	6	1758	2379	660	39	2.32e-98	363
TR39396|c0_g1_i2	TRINITY_DN11336_c0_g1_i1	76.428	823	186	8	1497	2315	857	39	3.65e-121	438
TR39396|c0_g1_i2	TRINITY_DN11336_c0_g1_i2	77.28	625	136	6	1694	2315	660	39	2.26e-98	363
TR39396|c0_g1_i4	TRINITY_DN11336_c0_g1_i1	76.428	823	186	8	1602	2420	857	39	3.81e-121	438
TR39396|c0_g1_i4	TRINITY_DN11336_c0_g1_i2	77.28	625	136	6	1799	2420	660	39	2.36e-98	363
TR39396|c0_g1_i5	TRINITY_DN11336_c0_g1_i1	76.428	823	186	8	1463	2281	857	39	3.6e-121	438
TR39396|c0_g1_i5	TRINITY_DN11336_c0_g1_i2	77.28	625	136	6	1660	2281	660	39	2.23e-98	363
TR39396|c0_g1_i7	TRINITY_DN11336_c0_g1_i1	76.428	823	186	8	1483	2301	857	39	3.63e-121	438
TR39396|c0_g1_i7	TRINITY_DN11336_c0_g1_i2	77.28	625	136	6	1680	2301	660	39	2.25e-98	363
TR39396|c0_g1_i8	TRINITY_DN11336_c0_g1_i1	76.428	823	186	8	1588	2406	857	39	3.79e-121	438
TR39396|c0_g1_i8	TRINITY_DN11336_c0_g1_i2	77.28	625	136	6	1785	2406	660	39	2.34e-98	363
TR39410|c0_g1_i1	TRINITY_DN48536_c0_g1_i1	99.929	1416	1	0	898	2313	1416	1	0	2610
TR39410|c0_g1_i1	TRINITY_DN62821_c0_g1_i1	99.673	612	2	0	347	958	612	1	0	1120
TR39410|c0_g1_i1	TRINITY_DN72316_c0_g1_i1	99.415	342	2	0	2632	2973	342	1	4.18e-176	621
TR39410|c0_g1_i1	TRINITY_DN52756_c0_g1_i1	99.07	215	2	0	2309	2523	215	1	1.66e-105	387
TR39453|c0_g1_i2	TRINITY_DN70177_c0_g1_i1	98.881	268	3	0	440	707	1	268	6.22e-134	479
TR39453|c0_g1_i4	TRINITY_DN70177_c0_g1_i1	100	268	0	0	275	542	1	268	4.75e-139	496
TR39453|c0_g1_i6	TRINITY_DN70177_c0_g1_i1	100	268	0	0	537	804	1	268	7.03e-139	496
TR39478|c1_g1_i1	TRINITY_DN295_c0_g1_i1	99.659	586	2	0	228	813	586	1	0	1072
TR39478|c1_g1_i1	TRINITY_DN67882_c0_g1_i1	99.565	230	1	0	1	230	230	1	9.23e-116	420
TR39517|c1_g1_i1	TRINITY_DN40163_c0_g1_i4	76.601	406	84	11	1390	1786	993	1396	1.91e-53	213
TR39517|c1_g1_i1	TRINITY_DN40163_c0_g6_i2	76.047	430	92	10	1407	1830	483	907	1.91e-53	213
TR39517|c1_g1_i1	TRINITY_DN40163_c0_g1_i1	77.008	361	74	9	1390	1742	993	1352	5.36e-49	198
TR39517|c1_g1_i1	TRINITY_DN40163_c0_g1_i3	80.769	182	34	1	1390	1570	84	265	9.16e-32	141
TR39544|c0_g1_i1	TRINITY_DN67838_c0_g1_i1	99.497	596	3	0	803	1398	1	596	0	1085
TR39544|c0_g1_i1	TRINITY_DN53242_c0_g1_i1	99.519	208	1	0	451	658	1	208	1.63e-103	379
TR39624|c0_g1_i1	TRINITY_DN26902_c0_g1_i4	100	657	0	0	5	661	813	157	0	1214
TR39624|c0_g1_i1	TRINITY_DN26902_c0_g1_i4	99.038	104	1	0	558	661	104	1	3.82e-46	187
TR39624|c0_g1_i1	TRINITY_DN26902_c0_g2_i1	95.584	317	14	0	16	332	2	318	7.18e-143	508
TR39624|c0_g1_i1	TRINITY_DN26902_c0_g1_i1	90.789	152	14	0	510	661	2257	2106	3.8e-51	204
TR39624|c0_g1_i1	TRINITY_DN26902_c0_g1_i1	99.038	104	1	0	558	661	2365	2262	3.82e-46	187
TR39624|c0_g1_i1	TRINITY_DN26902_c0_g1_i2	99.038	104	1	0	558	661	192	89	3.82e-46	187
TR39624|c0_g1_i2	TRINITY_DN26902_c0_g1_i1	99.653	2303	8	0	48	2350	2474	172	0	4209
TR39624|c0_g1_i2	TRINITY_DN26902_c0_g1_i1	88.998	509	54	2	1	508	2365	1858	2.07e-178	628
TR39624|c0_g1_i2	TRINITY_DN26902_c0_g1_i1	89.61	462	46	2	204	664	2474	2014	1.26e-165	586
TR39624|c0_g1_i2	TRINITY_DN26902_c0_g1_i1	85.833	360	49	2	1	359	2209	1851	6.39e-104	381
TR39624|c0_g1_i2	TRINITY_DN26902_c0_g1_i1	84.665	313	46	2	360	671	2474	2163	8.5e-83	311
TR39624|c0_g1_i2	TRINITY_DN26902_c0_g1_i3	99.734	1881	5	0	470	2350	2052	172	0	3446
TR39624|c0_g1_i2	TRINITY_DN26902_c0_g1_i4	100	260	0	0	1	260	260	1	6.13e-134	481
TR39624|c0_g1_i2	TRINITY_DN26902_c0_g1_i4	99.615	260	1	0	157	416	260	1	2.85e-132	475
TR39624|c0_g1_i2	TRINITY_DN26902_c0_g1_i4	93.043	230	16	0	313	542	260	31	1.4e-90	337
TR39624|c0_g1_i2	TRINITY_DN26902_c0_g1_i4	99.038	104	1	0	1	104	104	1	1.5e-45	187
TR39624|c0_g1_i2	TRINITY_DN26902_c0_g1_i2	100	201	0	0	148	348	201	1	3.85e-101	372
TR39624|c0_g1_i2	TRINITY_DN26902_c0_g1_i2	98.01	201	4	0	304	504	201	1	1.8e-94	350
TR39624|c0_g1_i2	TRINITY_DN26902_c0_g1_i2	99.479	192	1	0	1	192	192	1	1.8e-94	350
TR39624|c0_g1_i2	TRINITY_DN27953_c1_g1_i1	85.906	149	21	0	424	572	886	738	3.26e-37	159
TR39624|c0_g1_i3	TRINITY_DN26902_c0_g1_i1	99.59	2194	9	0	1	2194	2365	172	0	4002
TR39624|c0_g1_i3	TRINITY_DN26902_c0_g1_i1	89.61	462	46	2	48	508	2474	2014	1.18e-165	586
TR39624|c0_g1_i3	TRINITY_DN26902_c0_g1_i1	86.686	353	45	2	1	352	2209	1858	9.95e-107	390
TR39624|c0_g1_i3	TRINITY_DN26902_c0_g1_i1	84.665	313	46	2	204	515	2474	2163	7.97e-83	311
TR39624|c0_g1_i3	TRINITY_DN26902_c0_g1_i3	99.734	1881	5	0	314	2194	2052	172	0	3446
TR39624|c0_g1_i3	TRINITY_DN26902_c0_g1_i4	100	260	0	0	1	260	260	1	5.74e-134	481
TR39624|c0_g1_i3	TRINITY_DN26902_c0_g1_i4	93.043	230	16	0	157	386	260	31	1.32e-90	337
TR39624|c0_g1_i3	TRINITY_DN26902_c0_g1_i4	99.038	104	1	0	1	104	104	1	1.4e-45	187
TR39624|c0_g1_i3	TRINITY_DN26902_c0_g1_i2	98.01	201	4	0	148	348	201	1	1.69e-94	350
TR39624|c0_g1_i3	TRINITY_DN26902_c0_g1_i2	99.479	192	1	0	1	192	192	1	1.69e-94	350
TR39624|c0_g1_i3	TRINITY_DN27953_c1_g1_i1	85.906	149	21	0	268	416	886	738	3.06e-37	159
TR39624|c0_g1_i4	TRINITY_DN26902_c0_g1_i1	100	1882	0	0	558	2439	2053	172	0	3476
TR39624|c0_g1_i4	TRINITY_DN26902_c0_g1_i3	99.734	1881	5	0	559	2439	2052	172	0	3446
TR39624|c0_g1_i4	TRINITY_DN26902_c0_g1_i4	93.791	757	45	2	5	760	813	58	0	1136
TR39624|c0_g1_i4	TRINITY_DN26902_c0_g2_i1	95.584	317	14	0	16	332	2	318	2.91e-142	508
TR39624|c0_g1_i5	TRINITY_DN26902_c0_g1_i1	100	369	0	0	48	416	2474	2106	0	682
TR39624|c0_g1_i5	TRINITY_DN26902_c0_g1_i1	93.523	386	25	0	1	386	2365	1980	4.29e-163	575
TR39624|c0_g1_i5	TRINITY_DN26902_c0_g1_i1	86.667	360	46	2	1	359	2209	1851	9.96e-110	398
TR39624|c0_g1_i5	TRINITY_DN26902_c0_g1_i1	96.244	213	8	0	204	416	2474	2262	2.83e-95	350
TR39624|c0_g1_i5	TRINITY_DN26902_c0_g1_i4	100	260	0	0	1	260	260	1	9.62e-135	481
TR39624|c0_g1_i5	TRINITY_DN26902_c0_g1_i4	96.538	260	9	0	157	416	260	1	9.82e-120	431
TR39624|c0_g1_i5	TRINITY_DN26902_c0_g1_i4	90.789	152	14	0	265	416	308	157	2.33e-51	204
TR39624|c0_g1_i5	TRINITY_DN26902_c0_g1_i4	99.038	104	1	0	1	104	104	1	2.35e-46	187
TR39624|c0_g1_i5	TRINITY_DN26902_c0_g1_i2	99.479	192	1	0	1	192	192	1	2.83e-95	350
TR39624|c0_g1_i5	TRINITY_DN26902_c0_g1_i2	96.02	201	8	0	148	348	201	1	1.33e-88	327
TR39624|c0_g1_i5	TRINITY_DN26902_c0_g1_i2	98.214	112	2	0	305	416	200	89	3.9e-49	196
TR39624|c0_g1_i7	TRINITY_DN26902_c0_g1_i1	99.804	2038	4	0	1	2038	2209	172	0	3742
TR39624|c0_g1_i7	TRINITY_DN26902_c0_g1_i1	85.269	353	50	2	1	352	2365	2014	2.03e-98	363
TR39624|c0_g1_i7	TRINITY_DN26902_c0_g1_i1	85.942	313	42	2	48	359	2474	2163	1.59e-89	333
TR39624|c0_g1_i7	TRINITY_DN26902_c0_g1_i3	99.681	1881	6	0	158	2038	2052	172	0	3441
TR39624|c0_g1_i7	TRINITY_DN26902_c0_g1_i4	95.217	230	11	0	1	230	260	31	5.63e-99	364
TR39624|c0_g1_i7	TRINITY_DN26902_c0_g1_i4	99.038	104	1	0	1	104	104	1	1.31e-45	187
TR39624|c0_g1_i7	TRINITY_DN26902_c0_g1_i2	99.479	192	1	0	1	192	192	1	1.58e-94	350
TR39696|c3_g1_i2	TRINITY_DN42960_c0_g1_i1	100	278	0	0	407	684	1	278	4.49e-144	514
TR39696|c3_g1_i2	TRINITY_DN42960_c0_g1_i1	99.275	276	2	0	685	960	325	600	1.26e-139	499
TR39703|c0_g1_i1	TRINITY_DN67702_c0_g1_i1	98.068	414	8	0	922	1335	4	417	0	721
TR39722|c0_g1_i1	TRINITY_DN58811_c0_g1_i1	99.754	407	1	0	1209	1615	407	1	0	747
TR39722|c0_g1_i1	TRINITY_DN58069_c0_g1_i1	100	228	0	0	1937	2164	321	94	3.35e-116	422
TR39722|c0_g1_i1	TRINITY_DN52491_c0_g1_i1	100	213	0	0	462	674	213	1	7.31e-108	394
TR39782|c0_g1_i1	TRINITY_DN37884_c2_g1_i7	79.881	1685	326	9	71	1746	2	1682	0	1221
TR39782|c0_g1_i1	TRINITY_DN37884_c2_g1_i4	79.881	1685	326	9	71	1746	2	1682	0	1221
TR39782|c0_g1_i1	TRINITY_DN37884_c2_g1_i6	80.209	1627	310	8	71	1688	2	1625	0	1210
TR39782|c0_g1_i1	TRINITY_DN37884_c2_g1_i9	79.23	1247	248	7	71	1309	2	1245	0	857
TR39782|c0_g1_i1	TRINITY_DN37884_c2_g1_i5	78.954	765	152	5	71	828	2	764	1.75e-143	512
TR39782|c0_g1_i1	TRINITY_DN37884_c2_g1_i3	78.954	765	152	5	71	828	2	764	1.75e-143	512
TR39782|c0_g1_i1	TRINITY_DN37884_c2_g1_i8	80.631	222	42	1	71	292	2	222	1.21e-40	171
TR39820|c0_g1_i1	TRINITY_DN60661_c0_g1_i1	98.263	403	7	0	65	467	403	1	0	706
TR39820|c0_g1_i1	TRINITY_DN43921_c0_g1_i1	99.16	357	1	2	566	921	381	26	0	641
TR39859|c0_g1_i1	TRINITY_DN75599_c0_g1_i1	99.576	236	1	0	683	918	1	236	4.67e-119	431
TR39859|c0_g1_i2	TRINITY_DN75599_c0_g1_i1	99.576	236	1	0	683	918	1	236	4.6e-119	431
TR39891|c0_g1_i1	TRINITY_DN1445_c0_g1_i1	98.824	340	4	0	1027	1366	3	342	6.27e-172	606
TR39891|c0_g1_i1	TRINITY_DN43237_c0_g1_i1	97.917	240	5	0	744	983	76	315	1.13e-114	416
TR39891|c0_g1_i1	TRINITY_DN70207_c0_g1_i1	100	223	0	0	150	372	223	1	1.47e-113	412
TR40011|c0_g1_i1	TRINITY_DN58036_c0_g1_i1	100	337	0	0	517	853	337	1	7.61e-177	623
TR40011|c0_g1_i1	TRINITY_DN70140_c0_g1_i1	100	209	0	0	1613	1821	209	1	1.09e-105	387
TR40020|c0_g1_i2	TRINITY_DN63444_c0_g1_i1	99.686	318	1	0	849	1166	1	318	1.14e-164	582
TR40020|c0_g1_i2	TRINITY_DN42245_c0_g1_i1	99.361	313	2	0	460	772	1	313	3.2e-160	568
TR40020|c0_g1_i2	TRINITY_DN55930_c0_g1_i1	100	218	0	0	1338	1555	1	218	9.56e-111	403
TR40066|c0_g1_i1	TRINITY_DN10610_c0_g1_i1	99.512	205	1	0	464	668	205	1	6.29e-102	374
TR40116|c0_g1_i4	TRINITY_DN74830_c0_g1_i1	99.87	767	1	0	1365	2131	767	1	0	1411
TR40116|c0_g1_i6	TRINITY_DN74830_c0_g1_i1	99.87	767	1	0	1386	2152	767	1	0	1411
TR40209|c1_g1_i1	TRINITY_DN48231_c0_g1_i1	100	255	0	0	1672	1926	255	1	4.67e-131	472
TR40209|c1_g1_i2	TRINITY_DN48231_c0_g1_i1	100	255	0	0	1915	2169	255	1	5.02e-131	472
TR40325|c0_g1_i1	TRINITY_DN47336_c0_g1_i1	99.678	311	1	0	482	792	311	1	9.9e-161	569
TR40466|c0_g1_i1	TRINITY_DN54634_c0_g1_i1	100	211	0	0	433	643	1	211	2.64e-107	390
TR40479|c0_g1_i1	TRINITY_DN41124_c3_g3_i3	73.98	907	220	15	3008	3906	3001	3899	3e-95	353
TR40479|c0_g1_i1	TRINITY_DN41124_c3_g3_i3	78.326	466	91	9	4010	4470	4006	4466	6.64e-77	292
TR40479|c0_g1_i1	TRINITY_DN41124_c3_g3_i1	73.98	907	220	15	3008	3906	3001	3899	3e-95	353
TR40479|c0_g1_i1	TRINITY_DN41124_c3_g3_i1	82.156	269	44	4	4010	4276	4006	4272	1.9e-57	228
TR40479|c0_g1_i1	TRINITY_DN24772_c0_g1_i1	79.31	261	54	0	3127	3387	1	261	4.17e-44	183
TR40528|c0_g1_i1	TRINITY_DN45613_c0_g1_i1	99.751	401	1	0	1685	2085	624	224	0	736
TR40528|c0_g1_i1	TRINITY_DN56086_c0_g1_i1	98.842	259	2	1	2170	2427	259	1	9.87e-128	460
TR40528|c0_g1_i1	TRINITY_DN68805_c0_g1_i1	100	217	0	0	1003	1219	217	1	6.07e-110	401
TR40528|c0_g1_i1	TRINITY_DN62914_c0_g1_i1	99.515	206	1	0	2408	2613	206	1	3.68e-102	375
TR40531|c0_g2_i2	TRINITY_DN42441_c0_g1_i1	99.363	314	2	0	2715	3028	314	1	1.76e-160	569
TR40571|c0_g1_i1	TRINITY_DN32952_c0_g1_i2	71.372	1516	378	39	48	1523	57	1556	7.61e-93	344
TR40571|c0_g1_i1	TRINITY_DN32952_c0_g1_i6	72.591	799	187	26	48	829	57	840	1.72e-59	233
TR40571|c0_g1_i1	TRINITY_DN32952_c0_g1_i5	72.577	784	185	24	48	816	57	825	2.22e-58	230
TR40571|c0_g1_i1	TRINITY_DN32952_c0_g1_i3	72.577	784	185	24	48	816	57	825	2.22e-58	230
TR40571|c0_g1_i1	TRINITY_DN32952_c0_g1_i1	72.449	784	186	24	48	816	57	825	1.03e-56	224
TR40665|c0_g1_i1	TRINITY_DN64019_c0_g1_i1	100	284	0	0	1210	1493	284	1	2.57e-147	525
TR40665|c0_g1_i1	TRINITY_DN65070_c0_g1_i1	100	190	0	0	1692	1881	229	40	4.61e-95	351
TR40773|c1_g1_i1	TRINITY_DN22102_c0_g1_i1	99.845	644	1	0	146	789	644	1	0	1184
TR40773|c1_g1_i1	TRINITY_DN73548_c0_g1_i1	100	276	0	0	768	1043	276	1	4.64e-143	510
TR40798|c0_g1_i2	TRINITY_DN31300_c2_g5_i1	76.238	404	88	8	1602	2001	219	618	9.96e-52	207
TR40937|c0_g1_i1	TRINITY_DN57764_c0_g1_i1	99.385	650	4	0	645	1294	1	650	0	1179
TR40937|c0_g1_i1	TRINITY_DN48909_c0_g1_i1	99.543	219	1	0	472	690	1	219	1.3e-109	399
TR40975|c0_g1_i1	TRINITY_DN72393_c0_g1_i1	100	603	0	0	1181	1783	603	1	0	1114
TR40975|c0_g1_i1	TRINITY_DN361_c0_g1_i1	100	291	0	0	851	1141	291	1	2.6e-151	538
TR40975|c0_g1_i1	TRINITY_DN47575_c0_g1_i1	98.522	203	3	0	79	281	203	1	2.18e-97	359
TR40975|c0_g1_i1	TRINITY_DN361_c0_g1_i2	100	142	0	0	1000	1141	142	1	1.75e-68	263
TR41027|c0_g1_i1	TRINITY_DN53696_c0_g1_i1	100	258	0	0	1129	1386	1	258	6.75e-133	477
TR41027|c0_g1_i1	TRINITY_DN56340_c0_g1_i1	100	225	0	0	860	1084	1	225	1.49e-114	416
TR41103|c3_g1_i1	TRINITY_DN57319_c0_g1_i1	99.558	226	1	0	375	600	226	1	2.03e-113	412
TR41175|c0_g1_i1	TRINITY_DN72538_c0_g1_i1	99.513	616	3	0	2275	2890	1	616	0	1122
TR41175|c0_g1_i1	TRINITY_DN46181_c0_g1_i1	96.585	410	14	0	84	493	1	410	0	680
TR41175|c0_g1_i1	TRINITY_DN34006_c0_g1_i2	74.501	902	220	10	457	1353	376	1272	2.05e-104	383
TR41203|c0_g1_i1	TRINITY_DN73518_c0_g1_i1	100	249	0	0	2412	2660	1	249	1.05e-127	460
TR41203|c0_g2_i1	TRINITY_DN73518_c0_g1_i1	100	249	0	0	452	700	1	249	4.26e-128	460
TR41283|c0_g1_i1	TRINITY_DN36833_c1_g2_i6	77.563	878	180	13	1668	2538	1695	2562	1.07e-143	514
TR41283|c0_g1_i1	TRINITY_DN36833_c1_g2_i3	77.563	878	180	13	1668	2538	1695	2562	1.07e-143	514
TR41283|c0_g1_i1	TRINITY_DN36833_c1_g2_i2	77.563	878	180	13	1668	2538	499	1366	1.07e-143	514
TR41283|c0_g1_i1	TRINITY_DN36833_c1_g2_i1	77.563	878	180	13	1668	2538	1695	2562	1.07e-143	514
TR41415|c1_g1_i1	TRINITY_DN43419_c0_g1_i1	99.512	205	1	0	137	341	1	205	4.25e-102	374
TR41415|c1_g1_i2	TRINITY_DN43419_c0_g1_i1	99.324	148	1	0	250	397	58	205	2.18e-70	268
TR41447|c0_g1_i1	TRINITY_DN10550_c0_g1_i1	99.676	309	1	0	1864	2172	1	309	2.09e-159	566
TR41457|c0_g1_i1	TRINITY_DN43424_c0_g1_i1	99.749	399	1	0	2500	2898	1	399	0	732
TR41457|c0_g1_i1	TRINITY_DN54251_c0_g1_i1	100	202	0	0	1917	2118	1	202	1.39e-101	374
TR41459|c0_g2_i3	TRINITY_DN43858_c0_g1_i1	100	214	0	0	963	1176	214	1	2.49e-108	396
TR41459|c0_g2_i5	TRINITY_DN43858_c0_g1_i1	100	214	0	0	644	857	214	1	2.25e-108	396
TR41534|c0_g1_i1	TRINITY_DN72966_c0_g1_i1	99.792	480	0	1	674	1153	479	1	0	880
TR41534|c0_g1_i1	TRINITY_DN49724_c0_g1_i1	99.475	381	2	0	1773	2153	381	1	0	693
TR41541|c0_g1_i1	TRINITY_DN63583_c0_g1_i1	98.871	443	5	0	777	1219	470	28	0	791
TR41541|c0_g1_i1	TRINITY_DN68474_c0_g1_i1	100	226	0	0	1252	1477	226	1	3.22e-115	418
TR41628|c0_g1_i1	TRINITY_DN59699_c0_g1_i1	99.528	212	1	0	2431	2642	1	212	2.7e-105	387
TR41628|c0_g1_i1	TRINITY_DN64605_c0_g1_i1	99.061	213	2	0	3677	3889	1	213	3.49e-104	383
TR41671|c0_g1_i1	TRINITY_DN38804_c0_g1_i7	74.888	2676	611	46	3007	5656	2730	90	0	1162
TR41671|c0_g1_i1	TRINITY_DN38804_c0_g1_i4	74.888	2676	611	46	3007	5656	2730	90	0	1162
TR41671|c0_g1_i1	TRINITY_DN38804_c0_g1_i1	74.888	2676	611	46	3007	5656	2730	90	0	1162
TR41724|c0_g1_i1	TRINITY_DN53742_c0_g1_i1	99.412	340	1	1	1826	2165	1	339	1.4e-174	616
TR41724|c0_g1_i1	TRINITY_DN51436_c0_g1_i1	100	253	0	0	1326	1578	1	253	4.14e-130	468
TR41775|c0_g1_i1	TRINITY_DN75653_c0_g1_i1	99.674	307	1	0	528	834	307	1	1.16e-158	562
TR41775|c0_g1_i2	TRINITY_DN75653_c0_g1_i1	99.674	307	1	0	528	834	307	1	1.12e-158	562
TR41800|c0_g1_i1	TRINITY_DN73143_c0_g1_i1	99.6	250	1	0	1098	1347	1	250	8.79e-127	457
TR41800|c0_g1_i1	TRINITY_DN63606_c0_g1_i1	99.107	224	2	0	768	991	1	224	1.16e-110	403
TR41801|c0_g1_i1	TRINITY_DN59876_c0_g1_i1	98.649	222	3	0	1424	1645	222	1	6.69e-108	394
TR41896|c0_g1_i2	TRINITY_DN20401_c0_g1_i1	87.826	575	68	2	964	1537	574	1	0	673
TR41896|c0_g1_i2	TRINITY_DN2054_c0_g1_i1	98.892	361	4	0	170	530	361	1	0	645
TR41896|c0_g1_i4	TRINITY_DN20401_c0_g1_i1	87.826	575	68	2	964	1537	574	1	0	673
TR41896|c0_g1_i4	TRINITY_DN2054_c0_g1_i1	98.892	361	4	0	170	530	361	1	0	645
TR41914|c0_g1_i1	TRINITY_DN31389_c4_g3_i1	97.417	271	5	2	676	945	40	309	3.4e-128	460
TR41914|c0_g1_i2	TRINITY_DN31389_c4_g3_i1	96.996	233	5	2	676	907	40	271	4.54e-107	390
TR41965|c0_g1_i1	TRINITY_DN73236_c0_g1_i1	100	312	0	0	413	724	1	312	5.34e-163	577
TR41996|c0_g1_i1	TRINITY_DN73057_c0_g1_i1	99.517	207	1	0	235	441	207	1	6e-103	377
TR42089|c0_g1_i1	TRINITY_DN51655_c0_g1_i1	100	242	0	0	472	713	242	1	6.98e-124	448
TR42172|c0_g1_i1	TRINITY_DN48673_c0_g1_i1	100	131	0	0	268	398	131	1	1.09e-62	243
TR42172|c0_g1_i3	TRINITY_DN48673_c0_g1_i1	100	325	0	0	1174	1498	325	1	3.55e-170	601
TR42281|c0_g1_i1	TRINITY_DN59402_c0_g1_i1	100	212	0	0	2218	2429	1	212	3.35e-107	392
TR42366|c0_g1_i1	TRINITY_DN42148_c0_g1_i1	99.275	276	2	0	635	910	1	276	9.5e-140	499
TR42394|c0_g1_i1	TRINITY_DN2579_c0_g1_i1	97.373	1180	6	2	1434	2612	110	1265	0	1984
TR42394|c0_g1_i1	TRINITY_DN13944_c0_g1_i1	98.925	372	4	0	371	742	1	372	0	665
TR42394|c0_g1_i1	TRINITY_DN5220_c0_g1_i1	99.451	364	2	0	1069	1432	1	364	0	662
TR42394|c0_g1_i1	TRINITY_DN6461_c0_g1_i1	100	277	0	0	109	385	1	277	2.25e-143	512
TR42394|c0_g1_i1	TRINITY_DN13944_c0_g1_i2	97.794	272	5	1	471	742	211	481	4.94e-130	468
TR42394|c0_g1_i2	TRINITY_DN2579_c0_g1_i1	97.621	1177	6	2	1434	2609	110	1265	0	1999
TR42394|c0_g1_i2	TRINITY_DN13944_c0_g1_i1	98.925	372	4	0	371	742	1	372	0	665
TR42394|c0_g1_i2	TRINITY_DN5220_c0_g1_i1	99.451	364	2	0	1069	1432	1	364	0	662
TR42394|c0_g1_i2	TRINITY_DN6461_c0_g1_i1	100	277	0	0	109	385	1	277	2.25e-143	512
TR42394|c0_g1_i2	TRINITY_DN13944_c0_g1_i2	97.794	272	5	1	471	742	211	481	4.94e-130	468
TR42394|c0_g1_i4	TRINITY_DN2579_c0_g1_i1	95.67	1201	6	3	1434	2633	110	1265	0	1888
TR42394|c0_g1_i4	TRINITY_DN13944_c0_g1_i1	98.925	372	4	0	371	742	1	372	0	665
TR42394|c0_g1_i4	TRINITY_DN5220_c0_g1_i1	99.451	364	2	0	1069	1432	1	364	0	662
TR42394|c0_g1_i4	TRINITY_DN6461_c0_g1_i1	100	277	0	0	109	385	1	277	2.27e-143	512
TR42394|c0_g1_i4	TRINITY_DN13944_c0_g1_i2	97.794	272	5	1	471	742	211	481	4.98e-130	468
TR42499|c0_g1_i5	TRINITY_DN75214_c0_g1_i1	100	212	0	0	276	487	1	212	1.74e-107	392
TR42546|c0_g1_i1	TRINITY_DN2893_c0_g1_i1	99.546	882	4	0	2920	3801	882	1	0	1607
TR42546|c0_g1_i1	TRINITY_DN50165_c0_g1_i1	99.306	288	2	0	1572	1859	288	1	6.4e-146	521
TR42546|c0_g1_i1	TRINITY_DN68124_c0_g1_i1	99.625	267	1	0	3850	4116	267	1	6.49e-136	488
TR42546|c0_g1_i1	TRINITY_DN69670_c0_g1_i1	100	209	0	0	1842	2050	209	1	2.44e-105	387
TR42546|c0_g1_i2	TRINITY_DN2893_c0_g1_i1	99.546	882	4	0	2872	3753	882	1	0	1607
TR42546|c0_g1_i2	TRINITY_DN50165_c0_g1_i1	99.306	288	2	0	1524	1811	288	1	6.33e-146	521
TR42546|c0_g1_i2	TRINITY_DN68124_c0_g1_i1	99.625	267	1	0	3802	4068	267	1	6.42e-136	488
TR42546|c0_g1_i2	TRINITY_DN69670_c0_g1_i1	100	209	0	0	1794	2002	209	1	2.41e-105	387
TR42655|c0_g1_i1	TRINITY_DN57639_c0_g1_i1	100	534	0	0	19	552	630	97	0	987
TR42655|c0_g2_i1	TRINITY_DN57490_c0_g1_i1	99.375	480	3	0	1	480	95	574	0	870
TR42693|c0_g1_i1	TRINITY_DN12402_c0_g1_i2	96.575	438	15	0	454	891	7	444	0	726
TR42693|c0_g1_i1	TRINITY_DN12402_c0_g1_i1	92.691	301	22	0	591	891	9	309	1.9e-120	435
TR42694|c0_g1_i1	TRINITY_DN37323_c2_g3_i4	79.491	1336	252	20	1	1325	1985	661	0	929
TR42720|c0_g1_i1	TRINITY_DN51693_c0_g1_i1	100	262	0	0	1013	1274	262	1	4.83e-135	484
TR42720|c0_g1_i1	TRINITY_DN52982_c0_g1_i1	99.01	202	2	0	2094	2295	202	1	2.36e-98	363
TR42720|c0_g1_i1	TRINITY_DN28744_c0_g1_i5	78.718	390	73	7	2173	2554	389	2	5.33e-65	252
TR42720|c0_g1_i1	TRINITY_DN28744_c0_g1_i4	78.718	390	73	7	2173	2554	389	2	5.33e-65	252
TR42720|c0_g1_i1	TRINITY_DN28744_c0_g1_i3	78.718	390	73	7	2173	2554	389	2	5.33e-65	252
TR42756|c0_g1_i1	TRINITY_DN65557_c0_g1_i1	98.283	233	4	0	62	294	1	233	1.72e-112	409
TR42795|c0_g1_i1	TRINITY_DN27984_c0_g3_i1	99.951	2034	1	0	32	2065	1	2034	0	3751
TR42795|c0_g1_i1	TRINITY_DN27984_c0_g3_i2	99.84	1249	2	0	817	2065	158	1406	0	2296
TR42795|c0_g1_i1	TRINITY_DN27984_c0_g1_i1	94.059	404	20	4	1517	1918	402	1	6.13e-173	610
TR42795|c0_g1_i1	TRINITY_DN27984_c0_g2_i1	100	249	0	0	87	335	249	1	6.54e-128	460
TR42795|c0_g1_i1	TRINITY_DN72271_c93_g30_i1	87.129	202	26	0	1288	1489	13	214	2.01e-58	230
TR42841|c0_g1_i1	TRINITY_DN64354_c0_g1_i1	99.646	565	2	0	696	1260	1	565	0	1033
TR42841|c0_g1_i1	TRINITY_DN70221_c0_g1_i1	98.225	338	6	0	444	781	1	338	1.6e-167	592
TR42841|c0_g1_i2	TRINITY_DN64354_c0_g1_i1	99.646	565	2	0	756	1320	1	565	0	1033
TR42841|c0_g1_i2	TRINITY_DN70221_c0_g1_i1	98.225	338	6	0	504	841	1	338	1.67e-167	592
TR42864|c0_g1_i1	TRINITY_DN36831_c6_g1_i18	76.476	1186	259	20	163	1338	188	1363	1.11e-177	627
TR42864|c0_g1_i1	TRINITY_DN36831_c6_g1_i12	76.476	1186	259	20	163	1338	188	1363	1.11e-177	627
TR42864|c0_g1_i1	TRINITY_DN36831_c6_g1_i11	76.476	1186	259	20	163	1338	188	1363	1.11e-177	627
TR42864|c0_g1_i1	TRINITY_DN36831_c6_g1_i9	76.476	1186	259	20	163	1338	188	1363	1.11e-177	627
TR42864|c0_g1_i1	TRINITY_DN36831_c6_g1_i8	76.476	1186	259	20	163	1338	188	1363	1.11e-177	627
TR42864|c0_g1_i1	TRINITY_DN36831_c6_g1_i4	76.476	1186	259	20	163	1338	188	1363	1.11e-177	627
TR42864|c0_g1_i1	TRINITY_DN36831_c6_g1_i17	79.038	582	112	10	762	1338	272	848	1.59e-106	390
TR42864|c0_g1_i1	TRINITY_DN36831_c6_g1_i14	79.038	582	112	10	762	1338	272	848	1.59e-106	390
TR42864|c0_g1_i1	TRINITY_DN36831_c6_g1_i5	79.038	582	112	10	762	1338	272	848	1.59e-106	390
TR42864|c0_g1_i1	TRINITY_DN36831_c6_g1_i2	79.038	582	112	10	762	1338	272	848	1.59e-106	390
TR42973|c0_g1_i2	TRINITY_DN40384_c0_g1_i5	73.402	3410	813	76	4406	7759	4287	7658	0	1186
TR42973|c0_g1_i2	TRINITY_DN40384_c0_g1_i4	73.402	3410	813	76	4406	7759	4287	7658	0	1186
TR42973|c0_g1_i2	TRINITY_DN40384_c0_g1_i3	73.402	3410	813	76	4406	7759	4287	7658	0	1186
TR42973|c0_g1_i2	TRINITY_DN40384_c0_g1_i1	73.898	2812	653	66	4406	7169	1009	3787	0	1051
TR43010|c0_g1_i1	TRINITY_DN67144_c0_g1_i1	100	232	0	0	924	1155	232	1	1.24e-118	429
TR43029|c0_g1_i1	TRINITY_DN31144_c0_g1_i3	77.149	1768	359	28	56	1795	2839	1089	0	985
TR43029|c0_g1_i1	TRINITY_DN31144_c0_g1_i2	77.149	1768	359	28	56	1795	2857	1107	0	985
TR43038|c0_g1_i2	TRINITY_DN64049_c0_g1_i1	99.422	173	1	0	82	254	173	1	3.26e-84	315
TR43050|c0_g1_i1	TRINITY_DN68569_c0_g1_i1	99.507	203	1	0	1227	1429	203	1	1.24e-100	370
TR43075|c0_g1_i1	TRINITY_DN47973_c0_g1_i1	99.094	331	3	0	2974	3304	1	331	3.74e-168	595
TR43075|c0_g1_i1	TRINITY_DN14815_c0_g1_i1	100	315	0	0	4126	4440	1	315	2.91e-164	582
TR43075|c0_g1_i1	TRINITY_DN74726_c0_g1_i1	100	296	0	0	2588	2883	1	296	1.06e-153	547
TR43075|c0_g1_i1	TRINITY_DN76519_c0_g1_i1	100	278	0	0	1589	1866	1	278	1.08e-143	514
TR43075|c0_g1_i1	TRINITY_DN14815_c0_g1_i2	100	222	0	0	4126	4347	1	222	1.45e-112	411
TR43099|c4_g2_i3	TRINITY_DN63100_c0_g1_i1	100	319	0	0	207	525	319	1	9.5e-167	590
TR43099|c4_g2_i3	TRINITY_DN76028_c0_g1_i1	100	226	0	0	943	1168	226	1	4.74e-115	418
TR43246|c0_g1_i2	TRINITY_DN33594_c0_g1_i3	77.737	539	102	13	705	1234	762	1291	4.99e-84	315
TR43246|c0_g1_i2	TRINITY_DN33594_c0_g1_i2	77.737	539	102	13	705	1234	762	1291	4.99e-84	315
TR43330|c0_g1_i1	TRINITY_DN63363_c0_g1_i1	98.864	264	2	1	204	467	263	1	8.13e-131	470
TR43330|c0_g1_i2	TRINITY_DN63363_c0_g1_i1	99.621	264	0	1	204	467	263	1	3.78e-134	481
TR43330|c0_g1_i2	TRINITY_DN54610_c0_g1_i1	100	222	0	0	1305	1526	222	1	5.03e-113	411
TR43380|c0_g1_i2	TRINITY_DN74219_c0_g1_i1	100	304	0	0	715	1018	304	1	1.76e-158	562
TR43387|c0_g2_i2	TRINITY_DN43480_c0_g1_i1	99.614	259	1	0	1347	1605	437	179	8.98e-132	473
TR43387|c0_g2_i2	TRINITY_DN43480_c0_g1_i1	100	120	0	0	1645	1764	182	63	3.59e-56	222
TR43437|c0_g1_i1	TRINITY_DN21294_c0_g1_i1	98.438	384	6	0	1	384	1726	1343	0	676
TR43437|c0_g1_i2	TRINITY_DN21294_c0_g1_i1	97.414	348	9	0	26	373	1701	1354	1.05e-168	593
TR43437|c0_g2_i1	TRINITY_DN21294_c0_g1_i1	99.854	1367	2	0	68	1434	1	1367	0	2514
TR43438|c0_g1_i1	TRINITY_DN32964_c8_g1_i1	95.604	273	12	0	2721	2993	1	273	5.05e-121	438
TR43438|c0_g1_i1	TRINITY_DN73380_c0_g1_i1	100	219	0	0	1721	1939	1	219	5.12e-111	405
TR43438|c0_g1_i2	TRINITY_DN32964_c8_g1_i1	95.604	273	12	0	2737	3009	1	273	5.07e-121	438
TR43438|c0_g1_i2	TRINITY_DN73380_c0_g1_i1	100	219	0	0	1721	1939	1	219	5.14e-111	405
TR43444|c0_g1_i1	TRINITY_DN68972_c0_g1_i1	96.721	305	10	0	603	907	309	5	1.76e-142	508
TR43589|c0_g1_i1	TRINITY_DN66009_c0_g1_i1	99.671	607	2	0	1704	2310	1	607	0	1110
TR43589|c0_g1_i1	TRINITY_DN62720_c0_g1_i1	99.636	550	2	0	107	656	1	550	0	1005
TR43589|c0_g1_i1	TRINITY_DN4506_c0_g1_i1	100	363	0	0	890	1252	11	373	0	671
TR43589|c0_g1_i1	TRINITY_DN75568_c0_g1_i1	99.13	230	1	1	2932	3160	60	289	3e-113	412
TR43589|c0_g1_i3	TRINITY_DN66009_c0_g1_i1	99.671	607	2	0	1704	2310	1	607	0	1110
TR43589|c0_g1_i3	TRINITY_DN62720_c0_g1_i1	99.636	550	2	0	107	656	1	550	0	1005
TR43589|c0_g1_i3	TRINITY_DN4506_c0_g1_i1	100	363	0	0	890	1252	11	373	0	671
TR43589|c0_g1_i3	TRINITY_DN75568_c0_g1_i1	99.13	230	1	1	2986	3214	60	289	3.05e-113	412
TR43597|c0_g1_i1	TRINITY_DN61911_c0_g1_i1	99.65	286	1	0	79	364	286	1	8.55e-147	523
TR43607|c0_g1_i3	TRINITY_DN49672_c0_g1_i1	100	130	0	0	284	413	1	130	8.38e-62	241
TR43607|c0_g1_i6	TRINITY_DN49672_c0_g1_i1	100	130	0	0	284	413	1	130	9.07e-62	241
TR43632|c0_g1_i1	TRINITY_DN66853_c0_g1_i1	99.206	252	2	0	140	391	252	1	4.5e-126	455
TR43736|c0_g1_i1	TRINITY_DN32013_c6_g1_i1	99.803	508	1	0	809	1316	508	1	0	933
TR43736|c0_g1_i1	TRINITY_DN51129_c0_g1_i1	99.786	468	1	0	1654	2121	468	1	0	859
TR43817|c0_g1_i1	TRINITY_DN71054_c0_g1_i1	98.905	274	3	0	731	1004	274	1	1.18e-136	490
TR43817|c0_g1_i3	TRINITY_DN71054_c0_g1_i1	97.59	166	4	0	731	896	274	109	5.77e-75	285
TR43817|c0_g1_i4	TRINITY_DN71054_c0_g1_i1	98.193	166	3	0	731	896	274	109	1.25e-76	291
TR44039|c0_g2_i1	TRINITY_DN42559_c0_g1_i1	99.142	233	2	0	1814	2046	1	233	1.68e-115	420
TR44039|c0_g2_i1	TRINITY_DN74158_c0_g1_i1	99.556	225	1	0	1435	1659	1	225	1.01e-112	411
TR44101|c0_g1_i1	TRINITY_DN690_c0_g1_i1	97.98	198	4	0	1	198	198	1	6.4e-93	344
TR44230|c0_g1_i1	TRINITY_DN44110_c0_g1_i1	99.713	348	1	0	2462	2809	1	348	0	638
TR44230|c0_g1_i1	TRINITY_DN46214_c0_g1_i1	99.148	352	3	0	3683	4034	165	516	1.09e-179	634
TR44291|c0_g1_i1	TRINITY_DN35700_c4_g1_i10	74.909	1100	240	29	277	1358	88	1169	1.24e-130	470
TR44291|c0_g1_i1	TRINITY_DN35700_c4_g1_i5	74.81	1052	229	29	277	1310	88	1121	2.7e-122	442
TR44291|c0_g1_i1	TRINITY_DN35700_c4_g1_i8	74.504	1059	234	29	318	1358	128	1168	7.56e-118	427
TR44291|c0_g1_i1	TRINITY_DN35700_c4_g1_i3	81.567	217	36	4	1096	1310	11	225	3.02e-42	176
TR44298|c0_g1_i1	TRINITY_DN65447_c0_g1_i1	95.968	248	10	0	310	557	248	1	1.92e-110	403
TR44302|c0_g1_i4	TRINITY_DN59878_c0_g1_i1	100	326	0	0	3535	3860	1	326	2.06e-170	603
TR44302|c0_g1_i4	TRINITY_DN71808_c0_g1_i1	100	222	0	0	3051	3272	1	222	1.34e-112	411
TR44330|c0_g1_i1	TRINITY_DN52327_c0_g1_i1	100	205	0	0	2229	2433	1	205	2.67e-103	379
TR44339|c6_g1_i1	TRINITY_DN68576_c0_g1_i1	98.285	583	10	0	4	586	583	1	0	1022
TR44339|c6_g1_i1	TRINITY_DN62317_c0_g1_i1	92.765	387	26	2	632	1017	386	1	1.1e-157	558
TR44378|c0_g1_i1	TRINITY_DN58416_c0_g1_i1	100	284	0	0	1108	1391	1	284	3.37e-147	525
TR44378|c0_g1_i1	TRINITY_DN41629_c2_g1_i12	75.227	331	75	5	697	1022	738	1066	2.37e-34	150
TR44378|c0_g1_i1	TRINITY_DN41629_c2_g1_i8	75.227	331	75	5	697	1022	738	1066	2.37e-34	150
TR44378|c0_g1_i1	TRINITY_DN41629_c2_g1_i6	75.227	331	75	5	697	1022	738	1066	2.37e-34	150
TR44378|c0_g1_i1	TRINITY_DN41629_c2_g1_i3	81.871	171	31	0	697	867	617	787	1.1e-32	145
TR44378|c0_g1_i2	TRINITY_DN58416_c0_g1_i1	100	284	0	0	1108	1391	1	284	2.94e-147	525
TR44378|c0_g1_i2	TRINITY_DN71690_c0_g1_i1	100	266	0	0	2392	2657	1	266	2.99e-137	492
TR44378|c0_g1_i2	TRINITY_DN41629_c2_g1_i12	75.227	331	75	5	697	1022	738	1066	2.07e-34	150
TR44378|c0_g1_i2	TRINITY_DN41629_c2_g1_i8	75.227	331	75	5	697	1022	738	1066	2.07e-34	150
TR44378|c0_g1_i2	TRINITY_DN41629_c2_g1_i6	75.227	331	75	5	697	1022	738	1066	2.07e-34	150
TR44378|c0_g1_i2	TRINITY_DN41629_c2_g1_i3	81.871	171	31	0	697	867	617	787	9.63e-33	145
TR44392|c0_g1_i1	TRINITY_DN7971_c0_g1_i1	98.795	415	5	0	1056	1470	557	143	0	739
TR44408|c0_g1_i3	TRINITY_DN74509_c0_g1_i1	99.578	237	1	0	202	438	1	237	1.68e-119	433
TR44408|c0_g1_i4	TRINITY_DN74509_c0_g1_i1	99.578	237	1	0	202	438	1	237	1.68e-119	433
TR44449|c4_g2_i1	TRINITY_DN3962_c0_g1_i1	96.97	462	14	0	636	1097	1	462	0	776
TR44449|c4_g2_i1	TRINITY_DN55762_c0_g1_i1	97.541	244	6	0	1096	1339	1	244	4.59e-115	418
TR44462|c1_g1_i1	TRINITY_DN73161_c0_g1_i1	100	228	0	0	7214	7441	228	1	1.13e-115	422
TR44467|c0_g1_i1	TRINITY_DN60977_c0_g1_i1	99.777	448	1	0	54	501	1	448	0	822
TR44469|c3_g1_i1	TRINITY_DN57439_c0_g1_i1	99.068	322	3	0	293	614	1	322	8.28e-164	579
TR44469|c3_g1_i2	TRINITY_DN57439_c0_g1_i1	99.383	162	1	0	1545	1706	161	322	7.1e-78	294
TR44584|c0_g1_i1	TRINITY_DN42649_c0_g1_i1	99.602	251	1	0	1670	1920	1	251	2.7e-127	459
TR44641|c0_g1_i1	TRINITY_DN76978_c0_g1_i1	99.346	306	2	0	962	1267	3	308	4.47e-156	555
TR44641|c0_g1_i1	TRINITY_DN49744_c0_g1_i1	100	219	0	0	2631	2849	1	219	4.77e-111	405
TR44650|c0_g1_i1	TRINITY_DN51816_c0_g1_i1	79.109	651	134	2	582	1231	652	3	1.09e-123	448
TR44667|c0_g1_i1	TRINITY_DN72050_c0_g1_i1	99.636	275	1	0	1797	2071	1	275	3.23e-140	503
TR44677|c0_g3_i2	TRINITY_DN28653_c0_g1_i1	82.667	225	32	7	1400	1621	952	732	2.25e-47	193
TR44693|c0_g1_i2	TRINITY_DN68590_c0_g1_i1	100	249	0	0	2333	2581	253	5	8.77e-128	460
TR44693|c0_g1_i6	TRINITY_DN68590_c0_g1_i1	100	249	0	0	2322	2570	253	5	8.74e-128	460
TR44693|c0_g1_i7	TRINITY_DN68590_c0_g1_i1	100	249	0	0	2281	2529	253	5	8.61e-128	460
TR44693|c0_g1_i8	TRINITY_DN68590_c0_g1_i1	100	249	0	0	2654	2902	253	5	9.8e-128	460
TR44693|c0_g1_i9	TRINITY_DN68590_c0_g1_i1	100	249	0	0	2665	2913	253	5	9.84e-128	460
TR44763|c0_g1_i1	TRINITY_DN58847_c0_g1_i1	100	209	0	0	1228	1436	1	209	8.51e-106	387
TR44783|c0_g1_i1	TRINITY_DN46545_c0_g1_i1	99.571	233	1	0	1472	1704	233	1	4.17e-117	425
TR44786|c0_g1_i1	TRINITY_DN76666_c0_g1_i1	100	216	0	0	1561	1776	1	216	3.18e-109	399
TR44826|c0_g1_i1	TRINITY_DN39952_c0_g1_i5	82.372	312	53	2	933	1242	466	777	8.98e-71	270
TR44826|c0_g1_i1	TRINITY_DN36184_c5_g1_i2	83.63	281	43	3	954	1232	473	194	5.4e-68	261
TR44827|c0_g1_i1	TRINITY_DN38705_c0_g1_i9	74.803	2290	543	32	114	2386	15	2287	0	1002
TR44827|c0_g1_i1	TRINITY_DN38705_c0_g1_i6	74.803	2290	543	32	114	2386	15	2287	0	1002
TR44827|c0_g1_i1	TRINITY_DN38705_c0_g1_i5	74.803	2290	543	32	114	2386	15	2287	0	1002
TR44827|c0_g1_i1	TRINITY_DN38705_c0_g1_i1	75.247	2125	494	30	114	2222	15	2123	0	981
TR44827|c0_g1_i1	TRINITY_DN38705_c0_g1_i8	73.743	1691	414	28	114	1789	15	1690	1.42e-180	636
TR44869|c0_g2_i1	TRINITY_DN69_c0_g1_i1	98.84	431	5	0	112	542	433	3	0	769
TR44869|c0_g2_i1	TRINITY_DN55261_c0_g1_i1	100	400	0	0	1047	1446	400	1	0	739
TR44869|c0_g2_i1	TRINITY_DN3447_c0_g1_i1	99.74	384	1	0	453	836	384	1	0	704
TR44869|c0_g2_i1	TRINITY_DN70278_c0_g1_i1	100	251	0	0	1647	1897	251	1	4.89e-129	464
TR44869|c0_g2_i1	TRINITY_DN55001_c0_g1_i1	100	241	0	0	794	1034	1	241	1.77e-123	446
TR44903|c0_g1_i3	TRINITY_DN40254_c2_g1_i4	80.723	747	143	1	3737	4483	772	27	1.07e-163	580
TR44903|c0_g1_i3	TRINITY_DN40254_c2_g1_i2	80.723	747	143	1	3737	4483	772	27	1.07e-163	580
TR44903|c0_g1_i3	TRINITY_DN40254_c2_g1_i1	80.723	747	143	1	3737	4483	772	27	1.07e-163	580
TR44903|c0_g1_i4	TRINITY_DN40254_c2_g1_i4	80.723	747	143	1	3774	4520	772	27	1.08e-163	580
TR44903|c0_g1_i4	TRINITY_DN40254_c2_g1_i2	80.723	747	143	1	3774	4520	772	27	1.08e-163	580
TR44903|c0_g1_i4	TRINITY_DN40254_c2_g1_i1	80.723	747	143	1	3774	4520	772	27	1.08e-163	580
TR44903|c0_g1_i5	TRINITY_DN40254_c2_g1_i1	74.669	1966	444	42	2621	4570	1954	27	0	822
TR44903|c0_g1_i5	TRINITY_DN40254_c2_g1_i4	80.723	747	143	1	3824	4570	772	27	1.09e-163	580
TR44903|c0_g1_i5	TRINITY_DN40254_c2_g1_i2	80.723	747	143	1	3824	4570	772	27	1.09e-163	580
TR44903|c0_g1_i6	TRINITY_DN40254_c2_g1_i1	74.669	1966	444	42	2658	4607	1954	27	0	822
TR44903|c0_g1_i6	TRINITY_DN40254_c2_g1_i4	80.723	747	143	1	3861	4607	772	27	1.1e-163	580
TR44903|c0_g1_i6	TRINITY_DN40254_c2_g1_i2	80.723	747	143	1	3861	4607	772	27	1.1e-163	580
TR44951|c2_g1_i7	TRINITY_DN4518_c0_g1_i1	99.543	219	1	0	491	709	219	1	1.15e-109	399
TR44955|c5_g1_i1	TRINITY_DN76823_c0_g1_i1	100	375	0	0	2443	2817	1	375	0	693
TR44955|c5_g1_i1	TRINITY_DN22084_c0_g1_i1	100	161	0	0	137	297	1144	1304	8.03e-79	298
TR45015|c3_g1_i1	TRINITY_DN29283_c0_g1_i5	100	280	0	0	1	280	98	377	4.8e-146	518
TR45015|c3_g1_i1	TRINITY_DN29283_c0_g1_i11	82.329	249	43	1	1	248	245	493	7.06e-55	215
TR45015|c11_g2_i1	TRINITY_DN29283_c0_g1_i4	99.742	388	1	0	2	389	750	363	0	712
TR45015|c11_g2_i1	TRINITY_DN29283_c0_g1_i6	83.969	262	40	2	64	324	276	16	2.75e-65	250
TR45015|c11_g2_i1	TRINITY_DN29283_c0_g1_i7	85.35	157	21	2	64	219	157	2	1.32e-38	161
TR45015|c11_g6_i1	TRINITY_DN29862_c2_g3_i1	88.67	203	23	0	1	203	222	20	7.81e-65	248
TR45015|c11_g6_i1	TRINITY_DN29862_c2_g4_i1	85.714	203	29	0	1	203	221	19	7.93e-55	215
TR45015|c11_g6_i1	TRINITY_DN29687_c1_g1_i4	85.222	203	30	0	1	203	384	182	3.69e-53	209
TR45015|c11_g6_i1	TRINITY_DN29687_c1_g1_i1	85.222	203	30	0	1	203	384	182	3.69e-53	209
TR45015|c11_g6_i1	TRINITY_DN29687_c1_g1_i5	85.263	190	28	0	1	190	207	18	2.87e-49	196
TR45015|c11_g7_i1	TRINITY_DN29283_c0_g1_i4	99.497	398	2	0	2	399	750	353	0	725
TR45015|c11_g7_i1	TRINITY_DN29283_c0_g1_i11	87.179	273	35	0	52	324	804	532	1.28e-83	311
TR45015|c11_g7_i1	TRINITY_DN29283_c0_g1_i6	84.351	262	39	2	64	324	276	16	6.07e-67	255
TR45015|c11_g7_i1	TRINITY_DN29283_c0_g1_i7	85.35	157	21	2	64	219	157	2	1.36e-38	161
TR45015|c11_g8_i1	TRINITY_DN29283_c0_g1_i4	97.523	323	8	0	39	361	55	377	1.73e-156	553
TR45015|c11_g8_i1	TRINITY_DN29283_c0_g1_i10	88.116	345	41	0	17	361	1	345	1.1e-113	411
TR45015|c11_g8_i1	TRINITY_DN29283_c0_g1_i9	87.931	348	39	1	17	361	1	348	1.42e-112	407
TR45015|c11_g8_i1	TRINITY_DN29283_c0_g1_i8	87.931	348	39	1	17	361	1	348	1.42e-112	407
TR45015|c11_g8_i1	TRINITY_DN29283_c0_g1_i2	87.931	348	39	1	17	361	1	348	1.42e-112	407
TR45015|c11_g8_i1	TRINITY_DN29283_c0_g1_i1	87.931	348	39	1	17	361	1	348	1.42e-112	407
TR45015|c11_g8_i1	TRINITY_DN29283_c0_g1_i11	86.176	340	46	1	22	361	143	481	2.41e-100	366
TR45015|c11_g8_i1	TRINITY_DN29283_c0_g1_i5	81.437	334	62	0	28	361	1	334	1.5e-72	274
TR45015|c11_g8_i1	TRINITY_DN9497_c0_g1_i2	99.32	147	1	0	88	234	1714	1860	2.52e-70	267
TR45015|c11_g8_i1	TRINITY_DN9497_c0_g1_i1	99.32	147	1	0	88	234	1762	1908	2.52e-70	267
TR45015|c11_g10_i1	TRINITY_DN29283_c0_g1_i11	100	286	0	0	1	286	590	305	2.27e-149	529
TR45015|c11_g11_i1	TRINITY_DN29283_c0_g1_i8	96.997	666	14	4	1	663	728	66	0	1114
TR45015|c11_g11_i1	TRINITY_DN29283_c0_g1_i2	96.997	666	14	4	1	663	728	66	0	1114
TR45015|c11_g11_i1	TRINITY_DN29283_c0_g1_i1	98.642	589	8	0	75	663	654	66	0	1044
TR45015|c11_g11_i1	TRINITY_DN29283_c0_g1_i9	99.816	543	1	0	121	663	608	66	0	998
TR45015|c11_g11_i1	TRINITY_DN29283_c0_g1_i10	89.774	665	61	5	1	663	725	66	0	845
TR45015|c11_g11_i1	TRINITY_DN29283_c0_g1_i11	81.988	644	102	10	24	663	835	202	1.19e-150	534
TR45015|c11_g11_i1	TRINITY_DN29283_c0_g1_i6	92.241	348	20	6	2	345	345	1	3.38e-136	486
TR45015|c11_g11_i1	TRINITY_DN29283_c0_g1_i3	88.596	228	20	4	1	225	226	2	1.03e-71	272
TR45015|c11_g11_i1	TRINITY_DN29283_c0_g1_i7	86.404	228	24	6	2	225	226	2	8.07e-63	243
TR45015|c11_g11_i1	TRINITY_DN29283_c0_g2_i1	83.333	234	28	11	275	504	1	227	1.06e-51	206
TR45015|c11_g11_i2	TRINITY_DN29283_c0_g1_i10	100	660	0	0	1	660	725	66	0	1219
TR45015|c11_g11_i2	TRINITY_DN29283_c0_g1_i8	86.846	669	73	13	1	660	728	66	0	734
TR45015|c11_g11_i2	TRINITY_DN29283_c0_g1_i2	86.846	669	73	13	1	660	728	66	0	734
TR45015|c11_g11_i2	TRINITY_DN29283_c0_g1_i1	87.162	592	67	9	75	660	654	66	0	664
TR45015|c11_g11_i2	TRINITY_DN29283_c0_g1_i9	87.363	546	60	9	121	660	608	66	1.14e-175	617
TR45015|c11_g11_i2	TRINITY_DN29283_c0_g1_i11	81.534	639	111	5	24	660	835	202	3.31e-146	520
TR45015|c11_g11_i2	TRINITY_DN29283_c0_g2_i1	99.119	227	2	0	275	501	1	227	7.48e-113	409
TR45015|c11_g11_i2	TRINITY_DN29283_c0_g1_i3	85.217	230	26	6	1	226	226	1	6.25e-59	230
TR45015|c11_g11_i2	TRINITY_DN29283_c0_g1_i7	82.533	229	33	6	2	226	226	1	2.28e-48	195
TR45054|c1_g2_i1	TRINITY_DN72933_c0_g1_i1	98.198	222	3	1	621	841	222	1	6.12e-106	387
TR45054|c1_g2_i1	TRINITY_DN40651_c1_g3_i1	79.252	294	60	1	844	1136	465	172	6.62e-51	204
TR45054|c1_g2_i2	TRINITY_DN72933_c0_g1_i1	98.198	222	3	1	621	841	222	1	6.04e-106	387
TR45054|c1_g2_i2	TRINITY_DN40651_c1_g3_i1	80.543	221	43	0	844	1064	465	245	6.63e-41	171
TR45054|c1_g2_i3	TRINITY_DN72933_c0_g1_i1	99.55	222	1	0	759	980	222	1	1.88e-111	405
TR45054|c1_g2_i3	TRINITY_DN40651_c1_g3_i1	80.543	221	43	0	983	1203	465	245	7.47e-41	171
TR45058|c1_g1_i1	TRINITY_DN48490_c0_g1_i1	100	223	0	0	940	1162	223	1	1.95e-113	412
TR45067|c0_g1_i1	TRINITY_DN54444_c0_g1_i1	100	293	0	0	316	608	3	295	4.58e-152	542
TR45109|c0_g1_i4	TRINITY_DN67771_c0_g1_i1	99.675	308	1	0	1639	1946	308	1	7.53e-159	564
TR45109|c0_g1_i4	TRINITY_DN54918_c0_g1_i1	100	204	0	0	486	689	204	1	1.05e-102	377
TR45133|c0_g1_i1	TRINITY_DN50501_c0_g1_i1	100	225	0	0	1771	1995	1	225	2e-114	416
TR45133|c0_g1_i1	TRINITY_DN71970_c0_g1_i1	100	202	0	0	2416	2617	1	202	1.22e-101	374
TR45133|c0_g1_i2	TRINITY_DN50501_c0_g1_i1	100	225	0	0	1842	2066	1	225	2.05e-114	416
TR45133|c0_g1_i2	TRINITY_DN71970_c0_g1_i1	100	202	0	0	2487	2688	1	202	1.25e-101	374
TR45228|c0_g1_i1	TRINITY_DN34699_c0_g1_i1	74.732	934	216	19	367	1289	1209	285	1.16e-109	399
TR45269|c0_g1_i1	TRINITY_DN67779_c0_g1_i1	99.528	212	1	0	2476	2687	1	212	1.73e-105	387
TR45304|c0_g1_i3	TRINITY_DN72836_c0_g1_i1	99.533	214	1	0	212	425	1	214	7.65e-107	390
TR45320|c0_g1_i1	TRINITY_DN26363_c0_g1_i1	99.421	691	4	0	145	835	691	1	0	1254
TR45320|c0_g1_i1	TRINITY_DN13900_c0_g1_i1	99.822	561	1	0	1518	2078	685	125	0	1031
TR45340|c0_g1_i1	TRINITY_DN45162_c0_g1_i1	98.333	300	5	0	706	1005	124	423	4.24e-148	527
TR45445|c0_g1_i1	TRINITY_DN31980_c3_g1_i1	100	210	0	0	2336	2545	1	210	4.87e-106	388
TR45451|c0_g1_i1	TRINITY_DN72948_c0_g1_i1	98.163	490	9	0	1309	1798	490	1	0	856
TR45451|c0_g1_i1	TRINITY_DN73787_c0_g1_i1	99.669	302	1	0	1901	2202	302	1	1.68e-155	553
TR45451|c0_g1_i1	TRINITY_DN68692_c0_g1_i1	100	262	0	0	2814	3075	262	1	6.23e-135	484
TR45461|c0_g2_i3	TRINITY_DN62818_c0_g1_i1	98.033	610	12	0	324	933	610	1	0	1061
TR45468|c2_g1_i1	TRINITY_DN62142_c0_g1_i1	99.538	1082	3	1	909	1988	1082	1	0	1969
TR45468|c2_g1_i1	TRINITY_DN16970_c0_g1_i2	99.063	747	4	1	222	965	748	2	0	1338
TR45468|c2_g1_i1	TRINITY_DN16970_c0_g1_i1	99.042	731	7	0	222	952	736	6	0	1312
TR45468|c2_g1_i2	TRINITY_DN62142_c0_g1_i1	99.542	1092	3	1	893	1982	1092	1	0	1988
TR45468|c2_g1_i2	TRINITY_DN16970_c0_g1_i1	99.051	738	4	1	222	959	736	2	0	1321
TR45468|c2_g1_i2	TRINITY_DN16970_c0_g1_i2	98.785	741	9	0	222	962	748	8	0	1319
TR45468|c2_g1_i3	TRINITY_DN62142_c0_g1_i1	99.538	1082	3	1	912	1991	1082	1	0	1969
TR45468|c2_g1_i3	TRINITY_DN16970_c0_g1_i2	99.465	747	4	0	222	968	748	2	0	1358
TR45468|c2_g1_i3	TRINITY_DN16970_c0_g1_i1	98.776	735	9	0	222	956	736	2	0	1308
TR45468|c2_g1_i4	TRINITY_DN62142_c0_g1_i1	99.267	1092	3	3	893	1979	1092	1	0	1967
TR45468|c2_g1_i4	TRINITY_DN16970_c0_g1_i1	99.456	735	4	0	222	956	736	2	0	1336
TR45468|c2_g1_i4	TRINITY_DN16970_c0_g1_i2	98.923	743	5	1	222	964	748	9	0	1325
TR45484|c0_g1_i1	TRINITY_DN52458_c0_g1_i1	100	208	0	0	1936	2143	1	208	8.6e-105	385
TR45484|c0_g1_i6	TRINITY_DN52458_c0_g1_i1	100	208	0	0	1881	2088	1	208	8.49e-105	385
TR45484|c0_g1_i10	TRINITY_DN52458_c0_g1_i1	100	208	0	0	1834	2041	1	208	5.76e-105	385
TR45484|c0_g1_i11	TRINITY_DN52458_c0_g1_i1	100	177	0	0	1834	2010	1	177	9.2e-88	327
TR45486|c6_g3_i3	TRINITY_DN34380_c6_g3_i1	88.032	986	108	10	1	981	312	1292	0	1158
TR45486|c6_g3_i3	TRINITY_DN36582_c1_g2_i4	76.84	924	200	13	62	978	9	925	1.08e-142	508
TR45486|c6_g3_i3	TRINITY_DN36582_c1_g2_i2	76.515	924	203	13	62	978	9	925	1.08e-137	492
TR45486|c6_g3_i3	TRINITY_DN36582_c1_g2_i1	76.515	924	203	13	62	978	9	925	1.08e-137	492
TR45486|c6_g3_i3	TRINITY_DN36582_c1_g2_i3	78.86	544	111	4	272	813	4	545	2.47e-99	364
TR45486|c6_g3_i3	TRINITY_DN36582_c1_g1_i1	79.208	505	101	4	473	975	1	503	2.49e-94	348
TR45486|c6_g3_i4	TRINITY_DN34380_c6_g3_i1	91.969	1046	74	10	1	1041	312	1352	0	1458
TR45486|c6_g3_i4	TRINITY_DN36582_c1_g2_i4	78.615	982	199	9	62	1036	9	986	0	640
TR45486|c6_g3_i4	TRINITY_DN36582_c1_g2_i2	78.157	966	203	7	62	1023	9	970	1.17e-172	608
TR45486|c6_g3_i4	TRINITY_DN36582_c1_g2_i1	78.157	966	203	7	62	1023	9	970	1.17e-172	608
TR45486|c6_g3_i4	TRINITY_DN36582_c1_g1_i1	81.834	567	100	1	473	1036	1	567	4.45e-132	473
TR45486|c6_g3_i4	TRINITY_DN36582_c1_g2_i3	80.074	542	108	0	272	813	4	545	5.92e-111	403
TR45486|c6_g3_i6	TRINITY_DN34380_c6_g3_i1	97.465	1341	34	0	203	1543	12	1352	0	2289
TR45486|c6_g3_i6	TRINITY_DN36582_c1_g2_i4	80.205	975	184	8	570	1538	15	986	0	723
TR45486|c6_g3_i6	TRINITY_DN36582_c1_g2_i2	79.875	959	187	6	570	1525	15	970	0	697
TR45486|c6_g3_i6	TRINITY_DN36582_c1_g2_i1	79.875	959	187	6	570	1525	15	970	0	697
TR45486|c6_g3_i6	TRINITY_DN36582_c1_g2_i3	80.256	547	104	4	771	1315	1	545	1.86e-112	409
TR45486|c6_g3_i6	TRINITY_DN36582_c1_g1_i1	79.438	569	110	5	975	1538	1	567	1.45e-108	396
TR45486|c6_g3_i6	TRINITY_DN16770_c0_g1_i1	84.79	309	45	2	202	509	1	308	1.94e-82	309
TR45504|c0_g1_i1	TRINITY_DN74724_c0_g1_i1	99.042	313	3	0	809	1121	1	313	1.08e-158	562
TR45504|c0_g1_i2	TRINITY_DN74724_c0_g1_i1	97.959	98	2	0	809	906	1	98	5.46e-41	171
TR45504|c0_g1_i3	TRINITY_DN74724_c0_g1_i1	99.042	313	3	0	393	705	1	313	7.26e-159	562
TR45515|c4_g6_i2	TRINITY_DN41956_c4_g1_i4	79.437	462	88	5	1088	1547	1651	2107	1.05e-85	320
TR45515|c4_g6_i2	TRINITY_DN41956_c4_g1_i1	79.437	462	88	5	1088	1547	1664	2120	1.05e-85	320
TR45517|c1_g1_i1	TRINITY_DN23740_c0_g1_i1	100	159	0	0	1088	1246	1	159	4.2e-78	294
TR45533|c0_g1_i1	TRINITY_DN18054_c0_g1_i1	99.238	1181	9	0	149	1329	1	1181	0	2132
TR45533|c0_g1_i2	TRINITY_DN18054_c0_g1_i1	97.989	945	19	0	147	1091	45	989	0	1640
TR45543|c1_g1_i2	TRINITY_DN64493_c0_g1_i1	99.65	572	2	0	256	827	572	1	0	1046
TR45543|c1_g1_i2	TRINITY_DN71768_c0_g1_i1	99.712	347	1	0	2174	2520	347	1	1.6e-180	636
TR45543|c1_g1_i2	TRINITY_DN62539_c0_g1_i1	100	284	0	0	1700	1983	284	1	3.61e-147	525
TR45545|c0_g1_i1	TRINITY_DN46083_c0_g1_i1	99.437	355	2	0	338	692	355	1	0	645
TR45619|c0_g1_i2	TRINITY_DN48932_c0_g1_i1	96.087	230	1	1	1185	1414	222	1	2.96e-100	368
TR45636|c0_g1_i1	TRINITY_DN61402_c0_g1_i1	99.563	458	2	0	1633	2090	458	1	0	835
TR45637|c0_g1_i1	TRINITY_DN63279_c0_g1_i1	100	539	0	0	2020	2558	539	1	0	996
TR45637|c0_g1_i1	TRINITY_DN71210_c0_g1_i1	97.183	497	14	0	619	1115	498	2	0	841
TR45637|c0_g1_i2	TRINITY_DN63279_c0_g1_i1	100	456	0	0	2020	2475	539	84	0	843
TR45637|c0_g1_i2	TRINITY_DN63279_c0_g1_i1	100	83	0	0	2575	2657	83	1	1.9e-35	154
TR45637|c0_g1_i2	TRINITY_DN71210_c0_g1_i1	97.183	497	14	0	619	1115	498	2	0	841
TR45656|c0_g1_i1	TRINITY_DN77871_c0_g1_i1	91.979	187	15	0	1	187	121	307	6.72e-69	263
TR45656|c0_g1_i5	TRINITY_DN77871_c0_g1_i1	98.93	187	2	0	1	187	121	307	8.94e-91	335
TR45694|c0_g1_i1	TRINITY_DN66490_c0_g1_i1	99.606	254	1	0	1113	1366	254	1	7.81e-129	464
TR45788|c0_g1_i1	TRINITY_DN55402_c0_g1_i1	98.344	302	5	0	1444	1745	1	302	7.64e-149	531
TR45808|c0_g1_i2	TRINITY_DN47326_c0_g1_i1	100	241	0	0	2087	2327	1	241	3.92e-123	446
TR45808|c0_g1_i2	TRINITY_DN44394_c0_g1_i1	100	220	0	0	2960	3179	1	220	1.85e-111	407
TR45808|c0_g1_i3	TRINITY_DN47326_c0_g1_i1	100	241	0	0	2086	2326	1	241	3.93e-123	446
TR45808|c0_g1_i3	TRINITY_DN44394_c0_g1_i1	100	208	0	0	2959	3166	1	208	8.68e-105	385
TR45808|c0_g2_i1	TRINITY_DN74187_c0_g1_i1	100	203	0	0	1716	1918	203	1	2.49e-102	375
TR45811|c4_g1_i1	TRINITY_DN45442_c0_g1_i1	99.554	224	0	1	408	630	1	224	8.71e-112	407
TR45811|c5_g5_i3	TRINITY_DN57133_c0_g1_i1	100	218	0	0	1184	1401	218	1	9.11e-111	403
TR45820|c0_g1_i1	TRINITY_DN46805_c0_g1_i1	99.531	213	0	1	6069	6281	212	1	3.56e-105	387
TR45848|c1_g3_i1	TRINITY_DN64756_c0_g1_i1	99.196	373	3	0	402	774	1	373	0	673
TR45848|c1_g3_i1	TRINITY_DN70752_c0_g1_i1	99.561	228	1	0	1509	1736	1	228	1.33e-114	416
TR45848|c1_g3_i1	TRINITY_DN61758_c0_g1_i1	100	207	0	0	919	1125	1	207	1.35e-104	383
TR45856|c2_g1_i1	TRINITY_DN36802_c7_g2_i1	86.093	151	12	6	1	143	522	373	1.21e-35	154
TR45856|c2_g1_i1	TRINITY_DN36802_c7_g1_i1	92.523	107	8	0	1	107	401	295	1.21e-35	154
TR45856|c2_g1_i2	TRINITY_DN36802_c7_g2_i1	86.093	151	12	6	1	143	522	373	1.18e-35	154
TR45856|c2_g1_i2	TRINITY_DN36802_c7_g1_i1	92.523	107	8	0	1	107	401	295	1.18e-35	154
TR45866|c0_g1_i1	TRINITY_DN57995_c0_g1_i1	100	366	0	0	1331	1696	366	1	0	676
TR45897|c0_g3_i4	TRINITY_DN59276_c0_g1_i1	100	303	0	0	2537	2839	1	303	1.1e-157	560
TR45910|c0_g1_i2	TRINITY_DN46866_c0_g1_i1	98.585	424	6	0	2759	3182	1	424	0	750
TR45910|c0_g1_i2	TRINITY_DN62950_c0_g1_i1	99.707	341	1	0	918	1258	1	341	3.64e-177	625
TR45920|c0_g1_i2	TRINITY_DN41584_c11_g3_i2	74.68	391	91	6	380	766	35	421	1.58e-39	167
TR45920|c0_g1_i2	TRINITY_DN17721_c0_g1_i1	76.51	298	61	6	128	421	166	458	1.23e-35	154
TR45928|c0_g1_i4	TRINITY_DN54832_c0_g1_i1	99.594	1233	5	0	630	1862	1237	5	0	2250
TR45928|c0_g1_i4	TRINITY_DN75146_c0_g1_i1	97.63	422	10	0	2857	3278	422	1	0	725
TR45928|c0_g1_i4	TRINITY_DN68187_c0_g1_i1	100	377	0	0	1976	2352	377	1	0	697
TR45928|c0_g1_i4	TRINITY_DN514_c0_g1_i1	100	273	0	0	2434	2706	273	1	6.5e-141	505
TR45928|c0_g1_i4	TRINITY_DN62690_c0_g1_i1	100	255	0	0	5	259	255	1	6.6e-131	472
TR45928|c0_g1_i21	TRINITY_DN54832_c0_g1_i1	99.512	1025	5	0	1525	2549	1029	5	0	1866
TR45928|c0_g1_i21	TRINITY_DN54832_c0_g1_i1	99.535	215	0	1	630	844	1237	1024	2.94e-106	390
TR45928|c0_g1_i21	TRINITY_DN34883_c1_g1_i5	76.089	2526	572	29	4329	6838	2510	1	0	1290
TR45928|c0_g1_i21	TRINITY_DN56995_c0_g1_i1	100	401	0	0	5911	6311	401	1	0	741
TR45928|c0_g1_i21	TRINITY_DN75146_c0_g1_i1	97.63	422	10	0	3544	3965	422	1	0	725
TR45928|c0_g1_i21	TRINITY_DN68187_c0_g1_i1	100	377	0	0	2663	3039	377	1	0	697
TR45928|c0_g1_i21	TRINITY_DN514_c0_g1_i1	100	273	0	0	3121	3393	273	1	1.01e-140	505
TR45928|c0_g1_i21	TRINITY_DN62690_c0_g1_i1	100	255	0	0	5	259	255	1	1.02e-130	472
TR45928|c0_g1_i21	TRINITY_DN48081_c0_g1_i1	99.167	240	2	0	6293	6532	240	1	4.82e-119	433
TR45934|c0_g1_i1	TRINITY_DN43744_c0_g1_i1	99.234	261	2	0	464	724	1	261	4.88e-131	472
TR45934|c0_g1_i2	TRINITY_DN43744_c0_g1_i1	99.234	261	2	0	464	724	1	261	5.12e-131	472
TR46020|c1_g2_i2	TRINITY_DN65186_c0_g1_i1	99.681	313	1	0	261	573	1	313	6.31e-162	573
TR46075|c0_g1_i1	TRINITY_DN4030_c0_g1_i1	99.306	288	2	0	407	694	288	1	1.23e-146	521
TR46075|c0_g1_i2	TRINITY_DN4030_c0_g1_i1	94.444	288	16	0	407	694	288	1	2.73e-123	444
TR46075|c0_g1_i3	TRINITY_DN4030_c0_g1_i1	99.306	288	2	0	502	789	288	1	1.65e-146	521
TR46083|c2_g2_i1	TRINITY_DN56683_c0_g1_i1	100	167	0	0	566	732	167	1	1.19e-82	309
TR46083|c2_g3_i1	TRINITY_DN56683_c0_g1_i1	100	238	0	0	247	484	238	1	3.01e-122	440
TR46100|c0_g1_i1	TRINITY_DN60838_c0_g1_i1	100	218	0	0	660	877	218	1	1.25e-110	403
TR46100|c0_g1_i2	TRINITY_DN60838_c0_g1_i1	100	218	0	0	660	877	218	1	1.25e-110	403
TR46113|c0_g2_i5	TRINITY_DN63272_c0_g1_i1	98.936	282	3	0	464	745	36	317	2.7e-141	505
TR46165|c1_g2_i1	TRINITY_DN28295_c0_g2_i2	99.842	631	1	0	22	652	1	631	0	1160
TR46171|c0_g1_i1	TRINITY_DN61832_c0_g1_i1	100	317	0	0	3177	3493	1	317	2.32e-165	586
TR46171|c0_g1_i1	TRINITY_DN33342_c7_g1_i6	75.89	1124	265	6	1855	2975	326	1446	2.34e-160	569
TR46171|c0_g1_i1	TRINITY_DN33342_c7_g1_i5	75.89	1124	265	6	1855	2975	326	1446	2.34e-160	569
TR46171|c0_g1_i1	TRINITY_DN33342_c7_g1_i2	75.89	1124	265	6	1855	2975	326	1446	2.34e-160	569
TR46171|c0_g1_i1	TRINITY_DN64908_c0_g1_i1	100	241	0	0	4379	4619	1	241	4.11e-123	446
TR46171|c0_g1_i1	TRINITY_DN33342_c7_g1_i7	76.791	642	144	5	1855	2494	326	964	7.12e-96	355
TR46171|c0_g1_i1	TRINITY_DN33342_c7_g1_i4	84.058	207	33	0	2053	2259	7	213	3.53e-49	200
TR46197|c1_g1_i1	TRINITY_DN55744_c0_g1_i1	82.222	225	38	2	128	350	1	225	9.43e-48	193
TR46253|c1_g1_i1	TRINITY_DN75038_c0_g1_i1	99.355	310	2	0	4193	4502	1	310	4.44e-158	562
TR46253|c1_g1_i1	TRINITY_DN58880_c0_g1_i1	100	218	0	0	3417	3634	1	218	2.84e-110	403
TR46310|c0_g1_i1	TRINITY_DN65628_c0_g1_i1	100	231	0	0	3060	3290	231	1	1.6e-117	427
TR46318|c0_g1_i1	TRINITY_DN51263_c0_g1_i1	97.165	388	11	0	777	1164	388	1	0	656
TR46318|c0_g1_i1	TRINITY_DN73157_c0_g1_i1	100	330	0	0	1189	1518	330	1	8.45e-173	610
TR46318|c0_g1_i1	TRINITY_DN36298_c3_g1_i1	99.689	322	1	0	2181	2502	322	1	1.1e-166	590
TR46318|c0_g1_i1	TRINITY_DN3835_c0_g1_i1	100	315	0	0	342	656	315	1	1.84e-164	582
TR46318|c0_g1_i1	TRINITY_DN62688_c0_g1_i1	95.327	214	10	0	1535	1748	214	1	1.22e-91	340
TR46369|c2_g1_i1	TRINITY_DN3757_c0_g1_i1	99.663	297	1	0	1649	1945	297	1	1.73e-152	544
TR46369|c2_g1_i1	TRINITY_DN51338_c0_g1_i1	99.145	234	2	0	202	435	234	1	8.46e-116	422
TR46369|c2_g1_i3	TRINITY_DN3757_c0_g1_i1	99.67	303	1	0	1594	1896	303	1	8.09e-156	555
TR46369|c2_g1_i3	TRINITY_DN51338_c0_g1_i1	99.145	234	2	0	192	425	234	1	8.56e-116	422
TR46369|c2_g1_i5	TRINITY_DN3757_c0_g1_i1	99.642	279	1	0	1649	1927	279	1	1.79e-142	510
TR46369|c2_g1_i5	TRINITY_DN51338_c0_g1_i1	99.145	234	2	0	202	435	234	1	8.61e-116	422
TR46410|c0_g1_i1	TRINITY_DN41369_c1_g1_i1	74.793	5558	1338	56	237	5764	31	5555	0	2444
TR46410|c0_g1_i1	TRINITY_DN27242_c0_g1_i1	76.562	512	108	10	4539	5044	874	369	4.2e-70	270
TR46444|c2_g1_i3	TRINITY_DN45505_c0_g1_i1	98.333	240	4	0	954	1193	240	1	2.54e-116	422
TR46461|c0_g1_i4	TRINITY_DN50946_c0_g1_i1	100	238	0	0	137	374	1	238	5.08e-122	440
TR46744|c1_g2_i4	TRINITY_DN65888_c0_g1_i1	100	209	0	0	700	908	209	1	1.47e-105	387
TR46755|c0_g1_i1	TRINITY_DN42429_c0_g1_i1	100	254	0	0	1605	1858	1	254	1.08e-130	470
TR46757|c0_g1_i2	TRINITY_DN48225_c0_g1_i1	100	220	0	0	1836	2055	220	1	1.49e-111	407
TR46757|c0_g1_i3	TRINITY_DN48225_c0_g1_i1	100	220	0	0	1480	1699	220	1	1.34e-111	407
TR46757|c0_g1_i4	TRINITY_DN48225_c0_g1_i1	100	220	0	0	1432	1651	220	1	1.32e-111	407
TR46803|c3_g7_i3	TRINITY_DN55891_c0_g1_i1	100	215	0	0	764	978	1	215	5.12e-109	398
TR46830|c0_g1_i1	TRINITY_DN34592_c2_g1_i8	73.259	1264	295	34	368	1608	3391	2148	2.39e-116	422
TR46830|c0_g1_i1	TRINITY_DN34592_c2_g1_i4	73.259	1264	295	34	368	1608	3376	2133	2.39e-116	422
TR46830|c0_g1_i1	TRINITY_DN34592_c2_g1_i1	73.259	1264	295	34	368	1608	3356	2113	2.39e-116	422
TR46830|c0_g1_i1	TRINITY_DN34592_c2_g1_i10	78.182	275	54	5	1337	1608	1558	1287	9.56e-41	171
TR47049|c0_g1_i1	TRINITY_DN64884_c0_g1_i1	100	205	0	0	2409	2613	205	1	3.22e-103	379
TR47172|c4_g1_i5	TRINITY_DN62354_c0_g1_i1	100	242	0	0	625	866	1	242	2.38e-124	448
TR47176|c3_g1_i2	TRINITY_DN68797_c0_g1_i1	99.673	306	1	0	581	886	306	1	6.55e-158	560
TR47176|c3_g1_i2	TRINITY_DN50988_c0_g1_i1	99.576	236	1	0	1535	1770	422	187	5.36e-119	431
TR47188|c0_g3_i1	TRINITY_DN9896_c0_g1_i1	99.772	438	1	0	1174	1611	2	439	0	804
TR47188|c0_g3_i2	TRINITY_DN9896_c0_g1_i1	99.772	438	1	0	1018	1455	2	439	0	804
TR47188|c0_g3_i3	TRINITY_DN9896_c0_g1_i1	99.772	438	1	0	1174	1611	2	439	0	804
TR47188|c0_g3_i6	TRINITY_DN9896_c0_g1_i1	99.772	438	1	0	1018	1455	2	439	0	804
TR47350|c3_g4_i1	TRINITY_DN77871_c0_g1_i1	87.273	220	26	2	675	893	1	219	6.55e-65	250
TR47425|c0_g2_i2	TRINITY_DN34444_c0_g1_i1	75.603	1410	334	10	345	1749	301	1705	0	689
TR47425|c0_g2_i2	TRINITY_DN34444_c0_g1_i2	79.148	657	137	0	345	1001	301	957	3.92e-126	455
TR47586|c0_g2_i1	TRINITY_DN65631_c0_g1_i1	99.615	520	2	0	799	1318	1	520	0	950
TR47698|c0_g1_i1	TRINITY_DN723_c0_g1_i1	80.387	413	80	1	9301	9713	412	1	1.34e-82	313
TR47698|c0_g1_i1	TRINITY_DN67418_c0_g1_i1	83.986	281	45	0	8878	9158	281	1	8.16e-70	270
TR47724|c1_g6_i1	TRINITY_DN60119_c0_g1_i1	100	207	0	0	528	734	1	207	9.62e-105	383
TR47757|c0_g2_i1	TRINITY_DN37156_c0_g3_i2	86.014	143	16	4	1977	2117	256	396	2.86e-34	150
TR47758|c3_g1_i3	TRINITY_DN68855_c0_g1_i1	99.541	218	1	0	1360	1577	218	1	9.59e-109	398
TR47864|c4_g1_i7	TRINITY_DN41365_c0_g1_i1	87.739	261	30	2	376	636	40	298	8.37e-81	303
TR47864|c4_g1_i7	TRINITY_DN40491_c1_g3_i1	86.081	273	38	0	840	1112	278	6	5.04e-78	294
TR47864|c4_g1_i7	TRINITY_DN24204_c0_g1_i2	86.142	267	26	5	1013	1276	926	668	5.07e-73	278
TR47864|c4_g1_i7	TRINITY_DN24204_c0_g1_i1	86.142	267	26	5	1013	1276	814	556	5.07e-73	278
TR47864|c4_g1_i7	TRINITY_DN40491_c1_g1_i9	84.727	275	40	2	95	368	365	638	6.56e-72	274
TR47864|c4_g1_i7	TRINITY_DN40491_c1_g1_i7	84.727	275	40	2	95	368	890	1163	6.56e-72	274
TR47864|c4_g1_i7	TRINITY_DN40491_c1_g1_i1	84.727	275	40	2	95	368	61	334	6.56e-72	274
TR47864|c4_g1_i7	TRINITY_DN41365_c2_g1_i7	87.654	162	20	0	207	368	410	249	2.45e-46	189
TR47864|c4_g1_i7	TRINITY_DN41365_c2_g1_i1	87.654	162	20	0	207	368	1177	1016	2.45e-46	189
TR47881|c0_g1_i1	TRINITY_DN73726_c0_g1_i1	100	370	0	0	24	393	370	1	0	684
TR47881|c0_g1_i1	TRINITY_DN12798_c0_g1_i1	99.219	256	2	0	742	997	256	1	1.49e-128	462
TR47881|c0_g1_i2	TRINITY_DN12798_c0_g1_i1	99.219	256	2	0	818	1073	256	1	1.21e-128	462
TR47881|c0_g1_i2	TRINITY_DN73726_c0_g1_i1	79.722	360	70	3	100	459	367	11	6.15e-67	257
TR47881|c0_g1_i4	TRINITY_DN73726_c0_g1_i1	79.722	360	70	3	100	459	367	11	4.34e-67	257
TR47901|c1_g1_i2	TRINITY_DN74516_c0_g1_i1	99.689	322	1	0	1097	1418	1	322	7.48e-167	590
TR47930|c3_g1_i2	TRINITY_DN49841_c0_g1_i1	80.26	922	170	12	6228	7143	1	916	0	684
TR47985|c6_g1_i1	TRINITY_DN73656_c0_g1_i1	100	386	0	0	887	1272	386	1	0	713
TR47985|c6_g1_i1	TRINITY_DN45801_c0_g1_i1	100	215	0	0	627	841	215	1	4.31e-109	398
TR48004|c4_g1_i2	TRINITY_DN58326_c0_g1_i1	100	83	0	0	858	940	270	352	8.93e-36	154
TR48084|c0_g1_i1	TRINITY_DN23823_c0_g1_i2	100	245	0	0	1	245	248	4	1.97e-126	453
TR48084|c4_g2_i1	TRINITY_DN23823_c0_g1_i2	100	1309	0	0	11	1319	1534	226	0	2418
TR48084|c4_g2_i1	TRINITY_DN23823_c0_g1_i1	88.296	581	56	9	11	585	785	211	0	686
TR48084|c4_g2_i1	TRINITY_DN70290_c0_g1_i1	99.209	253	2	0	7	259	48	300	5.36e-127	457
TR48088|c1_g1_i2	TRINITY_DN77321_c0_g1_i1	100	228	0	0	903	1130	1	228	3.39e-116	422
TR48103|c3_g2_i1	TRINITY_DN57009_c0_g1_i1	99.149	235	2	0	1053	1287	1	235	8.65e-117	424
TR48107|c1_g1_i1	TRINITY_DN63751_c0_g1_i1	100	227	0	0	1824	2050	227	1	1.28e-115	420
TR48226|c3_g6_i6	TRINITY_DN76719_c0_g1_i1	89.51	286	17	3	1237	1520	1	275	1.22e-94	350
TR48226|c3_g6_i6	TRINITY_DN30647_c6_g1_i1	94.521	219	11	1	845	1063	1	218	9.48e-91	337
TR48229|c1_g2_i3	TRINITY_DN58480_c0_g1_i1	100	241	0	0	1786	2026	241	1	3.19e-123	446
TR48236|c1_g2_i4	TRINITY_DN36183_c2_g1_i3	87.764	237	15	4	544	779	1352	1129	2.19e-69	265
TR48236|c1_g2_i4	TRINITY_DN32649_c2_g3_i2	89.048	210	19	3	544	753	10	215	3.66e-67	257
TR48236|c1_g2_i4	TRINITY_DN36183_c2_g1_i1	88.325	197	10	3	544	739	342	158	3.71e-57	224
TR48236|c1_g2_i4	TRINITY_DN36183_c2_g3_i2	85.561	187	20	3	614	799	900	1080	1.35e-46	189
TR48236|c1_g2_i4	TRINITY_DN36183_c2_g3_i1	85.561	187	20	3	614	799	851	1031	1.35e-46	189
TR48236|c1_g2_i4	TRINITY_DN4783_c0_g1_i1	86.747	166	21	1	294	459	10	174	6.3e-45	183
TR48236|c1_g2_i4	TRINITY_DN32649_c1_g3_i1	93.636	110	7	0	723	832	157	48	2.28e-39	165
TR48236|c1_g2_i4	TRINITY_DN39771_c10_g1_i1	83.889	180	20	4	637	816	359	189	8.2e-39	163
TR48236|c1_g2_i4	TRINITY_DN32649_c1_g1_i1	89.076	119	11	2	703	821	148	264	8.26e-34	147
TR48244|c0_g1_i1	TRINITY_DN12366_c0_g1_i1	99.734	376	1	0	1	376	376	1	0	689
TR48244|c1_g2_i1	TRINITY_DN65388_c0_g1_i1	99.015	203	2	0	88	290	203	1	2.66e-99	364
TR48244|c1_g3_i1	TRINITY_DN12366_c0_g1_i1	99.342	304	2	0	451	754	790	487	1.34e-155	551
TR48244|c1_g3_i1	TRINITY_DN12366_c0_g1_i2	94.966	298	15	0	451	748	400	103	1.39e-130	468
TR48301|c5_g4_i1	TRINITY_DN53816_c0_g1_i1	99.507	203	1	0	290	492	1	203	3.92e-101	370
TR48301|c5_g7_i1	TRINITY_DN53816_c0_g1_i1	99.507	203	1	0	988	1190	1	203	7.8e-101	370
TR48333|c5_g9_i1	TRINITY_DN76853_c0_g1_i1	100	358	0	0	331	688	358	1	0	662
TR48423|c0_g2_i1	TRINITY_DN49989_c0_g1_i1	94.977	219	9	2	289	506	1	218	8.65e-93	342
TR48423|c0_g2_i2	TRINITY_DN49989_c0_g1_i1	94.977	219	9	2	289	506	1	218	7.33e-93	342
TR48423|c0_g3_i2	TRINITY_DN55092_c0_g1_i1	94.618	353	19	0	639	991	6	358	2.93e-154	547
TR48423|c0_g3_i3	TRINITY_DN55092_c0_g1_i1	98.045	358	7	0	634	991	1	358	4.73e-177	623
TR48423|c0_g3_i4	TRINITY_DN55092_c0_g1_i1	92.045	352	28	0	639	990	6	357	8.47e-139	496
TR48444|c1_g1_i1	TRINITY_DN71218_c0_g1_i1	99.713	348	1	0	5551	5898	1	348	0	638
TR48475|c1_g3_i1	TRINITY_DN74594_c0_g1_i1	100	417	0	0	1113	1529	417	1	0	771
TR48475|c1_g3_i2	TRINITY_DN74594_c0_g1_i1	99.041	417	4	0	1094	1510	417	1	0	749
TR48475|c1_g3_i3	TRINITY_DN74594_c0_g1_i1	99.52	417	2	0	1094	1510	417	1	0	760
TR48475|c1_g3_i4	TRINITY_DN74594_c0_g1_i1	99.76	417	1	0	1111	1527	417	1	0	765
TR48475|c1_g3_i5	TRINITY_DN74594_c0_g1_i1	99.52	417	2	0	1111	1527	417	1	0	760
TR48475|c1_g3_i6	TRINITY_DN74594_c0_g1_i1	99.041	417	4	0	425	841	417	1	0	749
TR48478|c0_g1_i1	TRINITY_DN41462_c6_g1_i5	94.946	554	24	2	57	607	2081	2633	0	865
TR48478|c0_g1_i1	TRINITY_DN24252_c0_g1_i1	94.271	192	11	0	416	607	1	192	2e-78	294
TR48478|c0_g1_i4	TRINITY_DN41462_c6_g1_i5	94.748	457	23	1	57	513	2081	2536	0	710
TR48478|c0_g1_i4	TRINITY_DN24252_c0_g1_i1	95.789	95	4	0	419	513	1	95	2.97e-36	154
TR48479|c1_g2_i2	TRINITY_DN57671_c0_g1_i1	78.088	251	51	4	6679	6927	1	249	1.31e-35	156
TR48479|c1_g2_i3	TRINITY_DN57671_c0_g1_i1	78.088	251	51	4	6697	6945	1	249	1.31e-35	156
TR48479|c1_g2_i5	TRINITY_DN57671_c0_g1_i1	78.088	251	51	4	6664	6912	1	249	1.31e-35	156
TR48479|c1_g2_i13	TRINITY_DN57671_c0_g1_i1	78.486	251	50	4	6718	6966	1	249	2.83e-37	161
TR48479|c1_g2_i15	TRINITY_DN57671_c0_g1_i1	78.088	251	51	4	6700	6948	1	249	1.32e-35	156
TR48479|c1_g2_i18	TRINITY_DN57671_c0_g1_i1	78.088	251	51	4	6685	6933	1	249	1.31e-35	156
TR48479|c1_g2_i19	TRINITY_DN57671_c0_g1_i1	78.088	251	51	4	6721	6969	1	249	1.32e-35	156
TR48479|c1_g2_i20	TRINITY_DN57671_c0_g1_i1	78.088	251	51	4	6679	6927	1	249	1.2e-35	156
TR48488|c0_g2_i5	TRINITY_DN31704_c1_g4_i1	89.541	392	13	2	1165	1556	1	364	2.77e-131	472
TR48488|c0_g2_i5	TRINITY_DN31704_c1_g2_i4	93.651	315	19	1	354	667	442	128	9.95e-131	470
TR48488|c0_g2_i5	TRINITY_DN31704_c1_g3_i1	92.615	325	22	2	659	982	377	54	1.29e-129	466
TR48488|c0_g2_i5	TRINITY_DN31704_c1_g3_i2	92.476	319	22	2	659	976	336	19	2.78e-126	455
TR48488|c0_g2_i5	TRINITY_DN31704_c1_g2_i2	92.271	207	15	1	367	572	207	1	2.31e-77	292
TR48488|c0_g2_i5	TRINITY_DN31704_c1_g2_i3	92.179	179	13	1	489	667	781	604	3.92e-65	252
TR48488|c0_g2_i5	TRINITY_DN31704_c1_g2_i3	92.647	136	10	0	532	667	263	128	1.86e-48	196
TR48488|c0_g2_i5	TRINITY_DN31704_c1_g2_i1	92.179	179	13	1	489	667	689	512	3.92e-65	252
TR48488|c0_g2_i5	TRINITY_DN31704_c1_g1_i1	92.903	155	10	1	659	812	472	626	8.55e-57	224
TR48488|c0_g2_i5	TRINITY_DN31704_c1_g2_i5	91.304	161	9	3	1739	1898	666	510	5.15e-54	215
TR48488|c0_g2_i5	TRINITY_DN31704_c1_g2_i5	92.647	136	10	0	532	667	263	128	1.86e-48	196
TR48488|c0_g2_i5	TRINITY_DN31704_c1_g6_i1	92.857	140	10	0	370	509	1	140	1.11e-50	204
TR48525|c1_g2_i6	TRINITY_DN50719_c0_g1_i1	80.427	281	28	12	293	558	271	3	1.18e-46	189
TR48525|c1_g2_i6	TRINITY_DN21651_c0_g1_i1	82.87	216	22	7	293	504	223	19	7.1e-44	180
TR48534|c3_g1_i4	TRINITY_DN40350_c0_g1_i2	94.05	605	29	4	1718	2317	1	603	0	911
TR48534|c3_g1_i4	TRINITY_DN29295_c0_g4_i1	94.143	461	22	2	1860	2317	818	360	0	697
TR48534|c3_g1_i4	TRINITY_DN31229_c3_g3_i3	90.487	431	30	4	743	1172	50	470	2.53e-157	558
TR48534|c3_g1_i4	TRINITY_DN31229_c3_g3_i3	92.691	301	20	1	1608	1906	463	763	1.6e-119	433
TR48534|c3_g1_i4	TRINITY_DN40350_c0_g1_i7	92.941	340	19	2	1643	1977	1	340	9.34e-137	490
TR48534|c3_g1_i4	TRINITY_DN40350_c0_g1_i6	92.941	340	19	2	1643	1977	1	340	9.34e-137	490
TR48534|c3_g1_i4	TRINITY_DN31229_c3_g3_i1	89.589	365	27	4	809	1172	760	1114	1.23e-125	453
TR48534|c3_g1_i4	TRINITY_DN31229_c3_g3_i1	92.691	301	20	1	1608	1906	1107	1407	1.6e-119	433
TR48534|c3_g1_i4	TRINITY_DN31229_c3_g3_i1	94.298	228	13	0	336	563	49	276	1.65e-94	350
TR48534|c3_g1_i4	TRINITY_DN31229_c3_g3_i1	91.87	123	8	1	671	793	659	779	1.38e-40	171
TR48534|c3_g1_i4	TRINITY_DN40350_c0_g1_i4	94.094	254	14	1	2004	2257	1	253	4.54e-105	385
TR48534|c3_g1_i4	TRINITY_DN31229_c3_g3_i2	94.298	228	13	0	336	563	49	276	1.65e-94	350
TR48534|c3_g1_i4	TRINITY_DN40350_c0_g1_i1	91.837	245	15	2	1760	1999	1	245	1.29e-90	337
TR48534|c3_g1_i4	TRINITY_DN31229_c3_g3_i4	95.122	205	10	0	359	563	15	219	1e-86	324
TR48534|c3_g1_i4	TRINITY_DN31229_c3_g3_i4	91.87	123	8	1	671	793	620	740	1.38e-40	171
TR48534|c3_g1_i4	TRINITY_DN40350_c0_g1_i8	92.377	223	12	2	1738	1955	1	223	2.17e-83	313
TR48534|c3_g1_i4	TRINITY_DN31229_c3_g5_i1	95.07	142	7	0	384	525	224	83	1.05e-56	224
TR48534|c3_g1_i4	TRINITY_DN31229_c3_g3_i5	91.87	123	8	1	671	793	560	680	1.38e-40	171
TR48534|c3_g1_i6	TRINITY_DN40350_c0_g1_i2	93.324	734	39	7	1718	2444	1	731	0	1075
TR48534|c3_g1_i6	TRINITY_DN29295_c0_g4_i1	92.598	689	36	5	1860	2537	818	134	0	976
TR48534|c3_g1_i6	TRINITY_DN40350_c0_g1_i4	89.981	519	29	8	2004	2520	1	498	0	649
TR48534|c3_g1_i6	TRINITY_DN31229_c3_g3_i3	90.487	431	30	4	743	1172	50	470	2.9e-157	558
TR48534|c3_g1_i6	TRINITY_DN31229_c3_g3_i3	92.691	301	20	1	1608	1906	463	763	1.84e-119	433
TR48534|c3_g1_i6	TRINITY_DN40350_c0_g1_i7	92.941	340	19	2	1643	1977	1	340	1.07e-136	490
TR48534|c3_g1_i6	TRINITY_DN40350_c0_g1_i6	92.941	340	19	2	1643	1977	1	340	1.07e-136	490
TR48534|c3_g1_i6	TRINITY_DN31229_c3_g3_i1	89.589	365	27	4	809	1172	760	1114	1.41e-125	453
TR48534|c3_g1_i6	TRINITY_DN31229_c3_g3_i1	92.691	301	20	1	1608	1906	1107	1407	1.84e-119	433
TR48534|c3_g1_i6	TRINITY_DN31229_c3_g3_i1	94.298	228	13	0	336	563	49	276	1.9e-94	350
TR48534|c3_g1_i6	TRINITY_DN31229_c3_g3_i1	91.87	123	8	1	671	793	659	779	1.59e-40	171
TR48534|c3_g1_i6	TRINITY_DN40350_c0_g1_i5	94.355	248	13	1	2274	2520	38	285	2.43e-103	379
TR48534|c3_g1_i6	TRINITY_DN31229_c3_g3_i2	94.298	228	13	0	336	563	49	276	1.9e-94	350
TR48534|c3_g1_i6	TRINITY_DN40350_c0_g1_i1	91.837	245	15	2	1760	1999	1	245	1.48e-90	337
TR48534|c3_g1_i6	TRINITY_DN31229_c3_g3_i4	95.122	205	10	0	359	563	15	219	1.15e-86	324
TR48534|c3_g1_i6	TRINITY_DN31229_c3_g3_i4	91.87	123	8	1	671	793	620	740	1.59e-40	171
TR48534|c3_g1_i6	TRINITY_DN40350_c0_g1_i8	92.377	223	12	2	1738	1955	1	223	2.5e-83	313
TR48534|c3_g1_i6	TRINITY_DN31229_c3_g5_i1	95.07	142	7	0	384	525	224	83	1.2e-56	224
TR48534|c3_g1_i6	TRINITY_DN39298_c2_g4_i1	89.362	141	7	1	2405	2537	231	91	1.59e-40	171
TR48534|c3_g1_i6	TRINITY_DN31229_c3_g3_i5	91.87	123	8	1	671	793	560	680	1.59e-40	171
TR48542|c1_g1_i13	TRINITY_DN64526_c0_g1_i1	85.778	225	30	2	787	1010	293	70	8.35e-61	237
TR48576|c5_g3_i5	TRINITY_DN26021_c0_g1_i1	80.247	243	48	0	1459	1701	592	350	3.29e-44	183
TR48635|c0_g1_i1	TRINITY_DN37421_c3_g1_i1	88.478	1189	113	13	505	1680	335	1512	0	1415
TR48635|c0_g1_i1	TRINITY_DN37421_c3_g1_i1	83.938	386	32	10	1716	2097	1506	1865	3.66e-92	342
TR48635|c0_g1_i1	TRINITY_DN37421_c3_g1_i5	89.733	711	60	11	503	1203	112	819	0	896
TR48635|c0_g1_i1	TRINITY_DN37421_c3_g1_i5	87.711	651	62	11	1283	1925	817	1457	0	743
TR48635|c0_g1_i1	TRINITY_DN37421_c3_g1_i3	89.704	709	60	11	505	1203	335	1040	0	893
TR48635|c0_g1_i1	TRINITY_DN37421_c3_g1_i3	87.711	651	62	11	1283	1925	1038	1678	0	743
TR48635|c0_g1_i1	TRINITY_DN35833_c3_g1_i1	86.94	536	39	12	1568	2097	550	40	1.19e-161	573
TR48635|c0_g1_i1	TRINITY_DN37421_c3_g7_i1	88.657	335	25	6	624	946	336	3	2.77e-108	396
TR48635|c0_g1_i1	TRINITY_DN37421_c3_g1_i6	90.034	291	19	4	915	1199	1	287	6.04e-100	368
TR48635|c0_g1_i1	TRINITY_DN37421_c3_g1_i6	83.938	386	32	10	1716	2097	710	1069	3.66e-92	342
TR48635|c0_g1_i1	TRINITY_DN37421_c3_g1_i2	90.043	231	18	2	605	830	1	231	1.04e-77	294
TR48635|c0_g1_i1	TRINITY_DN39312_c7_g1_i1	86.111	252	30	4	230	481	160	406	2.27e-69	267
TR48635|c0_g1_i1	TRINITY_DN39312_c7_g1_i1	88.485	165	19	0	551	715	404	568	2.33e-49	200
TR48635|c0_g1_i1	TRINITY_DN35905_c0_g1_i1	87.33	221	24	4	314	533	2	219	2.28e-64	250
TR48635|c0_g1_i1	TRINITY_DN37421_c3_g10_i1	89.286	196	15	5	843	1036	207	16	1.37e-61	241
TR48635|c0_g1_i1	TRINITY_DN36065_c5_g1_i1	88.596	114	13	0	539	652	132	245	5.15e-31	139
TR48660|c1_g1_i1	TRINITY_DN71591_c0_g1_i1	99.262	271	2	0	7714	7984	1	271	4.52e-136	490
TR48660|c1_g1_i1	TRINITY_DN57286_c0_g1_i1	99.576	236	1	0	5579	5814	1	236	2.78e-118	431
TR48660|c1_g2_i1	TRINITY_DN50888_c0_g1_i1	99.459	185	1	0	291	475	185	1	8.22e-91	337
TR48660|c1_g2_i6	TRINITY_DN50888_c0_g1_i1	100	185	0	0	291	475	185	1	1.67e-92	342
TR48687|c9_g1_i6	TRINITY_DN38467_c0_g1_i6	75.827	393	93	2	2900	3291	2628	2237	9.04e-49	198
TR48687|c9_g1_i6	TRINITY_DN38467_c0_g1_i1	75.827	393	93	2	2900	3291	2628	2237	9.04e-49	198
TR48725|c0_g1_i1	TRINITY_DN40550_c0_g1_i1	72.714	2756	686	55	540	3268	10457	7741	0	863
TR48751|c2_g2_i6	TRINITY_DN43640_c0_g1_i1	97.727	220	5	0	307	526	220	1	2.04e-103	379
TR48751|c2_g2_i6	TRINITY_DN64115_c0_g1_i1	96.078	204	8	0	1	204	204	1	1.61e-89	333
TR48751|c2_g2_i6	TRINITY_DN72454_c0_g1_i1	85.902	305	33	7	917	1216	300	1	1.63e-84	316
TR48837|c1_g4_i1	TRINITY_DN39845_c7_g1_i9	93.814	582	34	2	1	582	163	742	0	874
TR48837|c1_g4_i1	TRINITY_DN39845_c7_g1_i5	92.958	568	36	3	18	582	106	672	0	824
TR48837|c1_g4_i1	TRINITY_DN38502_c2_g2_i6	88.143	700	48	8	1	686	683	5	0	800
TR48837|c1_g4_i1	TRINITY_DN41317_c5_g1_i9	87.605	597	35	8	223	805	776	205	0	656
TR48837|c1_g4_i1	TRINITY_DN41317_c5_g1_i5	89.328	506	43	5	223	723	500	1	1.17e-177	625
TR48837|c1_g4_i1	TRINITY_DN40575_c2_g1_i6	89.733	487	29	5	296	768	6	485	5.46e-171	603
TR48837|c1_g4_i1	TRINITY_DN39845_c7_g1_i2	92.927	410	27	1	123	530	1	410	9.14e-169	595
TR48837|c1_g4_i1	TRINITY_DN39845_c7_g1_i4	93.466	352	21	1	233	582	401	752	1.57e-146	521
TR48837|c1_g4_i1	TRINITY_DN39845_c7_g1_i4	97.156	211	5	1	1	211	203	412	1.69e-96	355
TR48837|c1_g4_i1	TRINITY_DN41317_c5_g1_i10	92.098	367	17	3	451	805	571	205	4.41e-142	507
TR48837|c1_g4_i1	TRINITY_DN40575_c2_g1_i1	90.674	386	22	2	396	769	1	384	2.05e-140	501
TR48837|c1_g4_i1	TRINITY_DN39845_c7_g1_i14	91.86	344	26	1	123	464	1	344	9.61e-134	479
TR48837|c1_g4_i1	TRINITY_DN38502_c2_g1_i2	91.692	325	25	1	208	530	1	325	7.53e-125	449
TR48837|c1_g4_i1	TRINITY_DN34852_c3_g2_i3	93.667	300	16	3	7	306	1	297	9.74e-124	446
TR48837|c1_g4_i1	TRINITY_DN34852_c3_g2_i2	92.605	311	21	2	38	348	1	309	9.74e-124	446
TR48837|c1_g4_i1	TRINITY_DN38502_c2_g1_i8	90.994	322	27	1	205	524	1	322	7.58e-120	433
TR48837|c1_g4_i1	TRINITY_DN34852_c3_g1_i3	90.966	321	27	1	234	552	323	3	2.73e-119	431
TR48837|c1_g4_i1	TRINITY_DN40575_c2_g4_i1	93.728	287	18	0	807	1093	1	287	2.73e-119	431
TR48837|c1_g4_i1	TRINITY_DN39845_c7_g1_i11	92.409	303	21	1	252	552	1	303	2.73e-119	431
TR48837|c1_g4_i1	TRINITY_DN38502_c2_g1_i4	90.994	322	25	4	97	417	1	319	2.73e-119	431
TR48837|c1_g4_i1	TRINITY_DN34852_c3_g3_i1	90	330	29	3	132	459	2	329	4.56e-117	424
TR48837|c1_g4_i1	TRINITY_DN40575_c2_g1_i4	92.606	284	21	0	299	582	1	284	1.28e-112	409
TR48837|c1_g4_i1	TRINITY_DN41317_c5_g1_i8	90.164	305	27	2	216	518	306	3	3.58e-108	394
TR48837|c1_g4_i1	TRINITY_DN41317_c5_g1_i7	92.701	274	18	1	245	516	274	1	3.58e-108	394
TR48837|c1_g4_i1	TRINITY_DN38502_c2_g1_i1	90.099	303	28	1	200	500	1	303	1.29e-107	392
TR48837|c1_g4_i1	TRINITY_DN33470_c2_g2_i1	88.288	333	27	4	1	333	321	1	1.67e-106	388
TR48837|c1_g4_i1	TRINITY_DN33470_c2_g2_i4	93.156	263	18	0	132	394	263	1	5.99e-106	387
TR48837|c1_g4_i1	TRINITY_DN34852_c3_g1_i6	92	275	22	0	234	508	275	1	5.99e-106	387
TR48837|c1_g4_i1	TRINITY_DN40575_c2_g3_i1	86.895	351	34	2	223	571	344	4	7.75e-105	383
TR48837|c1_g4_i1	TRINITY_DN40575_c2_g3_i3	86.857	350	34	2	224	571	343	4	2.79e-104	381
TR48837|c1_g4_i1	TRINITY_DN40575_c2_g1_i2	91.166	283	13	3	498	768	30	312	4.66e-102	374
TR48837|c1_g4_i1	TRINITY_DN40575_c2_g3_i2	85.994	357	38	2	223	577	347	1	1.68e-101	372
TR48837|c1_g4_i1	TRINITY_DN41317_c5_g1_i4	85.564	381	26	8	274	640	691	326	1.68e-101	372
TR48837|c1_g4_i1	TRINITY_DN41317_c5_g1_i4	92.742	124	9	0	682	805	328	205	1.09e-43	180
TR48837|c1_g4_i1	TRINITY_DN38502_c2_g1_i6	91.481	270	23	0	149	418	1	270	1.68e-101	372
TR48837|c1_g4_i1	TRINITY_DN39845_c7_g1_i3	95.259	232	10	1	1	232	131	361	7.8e-100	366
TR48837|c1_g4_i1	TRINITY_DN38502_c2_g2_i4	89.583	288	24	1	86	373	282	1	3.63e-98	361
TR48837|c1_g4_i1	TRINITY_DN38502_c2_g2_i3	88.599	307	21	3	394	686	311	5	3.63e-98	361
TR48837|c1_g4_i1	TRINITY_DN39845_c7_g1_i10	93.033	244	17	0	339	582	2	245	4.7e-97	357
TR48837|c1_g4_i1	TRINITY_DN38502_c2_g5_i1	90.84	262	24	0	97	358	1	262	2.18e-95	351
TR48837|c1_g4_i1	TRINITY_DN38502_c2_g5_i1	90.909	110	8	1	421	528	420	529	1.11e-33	147
TR48837|c1_g4_i1	TRINITY_DN40575_c2_g1_i7	94.273	227	13	0	576	802	42	268	2.83e-94	348
TR48837|c1_g4_i1	TRINITY_DN38264_c0_g1_i1	90.602	266	15	4	768	1033	1	256	3.66e-93	344
TR48837|c1_g4_i1	TRINITY_DN40575_c2_g1_i9	93.833	227	14	0	354	580	1	227	1.31e-92	342
TR48837|c1_g4_i1	TRINITY_DN38502_c2_g5_i2	90.114	263	24	2	97	358	1	262	4.73e-92	340
TR48837|c1_g4_i1	TRINITY_DN38502_c2_g2_i2	90.945	254	22	1	132	384	254	1	4.73e-92	340
TR48837|c1_g4_i1	TRINITY_DN39845_c7_g1_i6	94.144	222	12	1	12	233	52	272	6.12e-91	337
TR48837|c1_g4_i1	TRINITY_DN40575_c2_g1_i8	89.552	268	14	5	514	769	6	271	3.68e-88	327
TR48837|c1_g4_i1	TRINITY_DN40575_c2_g2_i5	88.489	278	18	3	423	686	1	278	4.76e-87	324
TR48837|c1_g4_i1	TRINITY_DN40575_c2_g2_i5	90.909	154	14	0	939	1092	410	563	5e-52	207
TR48837|c1_g4_i1	TRINITY_DN40575_c2_g2_i5	94.697	132	7	0	732	863	279	410	1.8e-51	206
TR48837|c1_g4_i1	TRINITY_DN40575_c2_g2_i3	88.489	278	18	3	423	686	1	278	4.76e-87	324
TR48837|c1_g4_i1	TRINITY_DN40575_c2_g2_i3	94.697	132	7	0	732	863	279	410	1.8e-51	206
TR48837|c1_g4_i1	TRINITY_DN40575_c2_g2_i3	91.304	115	10	0	939	1053	410	524	5.11e-37	158
TR48837|c1_g4_i1	TRINITY_DN38502_c2_g2_i1	93.519	216	14	0	118	333	216	1	1.71e-86	322
TR48837|c1_g4_i1	TRINITY_DN33470_c2_g2_i2	91.593	226	19	0	118	343	226	1	1.03e-83	313
TR48837|c1_g4_i1	TRINITY_DN32201_c1_g3_i1	95.361	194	8	1	11	204	193	1	4.8e-82	307
TR48837|c1_g4_i1	TRINITY_DN33470_c2_g5_i2	88.258	264	19	2	132	395	252	1	1.73e-81	305
TR48837|c1_g4_i1	TRINITY_DN34852_c3_g1_i5	89.831	236	22	1	234	467	238	3	2.23e-80	302
TR48837|c1_g4_i1	TRINITY_DN38264_c0_g2_i1	89.157	249	15	2	450	686	286	38	8.03e-80	300
TR48837|c1_g4_i1	TRINITY_DN38502_c2_g1_i9	91.589	214	18	0	161	374	1	214	1.04e-78	296
TR48837|c1_g4_i1	TRINITY_DN41317_c5_g1_i6	88.189	254	17	3	223	474	394	152	4.83e-77	291
TR48837|c1_g4_i1	TRINITY_DN34852_c3_g1_i2	92.424	198	13	1	364	559	198	1	2.91e-74	281
TR48837|c1_g4_i1	TRINITY_DN38502_c2_g2_i5	91.626	203	15	2	200	401	221	20	1.05e-73	279
TR48837|c1_g4_i1	TRINITY_DN38502_c2_g2_i5	93.452	168	10	1	1	168	385	219	2.95e-64	248
TR48837|c1_g4_i1	TRINITY_DN34852_c3_g1_i4	89.908	218	19	3	269	484	217	1	3.76e-73	278
TR48837|c1_g4_i1	TRINITY_DN41317_c5_g1_i1	89.767	215	19	2	299	510	215	1	1.75e-71	272
TR48837|c1_g4_i1	TRINITY_DN41317_c5_g3_i1	87.554	233	27	1	347	577	1	233	2.26e-70	268
TR48837|c1_g4_i1	TRINITY_DN40575_c2_g1_i5	91.534	189	14	1	396	582	1	189	1.36e-67	259
TR48837|c1_g4_i1	TRINITY_DN38502_c2_g1_i5	89.655	203	19	1	292	492	3	205	4.9e-67	257
TR48837|c1_g4_i1	TRINITY_DN32201_c1_g1_i1	93.567	171	9	2	18	187	352	521	6.34e-66	254
TR48837|c1_g4_i1	TRINITY_DN40575_c1_g1_i4	89.947	189	14	3	38	226	184	1	1.77e-61	239
TR48837|c1_g4_i1	TRINITY_DN40575_c1_g1_i2	89.947	189	14	3	38	226	184	1	1.77e-61	239
TR48837|c1_g4_i1	TRINITY_DN40575_c1_g1_i1	89.947	189	14	3	38	226	184	1	1.77e-61	239
TR48837|c1_g4_i1	TRINITY_DN32201_c1_g1_i2	97.744	133	2	1	12	144	233	364	3.84e-58	228
TR48837|c1_g4_i1	TRINITY_DN33470_c2_g9_i1	90.286	175	13	4	177	348	358	531	1.38e-57	226
TR48837|c1_g4_i1	TRINITY_DN38502_c2_g1_i7	85.202	223	21	5	251	461	2	224	2.31e-55	219
TR48837|c1_g4_i1	TRINITY_DN32201_c2_g2_i3	92.208	154	9	3	431	582	6	158	2.99e-54	215
TR48837|c1_g4_i1	TRINITY_DN32201_c2_g2_i1	92.208	154	9	3	431	582	6	158	2.99e-54	215
TR48837|c1_g4_i1	TRINITY_DN33470_c2_g2_i3	93.617	141	8	1	132	271	141	1	1.39e-52	209
TR48837|c1_g4_i1	TRINITY_DN39771_c7_g4_i1	97.561	123	2	1	1	123	167	288	1.39e-52	209
TR48837|c1_g4_i1	TRINITY_DN40575_c2_g2_i2	90.909	154	14	0	939	1092	207	360	5e-52	207
TR48837|c1_g4_i1	TRINITY_DN40575_c2_g2_i2	94.915	118	6	0	746	863	90	207	2.34e-45	185
TR48837|c1_g4_i1	TRINITY_DN38264_c0_g2_i7	87.568	185	11	2	450	622	569	385	6.47e-51	204
TR48837|c1_g4_i1	TRINITY_DN38264_c0_g2_i7	91.045	134	12	0	959	1092	267	134	3.03e-44	182
TR48837|c1_g4_i1	TRINITY_DN38264_c0_g2_i3	87.568	185	11	2	450	622	364	180	6.47e-51	204
TR48837|c1_g4_i1	TRINITY_DN38264_c0_g2_i16	90.26	154	15	0	939	1092	401	248	2.33e-50	202
TR48837|c1_g4_i1	TRINITY_DN38264_c0_g2_i16	92.233	103	8	0	764	866	500	398	1.11e-33	147
TR48837|c1_g4_i1	TRINITY_DN38264_c0_g2_i6	90.26	154	15	0	939	1092	287	134	2.33e-50	202
TR48837|c1_g4_i1	TRINITY_DN38264_c0_g2_i6	92.233	103	8	0	764	866	386	284	1.11e-33	147
TR48837|c1_g4_i1	TRINITY_DN39845_c7_g1_i12	84.729	203	29	2	377	577	1	203	2.33e-50	202
TR48837|c1_g4_i1	TRINITY_DN32201_c2_g2_i2	90.26	154	12	3	431	582	6	158	3.01e-49	198
TR48837|c1_g4_i1	TRINITY_DN32431_c3_g3_i1	93.333	135	8	1	1	135	297	430	3.01e-49	198
TR48837|c1_g4_i1	TRINITY_DN40575_c2_g1_i3	93.701	127	8	0	456	582	1	127	5.04e-47	191
TR48837|c1_g4_i1	TRINITY_DN39845_c6_g1_i2	91.489	141	9	2	336	474	750	611	5.04e-47	191
TR48837|c1_g4_i1	TRINITY_DN39845_c6_g1_i1	91.489	141	9	2	336	474	756	617	5.04e-47	191
TR48837|c1_g4_i1	TRINITY_DN40575_c2_g2_i4	94.915	118	6	0	746	863	90	207	2.34e-45	185
TR48837|c1_g4_i1	TRINITY_DN40575_c2_g2_i4	90.678	118	11	0	939	1056	207	324	5.11e-37	158
TR48837|c1_g4_i1	TRINITY_DN40575_c2_g2_i1	94.915	118	6	0	746	863	90	207	2.34e-45	185
TR48837|c1_g4_i1	TRINITY_DN40575_c2_g2_i1	91.525	118	10	0	939	1056	207	324	1.1e-38	163
TR48837|c1_g4_i1	TRINITY_DN38264_c0_g2_i14	91.176	136	12	0	957	1092	383	248	2.34e-45	185
TR48837|c1_g4_i1	TRINITY_DN41353_c3_g1_i1	94.915	118	6	0	746	863	132	249	2.34e-45	185
TR48837|c1_g4_i1	TRINITY_DN39845_c7_g1_i13	95.652	115	4	1	3	117	50	163	8.43e-45	183
TR48837|c1_g4_i1	TRINITY_DN32201_c1_g2_i1	90.278	144	9	3	1	144	107	245	8.43e-45	183
TR48837|c1_g4_i1	TRINITY_DN41317_c5_g1_i3	92.742	124	9	0	682	805	328	205	1.09e-43	180
TR48837|c1_g4_i1	TRINITY_DN39845_c7_g1_i1	93.966	116	7	0	330	445	1	116	1.41e-42	176
TR48837|c1_g4_i1	TRINITY_DN41353_c3_g1_i7	93.162	117	8	0	940	1056	1	117	1.83e-41	172
TR48837|c1_g4_i1	TRINITY_DN41317_c0_g1_i2	94.231	104	4	2	1	104	202	303	5.11e-37	158
TR48837|c1_g4_i1	TRINITY_DN31135_c4_g5_i1	97.802	91	1	1	1	91	169	258	1.84e-36	156
TR48837|c1_g4_i1	TRINITY_DN39845_c7_g1_i7	84.663	163	17	6	1	157	52	212	1.84e-36	156
TR48837|c1_g4_i1	TRINITY_DN41553_c2_g1_i1	97.647	85	2	0	718	802	7	91	1.11e-33	147
TR48843|c0_g2_i1	TRINITY_DN63221_c0_g1_i1	100	352	0	0	1543	1894	352	1	0	651
TR48843|c0_g2_i8	TRINITY_DN63221_c0_g1_i1	99.148	352	3	0	1601	1952	352	1	4.04e-180	634
TR48880|c3_g3_i1	TRINITY_DN52572_c0_g1_i1	99.599	499	2	0	2238	2736	1	499	0	911
TR48880|c3_g3_i1	TRINITY_DN70515_c0_g1_i1	100	367	0	0	3141	3507	5	371	0	678
TR48880|c3_g3_i3	TRINITY_DN52572_c0_g1_i1	100	499	0	0	2227	2725	1	499	0	922
TR48880|c3_g3_i3	TRINITY_DN70515_c0_g1_i1	100	367	0	0	3130	3496	5	371	0	678
TR48889|c3_g3_i8	TRINITY_DN76366_c0_g1_i1	85.597	486	70	0	1098	1583	1	486	8.04e-143	510
TR48895|c5_g2_i2	TRINITY_DN36720_c0_g1_i7	80	225	40	5	171	394	487	267	1.76e-38	161
TR48895|c5_g2_i2	TRINITY_DN36720_c0_g1_i3	79.556	225	40	5	171	394	486	267	8.17e-37	156
TR48913|c0_g1_i3	TRINITY_DN50734_c0_g1_i1	98.745	239	3	0	224	462	1	239	3.52e-117	425
TR48913|c0_g1_i10	TRINITY_DN50734_c0_g1_i1	99.163	239	2	0	224	462	1	239	7.58e-119	431
TR48913|c0_g1_i12	TRINITY_DN50734_c0_g1_i1	98.745	239	3	0	224	462	1	239	1.17e-117	425
TR48944|c0_g1_i13	TRINITY_DN31972_c1_g4_i6	92.268	194	15	0	4	197	227	420	4.05e-73	276
TR48944|c0_g1_i13	TRINITY_DN31972_c1_g4_i3	91.304	161	14	0	1	161	32	192	1.92e-56	220
TR48944|c0_g1_i13	TRINITY_DN31972_c1_g3_i1	83.582	201	20	4	152	350	6	195	4.22e-43	176
TR49009|c2_g7_i1	TRINITY_DN30561_c1_g6_i4	92.806	278	20	0	1	278	209	486	1.41e-111	403
TR49009|c2_g7_i1	TRINITY_DN30561_c1_g6_i1	92.806	278	20	0	1	278	209	486	1.41e-111	403
TR49009|c2_g7_i1	TRINITY_DN30561_c1_g5_i1	93.798	258	16	0	21	278	370	113	3.94e-107	388
TR49009|c2_g7_i1	TRINITY_DN30561_c1_g5_i2	91.45	269	21	2	14	281	268	1	5.14e-101	368
TR49009|c2_g7_i1	TRINITY_DN30561_c1_g6_i5	92.718	206	13	1	75	278	37	242	2.46e-79	296
TR49009|c2_g7_i1	TRINITY_DN30561_c1_g6_i2	92.718	206	13	1	75	278	37	242	2.46e-79	296
TR49009|c2_g7_i1	TRINITY_DN30561_c1_g5_i4	94.611	167	9	0	115	281	391	225	3.23e-68	259
TR49009|c2_g7_i1	TRINITY_DN30561_c1_g5_i3	93.865	163	10	0	1	163	416	254	2.51e-64	246
TR49009|c2_g7_i1	TRINITY_DN30561_c1_g5_i5	92.667	150	11	0	132	281	193	44	1.97e-55	217
TR49101|c4_g3_i6	TRINITY_DN38187_c3_g1_i7	89.177	462	46	4	1	459	105	565	1.71e-162	573
TR49101|c4_g3_i6	TRINITY_DN38187_c3_g1_i9	89.744	429	42	2	9	436	432	859	1.04e-154	547
TR49101|c4_g3_i6	TRINITY_DN38187_c3_g1_i3	88.717	452	41	2	9	459	432	874	1.34e-153	544
TR49101|c4_g3_i6	TRINITY_DN38187_c3_g1_i10	90.025	401	36	4	1	399	424	822	2.93e-145	516
TR49101|c4_g3_i6	TRINITY_DN38187_c3_g1_i4	90.025	401	36	4	1	399	260	658	2.93e-145	516
TR49101|c4_g3_i6	TRINITY_DN38187_c3_g7_i1	91.209	273	22	2	141	411	273	1	2.41e-101	370
TR49101|c4_g3_i6	TRINITY_DN38187_c3_g1_i8	82.327	447	53	5	14	459	437	858	1.12e-99	364
TR49101|c4_g3_i6	TRINITY_DN33445_c0_g1_i3	91.12	259	22	1	202	459	2	260	3.14e-95	350
TR49101|c4_g3_i6	TRINITY_DN33445_c0_g5_i2	89.922	258	25	1	1	258	257	1	1.14e-89	331
TR49101|c4_g3_i6	TRINITY_DN33445_c0_g5_i1	89.474	247	25	1	12	258	246	1	1.48e-83	311
TR49101|c4_g3_i6	TRINITY_DN33445_c0_g1_i1	81.467	259	22	5	202	459	2	235	7.25e-47	189
TR49101|c4_g3_i6	TRINITY_DN38187_c3_g6_i1	90.909	132	12	0	328	459	144	13	1.57e-43	178
TR49101|c4_g3_i6	TRINITY_DN33445_c0_g10_i3	94.565	92	5	0	368	459	202	111	5.72e-33	143
TR49101|c4_g3_i6	TRINITY_DN33445_c0_g10_i2	90.09	111	8	2	299	408	486	378	2.06e-32	141
TR49108|c2_g1_i1	TRINITY_DN68849_c0_g1_i1	100	228	0	0	2425	2652	1	228	4.09e-116	422
TR49108|c2_g1_i1	TRINITY_DN47767_c0_g1_i1	99.528	212	1	0	355	566	1	212	1.49e-105	387
TR49108|c2_g1_i1	TRINITY_DN53210_c0_g1_i1	99.524	210	1	0	1306	1515	1	210	1.93e-104	383
TR49165|c3_g4_i1	TRINITY_DN31392_c1_g1_i2	93.919	148	9	0	429	576	64	211	2.68e-57	224
TR49165|c3_g4_i1	TRINITY_DN31392_c1_g1_i1	93.919	148	9	0	429	576	64	211	2.68e-57	224
TR49165|c3_g4_i1	TRINITY_DN31103_c0_g1_i1	93.985	133	8	0	429	561	326	458	1.25e-50	202
TR49226|c2_g1_i7	TRINITY_DN29024_c11_g1_i2	89.908	218	13	3	1771	1988	257	49	4.91e-71	272
TR49226|c2_g1_i17	TRINITY_DN29024_c11_g1_i2	89.908	218	13	3	2048	2265	257	49	6.11e-71	272
TR49247|c7_g7_i1	TRINITY_DN35085_c1_g3_i4	76.134	507	113	8	738	1241	1207	706	1.96e-67	259
TR49247|c7_g7_i1	TRINITY_DN35085_c1_g3_i5	75.419	537	118	12	738	1268	1025	497	4.24e-64	248
TR49247|c7_g7_i1	TRINITY_DN35085_c1_g3_i2	75.419	537	118	12	738	1268	909	381	4.24e-64	248
TR49247|c7_g7_i1	TRINITY_DN35085_c1_g3_i1	75.419	537	118	12	738	1268	1204	676	4.24e-64	248
TR49247|c7_g7_i2	TRINITY_DN35085_c1_g3_i4	75.937	507	114	8	738	1241	1207	706	8.93e-66	254
TR49247|c7_g7_i2	TRINITY_DN35085_c1_g3_i5	75.233	537	119	12	738	1268	1025	497	1.93e-62	243
TR49247|c7_g7_i2	TRINITY_DN35085_c1_g3_i2	75.233	537	119	12	738	1268	909	381	1.93e-62	243
TR49247|c7_g7_i2	TRINITY_DN35085_c1_g3_i1	75.233	537	119	12	738	1268	1204	676	1.93e-62	243
TR49277|c2_g3_i5	TRINITY_DN36503_c3_g1_i1	81.587	315	48	5	591	903	246	552	4.21e-65	252
TR49430|c1_g2_i1	TRINITY_DN27685_c0_g2_i1	85.866	283	38	1	1832	2114	1	281	2.73e-79	300
TR49430|c1_g2_i1	TRINITY_DN31496_c1_g1_i3	85.433	254	34	3	736	987	167	419	1.29e-67	261
TR49430|c1_g2_i1	TRINITY_DN31496_c1_g1_i2	85.039	254	35	3	736	987	475	727	5.99e-66	255
TR49430|c1_g2_i1	TRINITY_DN31496_c1_g1_i1	85.039	254	35	3	736	987	459	711	5.99e-66	255
TR49430|c1_g2_i1	TRINITY_DN31496_c0_g2_i1	85.484	248	33	3	736	981	249	3	5.99e-66	255
TR49430|c1_g2_i3	TRINITY_DN27685_c0_g2_i1	84.136	353	53	2	1829	2180	1	351	3.42e-91	339
TR49430|c1_g2_i3	TRINITY_DN31496_c1_g1_i3	87.281	228	29	0	758	985	192	419	7.61e-68	261
TR49430|c1_g2_i3	TRINITY_DN31496_c1_g1_i2	86.842	228	30	0	758	985	500	727	3.54e-66	255
TR49430|c1_g2_i3	TRINITY_DN31496_c1_g1_i1	86.842	228	30	0	758	985	484	711	3.54e-66	255
TR49430|c1_g2_i3	TRINITY_DN31496_c0_g2_i1	87.387	222	28	0	758	979	224	3	3.54e-66	255
TR49430|c1_g2_i4	TRINITY_DN31496_c1_g1_i3	84.706	255	35	4	736	988	167	419	3.38e-65	252
TR49430|c1_g2_i4	TRINITY_DN31496_c1_g1_i2	84.314	255	36	4	736	988	475	727	1.57e-63	246
TR49430|c1_g2_i4	TRINITY_DN31496_c1_g1_i1	84.314	255	36	4	736	988	459	711	1.57e-63	246
TR49430|c1_g2_i4	TRINITY_DN31496_c0_g2_i1	84.739	249	34	4	736	982	249	3	1.57e-63	246
TR49456|c6_g4_i10	TRINITY_DN29235_c1_g1_i1	94.059	101	6	0	548	648	432	532	3.8e-36	154
TR49512|c0_g1_i1	TRINITY_DN58887_c0_g1_i1	100	292	0	0	761	1052	315	24	7.08e-152	540
TR49512|c0_g1_i1	TRINITY_DN66962_c0_g1_i1	99.531	213	1	0	1553	1765	213	1	2.71e-106	388
TR49619|c0_g1_i1	TRINITY_DN23740_c0_g1_i2	100	1078	0	0	146	1223	17	1094	0	1991
TR49619|c0_g1_i1	TRINITY_DN23740_c0_g1_i3	100	770	0	0	454	1223	173	942	0	1423
TR49619|c0_g1_i1	TRINITY_DN23740_c0_g1_i3	99.379	161	0	1	146	305	17	177	5.36e-77	291
TR49619|c0_g1_i1	TRINITY_DN23740_c0_g1_i1	99.475	381	0	1	845	1223	92	472	0	691
TR49694|c0_g1_i1	TRINITY_DN37135_c0_g1_i1	100	1191	0	0	2	1192	1209	19	0	2200
TR49758|c0_g1_i1	TRINITY_DN66258_c0_g1_i1	99.537	216	1	0	293	508	430	215	3.07e-108	394
TR49826|c0_g1_i1	TRINITY_DN72870_c0_g1_i1	100	312	0	0	310	621	312	1	2.1e-163	577
TR50126|c0_g1_i1	TRINITY_DN1047_c0_g1_i1	100	463	0	0	62	524	144	606	0	856
TR50231|c0_g1_i1	TRINITY_DN3999_c0_g1_i3	100	430	0	0	123	552	18	447	0	795
TR50231|c0_g1_i1	TRINITY_DN3999_c0_g1_i1	100	185	0	0	123	307	18	202	7.92e-93	342
TR50231|c0_g1_i1	TRINITY_DN3999_c0_g1_i1	100	80	0	0	228	307	198	277	1.85e-34	148
TR50231|c0_g1_i1	TRINITY_DN3999_c0_g1_i2	100	123	0	0	123	245	18	140	2.31e-58	228
TR50231|c0_g1_i1	TRINITY_DN3999_c0_g1_i2	100	123	0	0	123	245	135	257	2.31e-58	228
TR55254|c0_g1_i1	TRINITY_DN37965_c3_g1_i1	100	514	0	0	3	516	818	305	0	950
TR55317|c0_g1_i1	TRINITY_DN77699_c0_g1_i1	100	432	0	0	599	1030	1	432	0	798
TR55321|c0_g1_i1	TRINITY_DN49491_c0_g1_i1	99.507	203	1	0	1447	1649	167	369	9.98e-101	370
TR55421|c0_g1_i1	TRINITY_DN41143_c15_g1_i1	100	404	0	0	51	454	404	1	0	747
TR61169|c0_g1_i1	TRINITY_DN30317_c3_g3_i1	100	1507	0	0	98	1604	1532	26	0	2784
TR61169|c0_g2_i1	TRINITY_DN30317_c3_g3_i1	100	1507	0	0	98	1604	1532	26	0	2784
TR61396|c1_g1_i1	TRINITY_DN34919_c5_g9_i2	100	240	0	0	2	241	322	83	7e-124	444
TR61396|c1_g1_i1	TRINITY_DN34919_c5_g9_i1	99.13	115	1	0	127	241	197	83	1e-52	207
TR61435|c0_g1_i1	TRINITY_DN71270_c0_g1_i1	98.578	211	3	0	707	917	211	1	6.23e-102	374
TR61501|c0_g1_i1	TRINITY_DN67685_c0_g1_i1	99.539	217	1	0	811	1027	217	1	1.09e-108	396
TR61907|c0_g1_i1	TRINITY_DN3319_c0_g1_i1	100	398	0	0	231	628	430	33	0	736
TR62136|c0_g1_i1	TRINITY_DN55901_c0_g1_i1	100	259	0	0	27	285	259	1	3.28e-134	479
TR62902|c0_g1_i1	TRINITY_DN42869_c0_g1_i1	98.068	207	4	0	184	390	1	207	2.17e-98	361
TR67466|c0_g1_i1	TRINITY_DN9497_c0_g1_i1	99.886	1756	2	0	1	1756	1756	1	0	3232
TR67466|c0_g1_i1	TRINITY_DN9497_c0_g1_i2	99.62	1581	6	0	1	1581	1708	128	0	2887
TR67596|c0_g1_i1	TRINITY_DN5064_c0_g1_i1	100	345	0	0	79	423	1	345	0	638
TR73060|c0_g1_i1	TRINITY_DN66638_c0_g1_i1	100	219	0	0	640	858	1	219	2.03e-111	405
TR73099|c0_g1_i1	TRINITY_DN61154_c0_g1_i1	100	549	0	0	444	992	1	549	0	1014
TR73209|c0_g1_i1	TRINITY_DN68410_c0_g1_i1	100	309	0	0	108	416	1	309	1.77e-161	571
TR73226|c0_g1_i1	TRINITY_DN56348_c0_g1_i1	98.795	415	0	1	1	415	178	587	0	734
TR73226|c0_g2_i1	TRINITY_DN56348_c0_g1_i1	100	432	0	0	165	596	156	587	0	798
TR73587|c0_g1_i1	TRINITY_DN42526_c0_g1_i1	99.779	452	1	0	1045	1496	1	452	0	830
TR73587|c0_g1_i1	TRINITY_DN46963_c0_g1_i1	97.936	436	9	0	269	704	1	436	0	756
TR73757|c0_g1_i1	TRINITY_DN3929_c0_g1_i1	100	580	0	0	485	1064	3	582	0	1072
TR73757|c0_g1_i1	TRINITY_DN3929_c0_g1_i2	100	346	0	0	719	1064	137	482	0	640
TR73757|c0_g1_i1	TRINITY_DN63480_c0_g1_i1	99.51	204	1	0	128	331	1	204	1.65e-101	372
TR80348|c0_g1_i1	TRINITY_DN53333_c0_g1_i1	100	235	0	0	954	1188	1	235	2.57e-120	435
