# Supplementary material for: Sex-inducing effects toward planarians widely present among parasitic flatworms
Source: iScience. 2022 Dec 8;26(1):105776. doi: 10.1016/j.isci.2022.105776 (PMC9804148; doi:10.1016/j.isci.2022.105776)
Supplement: Dataset S5. Results and statistical analyses of feeding bioassays and qRT-PCR, related to Figures 2, 3, 4, 5, and 7 [file mmc6.xlsx]

## Sheet: Parasite Assay
Related to Figs. 2 and 3, and Supplemental Fig. S2
				Results						Statistical analysis (Fisher's exact test)
Group	Species	Fraction (by Sep-Pak cartridge)	Assay_end	stage0 (ov -)	stae1-2 (ov+)	stage3-4 (ov+, co+)	stage5-6 (ov+, co+, gp+)	n=	comment	worms before PONR	worms after PONR	Compared control	P-value
Planarian	Bdellocephala brunnea	M0	2016.Dec.05	2	23	5	0	30		25	5	Control (2016.Dec.05)	0.05219
Planarian	Bdellocephala brunnea	M10	2016.Dec.05	0	10	12	7	29		10	19	Control (2016.Dec.05)	1.433e-08
Planarian	Bdellocephala brunnea	M100	2016.Dec.05	14	16	0	0	30		30	0	Control (2016.Dec.05)	1
Monogenean	Neoheterobothrium hirame	M0	2019.Feb.24	0	0	13	17	30		0	30	Control (2019.Feb.24)	2.2e-16
Monogenean	Neoheterobothrium hirame	M10	2019.Feb.24	0	0	17	12	29		0	29	Control (2019.Feb.24)	2.2e-16
Monogenean	Neoheterobothrium hirame	M100	2019.Feb.24	NA	NA	NA	NA	29	The worms did not eat and were impossible to be evaluated	NA	NA	Control (2019.Feb.24)	NA
Monogenean	Neobenedenia girellae	M0	2019.Jun.17 & 2020.May13	45	14	0	0	59		59	0	Control (2019.Jun.17 & 2020.May13)	1
Monogenean	Neobenedenia girellae	M10	2019.Jun.17 & 2020.May13	23	30	7	0	60		53	7	Control (2019.Jun.17 & 2020.May13)	0.01303
Monogenean	Neobenedenia girellae	M100	2019.Jun.17 & 2020.May13	28	32	0	0	60		60	0	Control (2019.Jun.17 & 2020.May13)	1
Fluke	Hybrid Fasciola	M0	2016.Dec.05	0	16	13	1	30		16	14	Control (2016.Dec.05)	1.677e-05
Fluke	Hybrid Fasciola	M10	2016.Dec.05	0	1	16	13	30		1	29	Control (2016.Dec.05)	5.242e-16
Fluke	Hybrid Fasciola	M100	2016.Dec.05	4	16	10	0	30		20	10	Control (2016.Dec.05)	0.000797
Fluke	Calicophoron calicophorum	M0	2019.Feb.24	0	23	7	0	30		23	7	Control (2019.Feb.24)	0.01054
Fluke	Calicophoron calicophorum	M10	2019.Feb.24	0	0	22	7	29		0	29	Control (2019.Feb.24)	2.2e-16
Fluke	Calicophoron calicophorum	M100	2019.Feb.24	1	5	23	1	30		6	24	Control (2019.Feb.24)	3.294e-11
Fluke	Calicophoron calicophorum	M0	2019.Nov.1	0	8	19	4	31		8	23	Control (2020.May13)	2.644e-10
Fluke	Calicophoron calicophorum	M10	2019.Nov.1	0	0	12	18	30		0	30	Control (2020.May13)	< 2.2E-16
Fluke	Calicophoron calicophorum	M30	2019.Nov.1	0	5	22	4	31		5	26	Control (2020.May13)	1.62e-12
Fluke	Calicophoron calicophorum	M50	2019.Nov.1	29	2	0	0	31		31	0	Control (2020.May13)	1
Fluke	Calicophoron calicophorum	M100	2019.Nov.1	26	5	0	0	31		31	0	Control (2020.May13)	1
Fluke	Schistosoma mansoni (male)	M0	2019.Jun.17	20	5	0	0	25		25	0	Control (2019.Jun.17)	1
Fluke	Schistosoma mansoni (male)	M10	2019.Jun.17	4	17	4	0	25		21	4	Control (2019.Jun.17)	0.0432
Fluke	Schistosoma mansoni (male)	M100	2019.Jun.17	20	5	0	0	25		25	0	Control (2019.Jun.17)	1
Fluke	Schistosoma mansoni (female)	Whole	2019.Jun.17	0	12	8	0	20		12	8	Control (2019.Jun.17)	0.0003338
Tapeworm	Hymenolepis microstoma	M0	2016.Dec.05	22	7	0	0	29		29	0	Control (2016.Dec.05)	1
Tapeworm	Hymenolepis microstoma	M10	2016.Dec.05	29	1	0	0	30		30	0	Control (2016.Dec.05)	1
Tapeworm	Hymenolepis microstoma	M100	2016.Dec.05	27	3	0	0	30		30	0	Control (2016.Dec.05)	1
Tapeworm	Moniezia benedeni	M0	2019.Feb.24	26	4	0	0	30		30	0	Control (2019.Feb.24)	1
Tapeworm	Moniezia benedeni	M10	2019.Feb.24	28	1	0	0	29		29	0	Control (2019.Feb.24)	1
Tapeworm	Moniezia benedeni	M100	2019.Feb.24	30	0	0	0	30		30	0	Control (2019.Feb.24)	1
Tapeworm	Diphyllobothrium hottai	M0	2018.Jul.30	15	15	0	0	30		30	0	Control (2018.Jul.30)	1
Tapeworm	Diphyllobothrium hottai	M10	2018.Jul.30	25	5	0	0	30		30	0	Control (2018.Jul.30)	1
Tapeworm	Diphyllobothrium hottai	M100	2018.Jul.30	21	8	0	0	29		29	0	Control (2018.Jul.30)	1
Tapeworm	Spirometra erinaceieuropaei	M0	2018.Jul.30	12	18	0	0	30		30	0	Control (2018.Jul.30)	1
Tapeworm	Spirometra erinaceieuropaei	M10	2018.Jul.30	19	10	0	0	29		29	0	Control (2018.Jul.30)	1
Tapeworm	Spirometra erinaceieuropaei	M100	2018.Jul.30	NA	NA	NA	NA	30	The worms did not eat and were impossible to be evaluated	NA	NA	Control (2018.Jul.30)	NA
Control	Chicken liver		2016.Dec.05	30	0	0	0	30		30	0
Control	Chicken liver		2018.Jul.30	29	0	0	0	29		29	0
Control	Chicken liver		2019.Feb.24	30	0	0	0	30		30	0
Control	Chicken liver		2019.Jun.17	27	1	0	0	28		28	0
Control	Chicken liver		2020.May13	30	0	0	0	30		30	0

## Sheet: Metabolite Assay (ov-inducing)
Related to Fig. 7
* The results from Kobayashi et al. Sci. Rep. 7, 45175 (2017). https://doi.org/10.1038/srep45175
				Results						Statistical analysis
Assay_end	Compound	Amount (ng/worm/day)	Other examined amount (ng/worm/day)	stage0 (ov -)	stae1-2 (ov+)	stage3-4 (ov+, co+)	stage5-6 (ov+, co+, gp+)	n=	Ovary-inducing effect (%)	ov plus	ov minus	Odds Ratio (vs D-Trp)	95% CI (lower)	95% CI (upper)	Effect
*	D-Trp	10	0.01, 0.1, 1, 100	43	41	0	0	84	41/84 (48.8)	41	43	1	0.5369	1.8627	Equivallent
2016.Nov.29	Tyr-Glu	145	14.5, 1450	1	18	0	0	19	18/19 (94.7)	18	1	18.4902	2.9038	396.544	Strong
2016.Nov.29	Mevalolactone	14.5	145, 1450, 7250, 14500	4	15	0	0	19	15/19 (78.9)	15	4	3.88425	1.1958	13.7011	Strong
2017.Sep.13	Xanthosine	7250	2.9, 5.8, 14.5, 145, 1450, 14500	7	10	1	1	19	12/19 (63.2)	12	7	1.78776	0.6297	5.5244	Equivallent
2016.Jun.6	N-Methylproline	1450	14.5, 145	7	12	0	0	19	12/19 (63.2)	12	7	1.78776	0.6297	5.5244	Equivallent
2018.Nov.26	Pyrophosphate	1450	14.5, 145, 14500	9	10	1	0	20	11/20 (55.0)	11	9	1.27878	0.4649	3.5616	Equivallent
2016.Jun.6	Homoserine	1450	14.5, 145	8	9	0	0	17	9/17 (55.5)	9	8	1.17794	0.4091	3.4937	Equivallent
2019.Nov.20	GTP	15500	155, 1550	10	9	0	1	20	10/20 (50.0)	10	10	1.04832	0.3672	2.9954	Equivallent
*	L-Trp	1500	300, 3000	25	24	0	0	49	24/49 (49.0)	24	25	1.00678	0.4905	2.0601	Equivallent
2019.Nov.20	GDP	1550	155, 15500	11	8	0	1	20	9/20 (45.0)	9	11	0.859355	0.3083	2.366	Equivallent
2016.May.27	Histamine	11.9	119, 1190	12	8	0	0	20	8/20 (40.0)	8	12	0.701584	0.2547	1.9048	Equivallent
2016.Aug.29	Heptanoic acid	145	1450, 14500	12	8	0	0	20	8/20 (40.0)	8	12	0.701584	0.2547	1.9048	Equivallent
2016.Dec.26	Hypoxanthine	7250	14.5, 145, 1450, 14500	13	7	0	0	20	7/20 (35.0)	7	13	0.567795	0.1837	1.5555	Equivallent
2016.Aug.15	Glucuronic acid	145	14.5, 145, 1450	12	6	0	0	18	6/18 (33.3)	6	12	0.527651	0.1768	1.588	Equivallent
2015.Feb.9	5-Hydroxytryptophan	119	1.19, 11.9	18	9	0	0	27	9/27 (33.3)	9	18	0.527399	0.1921	1.3017	Equivallent
2015.Dec.29	3',5'-Cyclic dAMP	14.5	145, 1450	20	10	0	0	30	10/30 (33.3)	10	20	0.527326	0.2155	1.3306	Equivallent
2015.Dec.29	4-Pyridoxic acid	145	14.5, 1450	21	9	0	0	30	9/30 (30.0)	9	21	0.452582	0.1693	1.1637	Equivallent
2016.Sep.21	NADP+	145	14.5, 1450	13	5	0	0	18	5/18 (27.8)	5	13	0.406835	0.1287	1.2676	Equivallent
2015.Dec.29	Ascorbic acid	1450	14.5, 145	22	8	0	0	30	8/30 (26.7)	8	22	0.384529	0.1512	1.0164	Equivallent
2016.Aug.15	N-Methylglutamic acid	1450	14.5, 145	15	4	0	0	19	4/19 (21.1)	4	15	0.282902	0.0802	0.9199	Weak
2019.Oct.1	6-Phosphogluconic acid	1550	155, 15500	16	4	0	0	20	4/20 (20.0)	4	16	0.26533	0.0757	0.8435	Weak
2016.Jul.11	Kynurenine	14.5	145, 1450	16	4	0	0	20	4/20 (20.0)	4	16	0.26533	0.0757	0.8435	Weak
2015.Jul.13	Dopamine	119	11.9, 1190	24	6	0	0	30	6/30 (20.0)	6	24	0.265147	0.0969	0.7073	Weak
2016.Nov.29	3-Hydroxybutyric acid	14.5	145, 1450	15	3	0	0	18	3/18 (16.6)	3	15	0.212637	0.0491	0.8018	Weak
2016.Oct.4	O-Phosphoserine	14.5	145, 1450	17	3	0	0	20	3/20 (15.0)	3	17	0.187737	0.0438	0.6791	Weak
2016.Aug.1	3-Methoxytyramine	14.5	145, 1450	17	2	0	0	19	2/19 (10.5)	2	17	0.125477	0.0196	0.5773	Weak
2016.Jul.1	4-Acetamidobutanoic acid	1450	14.5, 145	18	2	0	0	20	2/20 (10.0)	2	18	0.118531	0.0185	0.5364	Weak
2016.Jul.11	11-Aminoundecanoic acid	14.5	145, 1450	18	2	0	0	20	2/20 (10.0)	2	18	0.118531	0.0185	0.5364	Weak
2016.Aug.1	Homovanillic acid	14.5	145, 1450	18	2	0	0	20	2/20 (10.0)	2	18	0.118531	0.0185	0.5364	Weak
2015.Mar.9	Ser-Glu	1450	14.5, 145	27	3	0	0	30	3/30 (10.0)	3	27	0.118475	0.0285	0.4291	Weak
2015.Jun.15	DOPA	1190	11.9, 119	26	2	0	0	28	2/28 (7.1)	2	26	0.0821562	0.0131	0.3431	Weak
2016.Aug.29	Ethanolamine	1450	14500	18	1	0	0	20	1/20 (5.0)	1	18	0.0594474	0.0028	0.3787	Weak
2016.Jul.11	Terephthalic acid	145	14.5, 1450	18	1	0	0	19	1/19 (5.3)	1	18	0.0594474	0.0028	0.3787	Weak
2020.May.18	Tyr	15500	155, 1550	19	1	0	0	20	1/20 (5.0)	1	19	0.0563299	0.0026	0.3546	Weak
2016.Jul.1	Octopamine	145	14.5, 1450	19	1	0	0	20	1/20 (5.0)	1	19	0.0563299	0.0026	0.3546	Weak
2016.Nov.28	2-Phenylethylamine	1450	14.5, 145	20	0	0	0	20	0/20 (0)	0	20	0	0	0.2077	Weak
2016.May.13	3-Methoxytyrosine	1233	14.5, 145	20	0	0	0	20	0/20 (0)	0	20	0	0	0.2077	Weak
2016.Aug.30	dTDP	1450	14.5, 145	20	0	0	0	20	0/20 (0)	0	20	0	0	0.2077	Weak
2016.Oct.27	Tyramine	1450	14.5, 145	20	0	0	0	20	0/20 (0)	0	20	0	0	0.2077	Weak

## Sheet: Metabolite Assay (sex-inducing)
Related to Supplemental Fig. S8
				Results					Statistical analysis (Fisher's exact test)
Assay_end	Compound	Amount (ng/worm/day)	Other examined amount (ng/worm/day)	stage0 (ov -)	stae1-2 (ov+)	stage3-4 (ov+, co+)	stage5-6 (ov+, co+, gp+)	n=	worms before PONR	worms after PONR	Compared control	P-value
2017.Sep.13	Xanthosine	7250	2.9, 5.8, 14.5, 145, 1450, 14500	7	10	1	1	19	17	2	Control (2017.Sep.13)	0.4865
2018.Nov.26	Pyrophosphate	1450	14.5, 145, 14500	9	10	1	0	20	19	1	Control (2019.Nov.20)	1
2019.Nov.20	GTP	15500	155, 1550	10	9	0	1	20	19	1	Control (2019.Nov.20)	1
2019.Nov.20	GDP	1550	155, 15500	11	8	0	1	20	19	1	Control (2019.Nov.20)	1
2017.Sep.13	Control (Chicken liver)			19	0	0	0	19	19	0
2019.Nov.20	Control (Chicken liver)			20	0	0	0	20	20	0

## Sheet: M30 Fractionation Assay
Related to Fig. 5 and Supplemental Fig. S5
					Results						Statistical analysis (Fisher's exact test)
Group	Species	Fraction (by open column chromatography & HPLC)	comment	Assay_end	stage0 (ov -)	stae1-2 (ov+)	stage3-4 (ov+, co+)	stage5-6 (ov+, co+, gp+)	n=	comment	worms before PONR	worms after PONR	Compared control	P-value
Control	Chicken liver			2020.May.20	20	0	0	0	20		20	0		NA
Planarian	Bipalium nobile	M0		2020.May.20	12	8	0	0	20		20	0		1
Planarian	Bipalium nobile	M10		2020.May.20	12	8	0	0	20		20	0		1
Planarian	Bipalium nobile	M30		2020.May.20	6	4	10	0	20		10	10		0.0004359
Planarian	Bipalium nobile	M50		2020.May.20	NA	NA	NA	NA	NA	The worms did not eat and were impossible to be evaluated	NA	NA		NA
Planarian	Bipalium nobile	M70		2020.May.20	19	1	0	0	20		20	0		1
Planarian	Bipalium nobile	M100		2020.May.20	20	0	0	0	20		20	0		1
Control	Chicken liver			2020.Jan.08	20	0	0	0	20		20	0		NA
Fluke	Calicophoron calicophorum	M0		2020.Jan.08	NA	NA	NA	NA	NA	The sample was lost due to experimental failure	NA	NA		NA
Fluke	Calicophoron calicophorum	M10		2020.Jan.08	14	3	1	0	18		17	1		0.4737
Fluke	Calicophoron calicophorum	M30		2020.Jan.08	0	1	15	4	20		1	19		3.047e-10
Fluke	Calicophoron calicophorum	M50		2020.Jan.08	1	18	1	0	20		19	1		1
Fluke	Calicophoron calicophorum	M70		2020.Jan.08	18	0	0	0	18		18	0		1
Fluke	Calicophoron calicophorum	M100		2020.Jan.08	20	0	0	0	20		20	0		1
Control	Chicken liver			2020.Apr.01	15	0	0	0	15		15	0		NA
Fluke	Calicophoron calicophorum	M30-1	HPLC used	2020.Apr.01	15	0	0	0	15		15	0		1
Fluke	Calicophoron calicophorum	M30-2	HPLC used	2020.Apr.01	6	7	1	0	14		13	1		0.4828
Fluke	Calicophoron calicophorum	M30-3	HPLC used	2020.Apr.01	5	6	4	0	15		11	4		0.09962
Fluke	Calicophoron calicophorum	M30-4	HPLC used	2020.Apr.01	15	0	0	0	15		15	0		1
Fluke	Calicophoron calicophorum	M30-5	HPLC used	2020.Apr.01	15	0	0	0	15		15	0		1
Fluke	Calicophoron calicophorum	M30-6	HPLC used	2020.Apr.01	8	7	0	0	15		15	0		1
Fluke	Calicophoron calicophorum	M30-7	HPLC used	2020.Apr.01	14	0	0	0	14		14	0		1
Fluke	Calicophoron calicophorum	M30-8	HPLC used	2020.Apr.01	14	0	0	0	14		14	0		1
Control	Chicken liver			2020.Jul.07	15	0	0	0	15		15	0		NA
Fluke	Calicophoron calicophorum	M30-2	HPLC used	2020.Jul.07	1	10	4	0	15		11	4		0.09962
Fluke	Calicophoron calicophorum	M30-3-1	HPLC used	2020.Jul.07	0	0	10	5	15		0	15		1.289e-08
Fluke	Calicophoron calicophorum	M30-3-2	HPLC used	2020.Jul.07	10	4	0	0	14		14	0		1
Fluke	Calicophoron calicophorum	M30-3-3	HPLC used	2020.Jul.07	13	2	0	0	15		15	0		1
Fluke	Calicophoron calicophorum	M30-3-4	HPLC used	2020.Jul.07	15	0	0	0	15		15	0		1

## Sheet: qRT-PCR_B.brunna
Related to Fig. 4
TR34905						DrY1						Dryg
TukeyHSD	mean difference	95% CI (lower)	95% CI (upper)	adjusted P-value		TukeyHSD	mean difference	95% CI (lower)	95% CI (upper)	adjusted P-value		TukeyHSD	mean difference	95% CI (lower)	95% CI (upper)	adjusted P-value
M0-control	3.085	1.85133	4.31867	4.3036e-07		M0-control	7.23786	5.75493	8.72078	2.01283e-13		M0-control	0.306	-0.831354	1.44335	0.88662
M10-control	6.141	4.90733	7.37467	0		M10-control	11.8429	10.3599	13.3258	1.00253e-13		M10-control	3.125	1.98765	4.26235	5.82719e-08
M100-control	2.634	1.40033	3.86767	8.69273e-06		M100-control	5.27841	3.76194	6.79488	5.52145e-10		M100-control	0.874	-0.263354	2.01135	0.182454
M10-M0	3.056	1.82233	4.28967	5.21477e-07		M10-M0	4.605	3.25927	5.95073	8.26001e-10		M10-M0	2.819	1.68165	3.95635	5.15579e-07
M100-M0	-0.451	-1.68467	0.782666	0.759049		M100-M0	-1.95944	-3.34206	-0.576834	0.00293277		M100-M0	0.568	-0.569354	1.70535	0.541145
M100-M10	-3.507	-4.74067	-2.27333	2.72499e-08		M100-M10	-6.56444	-7.94705	-5.18183	3.10973e-13		M100-M10	-2.251	-3.38835	-1.11365	3.14001e-05
Sample (Primer_Treatment_WormID)	Ct	Stage				Sample (Primer_Treatment_WormID)	Ct	Stage				Sample (Primer_Treatment_WormID)	Ct	Stage
EF1_control_1	21.1	stage0				EF1_control_1	21.16	stage0				EF1_control_1	21.24	stage0
EF1_control_2	21.83	stage0				EF1_control_2	21.91	stage0				EF1_control_2	21.74	stage0
EF1_control_3	21.19	stage0				EF1_control_3	21.31	stage0				EF1_control_3	21.31	stage0
EF1_control_4	21.37	stage0				EF1_control_4	21.4	stage0				EF1_control_4	21.38	stage0
EF1_control_5	21.53	stage0				EF1_control_5	21.61	stage0				EF1_control_5	21.52	stage0
EF1_control_7	21.41	stage0				EF1_control_7	21.58	stage0				EF1_control_7	21.65	stage0
EF1_control_9	22.17	stage0				EF1_control_9	22.17	stage0				EF1_control_9	22.02	stage0
EF1_control_10	21.64	stage0				EF1_control_10	21.84	stage0				EF1_control_10	21.6	stage0
EF1_control_11	22.11	stage0				EF1_control_11	22.31	stage0				EF1_control_11	22.04	stage0
EF1_control_12	22.13	stage0				EF1_control_12	22.23	stage0				EF1_control_12	22.1	stage0
EF1_M0_1	21.62	stage3-4				EF1_M0_1	21.79	stage3-4				EF1_M0_1	21.72	stage3-4
EF1_M0_3	22.44	stage3-4				EF1_M0_3	22.57	stage3-4				EF1_M0_3	22.3	stage3-4
EF1_M0_5	22.78	stage3-4				EF1_M0_5	22.87	stage3-4				EF1_M0_5	22.61	stage3-4
EF1_M0_6	22.29	stage1-2				EF1_M0_6	22.31	stage1-2				EF1_M0_6	22.21	stage1-2
EF1_M0_7	22.5	stage1-2				EF1_M0_7	22.61	stage1-2				EF1_M0_7	22.16	stage1-2
EF1_M0_8	21.75	stage1-2				EF1_M0_8	21.73	stage1-2				EF1_M0_8	21.39	stage1-2
EF1_M0_9	23.17	stage1-2				EF1_M0_9	23.18	stage1-2				EF1_M0_9	22.83	stage1-2
EF1_M0_10	22.63	stage1-2				EF1_M0_10	22.63	stage1-2				EF1_M0_10	22.37	stage1-2
EF1_M0_11	22.18	stage1-2				EF1_M0_11	22.27	stage1-2				EF1_M0_11	21.99	stage1-2
EF1_M0_12	22.35	stage1-2				EF1_M0_12	22.52	stage1-2				EF1_M0_12	22.21	stage1-2
EF1_M10_1	23.05	stage5-6				EF1_M10_1	22.84	stage5-6				EF1_M10_1	22.49	stage5-6
EF1_M10_3	22.85	stage5-6				EF1_M10_3	22.96	stage5-6				EF1_M10_3	22.78	stage5-6
EF1_M10_5	22.51	stage5-6				EF1_M10_5	22.58	stage5-6				EF1_M10_5	22.34	stage5-6
EF1_M10_6	22.77	stage5-6				EF1_M10_6	22.69	stage5-6				EF1_M10_6	22.53	stage5-6
EF1_M10_7	21.91	stage3-4				EF1_M10_7	22.08	stage3-4				EF1_M10_7	21.91	stage3-4
EF1_M10_8	22.62	stage3-4				EF1_M10_8	22.64	stage3-4				EF1_M10_8	22.38	stage3-4
EF1_M10_9	23.18	stage3-4				EF1_M10_9	23.25	stage3-4				EF1_M10_9	22.97	stage3-4
EF1_M10_10	22.57	stage3-4				EF1_M10_10	22.78	stage3-4				EF1_M10_10	22.21	stage3-4
EF1_M10_11	23.11	stage3-4				EF1_M10_11	23.46	stage3-4				EF1_M10_11	22.87	stage3-4
EF1_M10_12	22.38	stage3-4				EF1_M10_12	22.54	stage3-4				EF1_M10_12	22.17	stage3-4
EF1_M100_1	21.76	stage1-2				EF1_M100_1	21.94	stage1-2				EF1_M100_1	21.86	stage1-2
EF1_M100_3	22.18	stage1-2				EF1_M100_3	22.33	stage1-2				EF1_M100_3	22.14	stage1-2
EF1_M100_5	22.76	stage1-2				EF1_M100_5	22.9	stage1-2				EF1_M100_5	22.67	stage1-2
EF1_M100_6	22.96	stage1-2				EF1_M100_6	22.86	stage1-2				EF1_M100_6	22.71	stage1-2
EF1_M100_7	23.34	stage1-2				EF1_M100_7	23.46	stage1-2				EF1_M100_7	23.03	stage1-2
EF1_M100_8	23.12	stage1-2				EF1_M100_8	23.24	stage1-2				EF1_M100_8	22.89	stage1-2
EF1_M100_9	22.87	stage1-2				EF1_M100_9	23.09	stage1-2				EF1_M100_9	22.75	stage1-2
EF1_M100_10	22.53	stage1-2				EF1_M100_10	22.96	stage1-2				EF1_M100_10	22.47	stage1-2
EF1_M100_11	22.52	stage1-2				EF1_M100_11	22.87	stage1-2				EF1_M100_11	22.33	stage1-2
EF1_M100_12	21.9	stage1-2				EF1_M100_12	22.02	stage1-2				EF1_M100_12	21.8	stage1-2
TR34905_control_1	33.18	stage0				DrY1_control_1	37.35	stage0				Dryg_control_1	30.85	stage0
TR34905_control_2	32.22	stage0				DrY1_control_2	NA	stage0				Dryg_control_2	31.44	stage0
TR34905_control_3	33.88	stage0				DrY1_control_3	37.11	stage0				Dryg_control_3	30.98	stage0
TR34905_control_4	34.82	stage0				DrY1_control_4	37.89	stage0				Dryg_control_4	30.99	stage0
TR34905_control_5	35.68	stage0				DrY1_control_5	37.96	stage0				Dryg_control_5	31.41	stage0
TR34905_control_7	33.39	stage0				DrY1_control_7	37.59	stage0				Dryg_control_7	31.47	stage0
TR34905_control_9	34.76	stage0				DrY1_control_9	38.86	stage0				Dryg_control_9	31.45	stage0
TR34905_control_10	33.28	stage0				DrY1_control_10	39.69	stage0				Dryg_control_10	31.24	stage0
TR34905_control_11	34.43	stage0				DrY1_control_11	NA	stage0				Dryg_control_11	32.09	stage0
TR34905_control_12	36.52	stage0				DrY1_control_12	NA	stage0				Dryg_control_12	31.88	stage0
TR34905_M0_1	30.66	stage3-4				DrY1_M0_1	30.2	stage3-4				Dryg_M0_1	30.57	stage3-4
TR34905_M0_3	32.72	stage3-4				DrY1_M0_3	32.13	stage3-4				Dryg_M0_3	31.66	stage3-4
TR34905_M0_5	29.5	stage3-4				DrY1_M0_5	30.55	stage3-4				Dryg_M0_5	31.27	stage3-4
TR34905_M0_6	32.96	stage1-2				DrY1_M0_6	32.45	stage1-2				Dryg_M0_6	31.82	stage1-2
TR34905_M0_7	31.69	stage1-2				DrY1_M0_7	31.62	stage1-2				Dryg_M0_7	31.2	stage1-2
TR34905_M0_8	32.1	stage1-2				DrY1_M0_8	31.92	stage1-2				Dryg_M0_8	32.09	stage1-2
TR34905_M0_9	32.89	stage1-2				DrY1_M0_9	32.62	stage1-2				Dryg_M0_9	32.08	stage1-2
TR34905_M0_10	32.08	stage1-2				DrY1_M0_10	32.1	stage1-2				Dryg_M0_10	31.5	stage1-2
TR34905_M0_11	32.15	stage1-2				DrY1_M0_11	32.45	stage1-2				Dryg_M0_11	31.5	stage1-2
TR34905_M0_12	31.79	stage1-2				DrY1_M0_12	30.89	stage1-2				Dryg_M0_12	32.24	stage1-2
TR34905_M10_1	29.57	stage5-6				DrY1_M10_1	27.25	stage5-6				Dryg_M10_1	28.21	stage5-6
TR34905_M10_3	28.13	stage5-6				DrY1_M10_3	26.03	stage5-6				Dryg_M10_3	25.57	stage5-6
TR34905_M10_5	29.11	stage5-6				DrY1_M10_5	26.66	stage5-6				Dryg_M10_5	29.05	stage5-6
TR34905_M10_6	29.45	stage5-6				DrY1_M10_6	27.39	stage5-6				Dryg_M10_6	28.87	stage5-6
TR34905_M10_7	29.64	stage3-4				DrY1_M10_7	29.38	stage3-4				Dryg_M10_7	30.56	stage3-4
TR34905_M10_8	29.67	stage3-4				DrY1_M10_8	28.03	stage3-4				Dryg_M10_8	30.6	stage3-4
TR34905_M10_9	28.37	stage3-4				DrY1_M10_9	26.46	stage3-4				Dryg_M10_9	28.43	stage3-4
TR34905_M10_10	29.45	stage3-4				DrY1_M10_10	28.38	stage3-4				Dryg_M10_10	30.16	stage3-4
TR34905_M10_11	29.09	stage3-4				DrY1_M10_11	27.34	stage3-4				Dryg_M10_11	29.81	stage3-4
TR34905_M10_12	28.74	stage3-4				DrY1_M10_12	27.3	stage3-4				Dryg_M10_12	29.34	stage3-4
TR34905_M100_1	30.48	stage1-2				DrY1_M100_1	32.07	stage1-2				Dryg_M100_1	31.5	stage1-2
TR34905_M100_3	33.23	stage1-2				DrY1_M100_3	NA	stage1-2				Dryg_M100_3	30.85	stage1-2
TR34905_M100_5	32.82	stage1-2				DrY1_M100_5	34.73	stage1-2				Dryg_M100_5	31.48	stage1-2
TR34905_M100_6	33.92	stage1-2				DrY1_M100_6	35.48	stage1-2				Dryg_M100_6	31.75	stage1-2
TR34905_M100_7	32	stage1-2				DrY1_M100_7	32.48	stage1-2				Dryg_M100_7	30.87	stage1-2
TR34905_M100_8	33.67	stage1-2				DrY1_M100_8	33.18	stage1-2				Dryg_M100_8	31.42	stage1-2
TR34905_M100_9	31.88	stage1-2				DrY1_M100_9	33.41	stage1-2				Dryg_M100_9	31.63	stage1-2
TR34905_M100_10	32.61	stage1-2				DrY1_M100_10	35.59	stage1-2				Dryg_M100_10	32.26	stage1-2
TR34905_M100_11	31.72	stage1-2				DrY1_M100_11	34.21	stage1-2				Dryg_M100_11	30.78	stage1-2
TR34905_M100_12	32.95	stage1-2				DrY1_M100_12	35.03	stage1-2				Dryg_M100_12	30.57	stage1-2

## Sheet: qRT-PCR_N.hirame
Related to Fig. 4
TR34905						DrY1						Dryg
TukeyHSD	mean difference	95% CI (lower)	95% CI (upper)	adjusted P-value		TukeyHSD	mean difference	95% CI (lower)	95% CI (upper)	adjusted P-value		TukeyHSD	mean difference	95% CI (lower)	95% CI (upper)	adjusted P-value
M0-control	6.067	5.18478	6.94922	5.88418e-15		M0-control	7.84	6.20711	9.47289	1.06402e-10		M0-control	4.051	2.91702	5.18498	5.31012e-09
M10-control	5.986	5.10378	6.86822	6.55032e-15		M10-control	8.252	6.61911	9.88489	3.94189e-11		M10-control	4.796	3.66202	5.92998	1.50719e-10
M10-M0	-0.081	-0.963221	0.801221	0.971866		M10-M0	0.412	-0.92125	1.74525	0.721168		M10-M0	0.745	-0.388976	1.87898	0.251074
Sample (Primer_Treatment_WormID)	Ct	Stage				Sample (Primer_Treatment_WormID)	Ct	Stage				Sample (Primer_Treatment_WormID)	Ct	Stage
EF1_control_1	20.55	stage0				EF1_control_1	20.44	stage0				EF1_control_1	20.67	stage0
EF1_control_2	22.19	stage0				EF1_control_2	22.32	stage0				EF1_control_2	22.26	stage0
EF1_control_3	22.2	stage0				EF1_control_3	22.43	stage0				EF1_control_3	22.19	stage0
EF1_control_4	22.29	stage0				EF1_control_4	22.43	stage0				EF1_control_4	22.31	stage0
EF1_control_5	22.76	stage0				EF1_control_5	22.8	stage0				EF1_control_5	22.67	stage0
EF1_control_6	23.24	stage0				EF1_control_6	22.96	stage0				EF1_control_6	23.28	stage0
EF1_control_7	23.19	stage0				EF1_control_7	23.19	stage0				EF1_control_7	23.24	stage0
EF1_control_8	20.34	stage0				EF1_control_8	20.28	stage0				EF1_control_8	20.46	stage0
EF1_control_9	23.78	stage0				EF1_control_9	23.57	stage0				EF1_control_9	23.84	stage0
EF1_control_10	23.15	stage0				EF1_control_10	23.27	stage0				EF1_control_10	23.16	stage0
EF1_M0_1	21.88	stage5-6				EF1_M0_1	22.12	stage5-6				EF1_M0_1	21.97	stage5-6
EF1_M0_2	22.3	stage5-6				EF1_M0_2	22.1	stage5-6				EF1_M0_2	22.31	stage5-6
EF1_M0_3	22.87	stage5-6				EF1_M0_3	22.78	stage5-6				EF1_M0_3	22.84	stage5-6
EF1_M0_4	22.09	stage5-6				EF1_M0_4	22.09	stage5-6				EF1_M0_4	22.22	stage5-6
EF1_M0_5	22.34	stage5-6				EF1_M0_5	22.29	stage5-6				EF1_M0_5	22.43	stage5-6
EF1_M0_6	21.82	stage5-6				EF1_M0_6	21.82	stage5-6				EF1_M0_6	21.95	stage5-6
EF1_M0_7	23.09	stage5-6				EF1_M0_7	23.09	stage5-6				EF1_M0_7	23.02	stage5-6
EF1_M0_8	22.13	stage5-6				EF1_M0_8	22.39	stage5-6				EF1_M0_8	22.21	stage5-6
EF1_M0_9	22.39	stage5-6				EF1_M0_9	22.42	stage5-6				EF1_M0_9	22.43	stage5-6
EF1_M0_10	22.17	stage5-6				EF1_M0_10	22.23	stage5-6				EF1_M0_10	22.29	stage5-6
EF1_M10_1	22.33	stage5-6				EF1_M10_1	22.5	stage5-6				EF1_M10_1	22.4	stage5-6
EF1_M10_2	22.5	stage5-6				EF1_M10_2	22.68	stage5-6				EF1_M10_2	22.55	stage5-6
EF1_M10_3	22.3	stage5-6				EF1_M10_3	22.18	stage5-6				EF1_M10_3	22.27	stage5-6
EF1_M10_4	22.62	stage5-6				EF1_M10_4	22.59	stage5-6				EF1_M10_4	22.59	stage5-6
EF1_M10_5	22.39	stage5-6				EF1_M10_5	22.71	stage5-6				EF1_M10_5	22.56	stage5-6
EF1_M10_6	22.9	stage5-6				EF1_M10_6	23.11	stage5-6				EF1_M10_6	22.94	stage5-6
EF1_M10_7	23.35	stage5-6				EF1_M10_7	23.83	stage5-6				EF1_M10_7	23.4	stage5-6
EF1_M10_8	22.34	stage5-6				EF1_M10_8	22.8	stage5-6				EF1_M10_8	22.44	stage5-6
EF1_M10_9	23.49	stage5-6				EF1_M10_9	23.87	stage5-6				EF1_M10_9	23.47	stage5-6
EF1_M10_10	22.14	stage5-6				EF1_M10_10	22.27	stage5-6				EF1_M10_10	22.2	stage5-6
TR34905_control_1	31.74	stage0				DrY1_control_1	33.07	stage0				Dryg_control_1	30.17	stage0
TR34905_control_2	35.2	stage0				DrY1_control_2	37.37	stage0				Dryg_control_2	32.18	stage0
TR34905_control_3	34.18	stage0				DrY1_control_3	35.41	stage0				Dryg_control_3	30.41	stage0
TR34905_control_4	35.68	stage0				DrY1_control_4	NA	stage0				Dryg_control_4	32.12	stage0
TR34905_control_5	33.55	stage0				DrY1_control_5	38.03	stage0				Dryg_control_5	32.83	stage0
TR34905_control_6	36.49	stage0				DrY1_control_6	NA	stage0				Dryg_control_6	33.64	stage0
TR34905_control_7	37.07	stage0				DrY1_control_7	NA	stage0				Dryg_control_7	33.02	stage0
TR34905_control_8	33.24	stage0				DrY1_control_8	35.35	stage0				Dryg_control_8	30.8	stage0
TR34905_control_9	37.04	stage0				DrY1_control_9	NA	stage0				Dryg_control_9	32.93	stage0
TR34905_control_10	35.33	stage0				DrY1_control_10	NA	stage0				Dryg_control_10	33.18	stage0
TR34905_M0_1	28.55	stage5-6				DrY1_M0_1	27.42	stage5-6				Dryg_M0_1	27.21	stage5-6
TR34905_M0_2	28.52	stage5-6				DrY1_M0_2	28.95	stage5-6				Dryg_M0_2	27.7	stage5-6
TR34905_M0_3	28.95	stage5-6				DrY1_M0_3	28.54	stage5-6				Dryg_M0_3	28.32	stage5-6
TR34905_M0_4	29.95	stage5-6				DrY1_M0_4	30.02	stage5-6				Dryg_M0_4	28.45	stage5-6
TR34905_M0_5	28.4	stage5-6				DrY1_M0_5	27.78	stage5-6				Dryg_M0_5	28.47	stage5-6
TR34905_M0_6	29.3	stage5-6				DrY1_M0_6	29.17	stage5-6				Dryg_M0_6	28.86	stage5-6
TR34905_M0_7	29.27	stage5-6				DrY1_M0_7	29.78	stage5-6				Dryg_M0_7	27.83	stage5-6
TR34905_M0_8	28.03	stage5-6				DrY1_M0_8	28.97	stage5-6				Dryg_M0_8	27.06	stage5-6
TR34905_M0_9	28.26	stage5-6				DrY1_M0_9	28.21	stage5-6				Dryg_M0_9	27.88	stage5-6
TR34905_M0_10	29.01	stage5-6				DrY1_M0_10	28.01	stage5-6				Dryg_M0_10	28.58	stage5-6
TR34905_M10_1	28.19	stage5-6				DrY1_M10_1	27.71	stage5-6				Dryg_M10_1	25.79	stage5-6
TR34905_M10_2	28.7	stage5-6				DrY1_M10_2	27.55	stage5-6				Dryg_M10_2	28.78	stage5-6
TR34905_M10_3	28.65	stage5-6				DrY1_M10_3	28.73	stage5-6				Dryg_M10_3	28.15	stage5-6
TR34905_M10_4	29.18	stage5-6				DrY1_M10_4	30.17	stage5-6				Dryg_M10_4	28.26	stage5-6
TR34905_M10_5	30.35	stage5-6				DrY1_M10_5	31.02	stage5-6				Dryg_M10_5	27.4	stage5-6
TR34905_M10_6	30.04	stage5-6				DrY1_M10_6	28.1	stage5-6				Dryg_M10_6	30.13	stage5-6
TR34905_M10_7	29.63	stage5-6				DrY1_M10_7	27.26	stage5-6				Dryg_M10_7	25.53	stage5-6
TR34905_M10_8	29.07	stage5-6				DrY1_M10_8	28.81	stage5-6				Dryg_M10_8	27.64	stage5-6
TR34905_M10_9	29.41	stage5-6				DrY1_M10_9	30.2	stage5-6				Dryg_M10_9	27.09	stage5-6
TR34905_M10_10	29.11	stage5-6				DrY1_M10_10	28.39	stage5-6				Dryg_M10_10	27.29	stage5-6

## Sheet: qRT-PCR_N.girellae
Related to Fig. 4
TR34905						DrY1						Dryg
TukeyHSD	mean difference	95% CI (lower)	95% CI (upper)	adjusted P-value		TukeyHSD	mean difference	95% CI (lower)	95% CI (upper)	adjusted P-value		TukeyHSD	mean difference	95% CI (lower)	95% CI (upper)	adjusted P-value
M0-control	-0.989	-2.08541	0.107408	0.089602		M0-control	1.07583	-1.00767	3.15933	0.490091		M0-control	-0.207	-0.843694	0.429694	0.817959
M10-control	1.428	0.3568	2.4992	0.00512219		M10-control	3.0925	1.18294	5.00206	0.00101224		M10-control	0.764727	0.142672	1.38678	0.0108517
M100-control	1.563	0.466592	2.65941	0.00255914		M100-control	1.0015	-1.16374	3.16674	0.579523		M100-control	1.087	0.450306	1.72369	0.000278198
M10-M0	2.417	1.3458	3.4882	2.95496e-06		M10-M0	2.01667	0.349867	3.68347	0.0141184		M10-M0	0.971727	0.349672	1.59378	0.000887494
M100-M0	2.552	1.45559	3.64841	1.63085e-06		M100-M0	-0.0743333	-2.02883	1.88016	0.999559		M100-M0	1.294	0.657306	1.93069	1.91486e-05
M100-M10	0.135	-0.9362	1.2062	0.986374		M100-M10	-2.091	-3.85891	-0.323093	0.0167129		M100-M10	0.322273	-0.299783	0.944329	0.511287
Sample (Primer_Treatment_WormID)	Ct	Stage				Sample (Primer_Treatment_WormID)	Ct	Stage				Sample (Primer_Treatment_WormID)	Ct	Stage
EF1_control_1	21.61	stage0				EF1_control_1	21.79	stage0				EF1_control_1	21.84	stage0
EF1_control_2	21.61	stage0				EF1_control_2	21.83	stage0				EF1_control_2	21.94	stage0
EF1_control_3	21.41	stage0				EF1_control_3	21.66	stage0				EF1_control_3	21.66	stage0
EF1_control_4	21.71	stage0				EF1_control_4	22.03	stage0				EF1_control_4	22.13	stage0
EF1_control_5	22.08	stage0				EF1_control_5	22.35	stage0				EF1_control_5	22.22	stage0
EF1_control_6	21.59	stage0				EF1_control_6	22.03	stage0				EF1_control_6	21.73	stage0
EF1_control_7	22.22	stage0				EF1_control_7	22.6	stage0				EF1_control_7	22.74	stage0
EF1_control_8	22.48	stage0				EF1_control_8	22.89	stage0				EF1_control_8	22.82	stage0
EF1_control_9	22.26	stage0				EF1_control_9	22.45	stage0				EF1_control_9	22.53	stage0
EF1_control_10	21.9	stage0				EF1_control_10	22.25	stage0				EF1_control_10	22.26	stage0
EF1_M0_1	21.76	stage1-2				EF1_M0_1	21.86	stage1-2				EF1_M0_1	21.76	stage1-2
EF1_M0_2	22.17	stage1-2				EF1_M0_2	22.34	stage1-2				EF1_M0_2	22.31	stage1-2
EF1_M0_3	23.03	stage1-2				EF1_M0_3	23.4	stage1-2				EF1_M0_3	23.31	stage1-2
EF1_M0_4	21.89	stage1-2				EF1_M0_4	21.92	stage1-2				EF1_M0_4	22.1	stage1-2
EF1_M0_5	22.2	stage1-2				EF1_M0_5	22.25	stage1-2				EF1_M0_5	22.41	stage1-2
EF1_M0_6	21.46	stage1-2				EF1_M0_6	21.65	stage1-2				EF1_M0_6	21.83	stage1-2
EF1_M0_7	22.59	stage1-2				EF1_M0_7	22.85	stage1-2				EF1_M0_7	23.02	stage1-2
EF1_M0_8	22.07	stage1-2				EF1_M0_8	22.25	stage1-2				EF1_M0_8	22.38	stage1-2
EF1_M0_9	22.24	stage1-2				EF1_M0_9	22.48	stage1-2				EF1_M0_9	22.52	stage1-2
EF1_M0_10	22.56	stage0				EF1_M0_10	22.43	stage0				EF1_M0_10	22.5	stage0
EF1_M10_1	22.18	stage1-2				EF1_M10_1	22.28	stage1-2				EF1_M10_1	22.4	stage1-2
EF1_M10_2	22.73	stage1-2				EF1_M10_2	22.81	stage1-2				EF1_M10_2	22.87	stage1-2
EF1_M10_3	22.8	stage1-2				EF1_M10_3	22.84	stage1-2				EF1_M10_3	23	stage1-2
EF1_M10_4	22.53	stage1-2				EF1_M10_4	22.77	stage1-2				EF1_M10_4	22.93	stage1-2
EF1_M10_5	22.35	stage1-2				EF1_M10_5	22.33	stage1-2				EF1_M10_5	22.56	stage1-2
EF1_M10_6	23.46	stage1-2				EF1_M10_6	23.55	stage1-2				EF1_M10_6	23.77	stage1-2
EF1_M10_7	23.36	stage1-2				EF1_M10_7	23.44	stage1-2				EF1_M10_7	23.79	stage1-2
EF1_M10_8	22.87	stage1-2				EF1_M10_8	22.79	stage1-2				EF1_M10_8	23.22	stage1-2
EF1_M10_9	23.45	stage1-2				EF1_M10_9	23.71	stage1-2				EF1_M10_9	23.83	stage1-2
EF1_M10_10	22.9	stage1-2				EF1_M10_10	23.03	stage1-2				EF1_M10_10	23.21	stage1-2
EF1_M10_11	22.57	stage1-2				EF1_M10_11	22.73	stage1-2				EF1_M10_11	22.91	stage1-2
EF1_M100_1	22.03	stage1-2				EF1_M100_1	22.04	stage1-2				EF1_M100_1	22.16	stage1-2
EF1_M100_2	22.34	stage1-2				EF1_M100_2	22.67	stage1-2				EF1_M100_2	22.71	stage1-2
EF1_M100_3	22.78	stage1-2				EF1_M100_3	23.04	stage1-2				EF1_M100_3	23.08	stage1-2
EF1_M100_4	22.76	stage1-2				EF1_M100_4	22.89	stage1-2				EF1_M100_4	22.96	stage1-2
EF1_M100_5	23.8	stage1-2				EF1_M100_5	23.95	stage1-2				EF1_M100_5	23.96	stage1-2
EF1_M100_6	23.69	stage1-2				EF1_M100_6	23.8	stage1-2				EF1_M100_6	23.87	stage1-2
EF1_M100_7	23.48	stage1-2				EF1_M100_7	23.56	stage1-2				EF1_M100_7	23.84	stage1-2
EF1_M100_8	22.52	stage1-2				EF1_M100_8	22.52	stage1-2				EF1_M100_8	22.6	stage1-2
EF1_M100_9	23.44	stage1-2				EF1_M100_9	23.5	stage1-2				EF1_M100_9	23.66	stage1-2
EF1_M100_10	22.79	stage1-2				EF1_M100_10	23.01	stage1-2				EF1_M100_10	23.07	stage1-2
TR34905_control_1	33.63	stage0				DrY1_control_1	37.47	stage0				Dryg_control_1	31.17	stage0
TR34905_control_2	32.14	stage0				DrY1_control_2	NA	stage0				Dryg_control_2	31.24	stage0
TR34905_control_3	31.9	stage0				DrY1_control_3	NA	stage0				Dryg_control_3	30.73	stage0
TR34905_control_4	32.7	stage0				DrY1_control_4	36.49	stage0				Dryg_control_4	31.51	stage0
TR34905_control_5	33.26	stage0				DrY1_control_5	NA	stage0				Dryg_control_5	31.12	stage0
TR34905_control_6	32.2	stage0				DrY1_control_6	38.18	stage0				Dryg_control_6	31.67	stage0
TR34905_control_7	32.2	stage0				DrY1_control_7	NA	stage0				Dryg_control_7	31.6	stage0
TR34905_control_8	32.77	stage0				DrY1_control_8	NA	stage0				Dryg_control_8	31.16	stage0
TR34905_control_9	33.64	stage0				DrY1_control_9	39.67	stage0				Dryg_control_9	31.84	stage0
TR34905_control_10	32.41	stage0				DrY1_control_10	NA	stage0				Dryg_control_10	32.45	stage0
TR34905_M0_1	33.01	stage1-2				DrY1_M0_1	36.32	stage1-2				Dryg_M0_1	30.95	stage1-2
TR34905_M0_2	34.34	stage1-2				DrY1_M0_2	38.52	stage1-2				Dryg_M0_2	32.01	stage1-2
TR34905_M0_3	32.87	stage1-2				DrY1_M0_3	38.72	stage1-2				Dryg_M0_3	32.85	stage1-2
TR34905_M0_4	34.34	stage1-2				DrY1_M0_4	NA	stage1-2				Dryg_M0_4	31.86	stage1-2
TR34905_M0_5	32.07	stage1-2				DrY1_M0_5	35.51	stage1-2				Dryg_M0_5	31.26	stage1-2
TR34905_M0_6	32.61	stage1-2				DrY1_M0_6	36.7	stage1-2				Dryg_M0_6	32.22	stage1-2
TR34905_M0_7	34.59	stage1-2				DrY1_M0_7	NA	stage1-2				Dryg_M0_7	32.35	stage1-2
TR34905_M0_8	34.27	stage1-2				DrY1_M0_8	NA	stage1-2				Dryg_M0_8	31.24	stage1-2
TR34905_M0_9	37.05	stage1-2				DrY1_M0_9	37.02	stage1-2				Dryg_M0_9	32.16	stage1-2
TR34905_M0_10	34.69	stage0				DrY1_M0_10	NA	stage0				Dryg_M0_10	31.93	stage0
TR34905_M10_1	32	stage1-2				DrY1_M10_1	35.93	stage1-2				Dryg_M10_1	30.4	stage1-2
TR34905_M10_2	30.9	stage1-2				DrY1_M10_2	34.11	stage1-2				Dryg_M10_2	31.12	stage1-2
TR34905_M10_3	31.57	stage1-2				DrY1_M10_3	35.31	stage1-2				Dryg_M10_3	31.53	stage1-2
TR34905_M10_4	31.8	stage1-2				DrY1_M10_4	34.15	stage1-2				Dryg_M10_4	31.56	stage1-2
TR34905_M10_5	31.11	stage1-2				DrY1_M10_5	34.29	stage1-2				Dryg_M10_5	31.11	stage1-2
TR34905_M10_6	33.66	stage1-2				DrY1_M10_6	NA	stage1-2				Dryg_M10_6	32.69	stage1-2
TR34905_M10_7	31.83	stage1-2				DrY1_M10_7	35.59	stage1-2				Dryg_M10_7	31.64	stage1-2
TR34905_M10_8	33.06	stage1-2				DrY1_M10_8	38.5	stage1-2				Dryg_M10_8	31.51	stage1-2
TR34905_M10_9	32.35	stage1-2				DrY1_M10_9	36.16	stage1-2				Dryg_M10_9	31.76	stage1-2
TR34905_M10_10	33.38	stage1-2				DrY1_M10_10	36.04	stage1-2				Dryg_M10_10	32.46	stage1-2
TR34905_M10_11	32.61	stage1-2				DrY1_M10_11	36.5	stage1-2				Dryg_M10_11	32.18	stage1-2
TR34905_M100_1	31.58	stage1-2				DrY1_M100_1	NA	stage1-2				Dryg_M100_1	29.36	stage1-2
TR34905_M100_2	31.65	stage1-2				DrY1_M100_2	38.13	stage1-2				Dryg_M100_2	31.18	stage1-2
TR34905_M100_3	31.08	stage1-2				DrY1_M100_3	37.3	stage1-2				Dryg_M100_3	30.45	stage1-2
TR34905_M100_4	31.83	stage1-2				DrY1_M100_4	38.33	stage1-2				Dryg_M100_4	32.06	stage1-2
TR34905_M100_5	33.52	stage1-2				DrY1_M100_5	NA	stage1-2				Dryg_M100_5	32.08	stage1-2
TR34905_M100_6	32.98	stage1-2				DrY1_M100_6	37.3	stage1-2				Dryg_M100_6	31.69	stage1-2
TR34905_M100_7	31.87	stage1-2				DrY1_M100_7	NA	stage1-2				Dryg_M100_7	31.94	stage1-2
TR34905_M100_8	31.8	stage1-2				DrY1_M100_8	38.24	stage1-2				Dryg_M100_8	31.65	stage1-2
TR34905_M100_9	32.71	stage1-2				DrY1_M100_9	NA	stage1-2				Dryg_M100_9	31.75	stage1-2
TR34905_M100_10	32.96	stage1-2				DrY1_M100_10	NA	stage1-2				Dryg_M100_10	31.5	stage1-2

## Sheet: qRT-PCR_Hybrid Fasciola
Related to Fig. 4
TR34905						DrY1						Dryg
TukeyHSD	mean difference	95% CI (lower)	95% CI (upper)	adjusted P-value		TukeyHSD	mean difference	95% CI (lower)	95% CI (upper)	adjusted P-value		TukeyHSD	mean difference	95% CI (lower)	95% CI (upper)	adjusted P-value
M0-control	5.403	4.16078	6.64522	2.0961e-13		M0-control	8.716	6.19706	11.2349	1.95483e-09		M0-control	0.897	-0.829129	2.62313	0.50782
M10-control	6.687	5.44478	7.92922	0		M10-control	10.26	7.74106	12.7789	5.17227e-11		M10-control	5.606	3.87987	7.33213	1.16032e-09
M100-control	5.893	4.65078	7.13522	0		M100-control	9.449	6.93006	11.9679	3.33647e-10		M100-control	1.898	0.171871	3.62413	0.0264697
M10-M0	1.284	0.0417758	2.52622	0.0405241		M10-M0	1.544	0.0896906	2.99831	0.0342823		M10-M0	4.709	2.98287	6.43513	6.81677e-08
M100-M0	0.49	-0.752224	1.73222	0.714221		M100-M0	0.733	-0.721309	2.18731	0.524196		M100-M0	1.001	-0.725129	2.72713	0.41263
M100-M10	-0.794	-2.03622	0.448224	0.327751		M100-M10	-0.811	-2.26531	0.643309	0.438001		M100-M10	-3.708	-5.43413	-1.98187	7.80503e-06
Sample (Primer_Treatment_WormID)	Ct	Stage				Sample (Primer_Treatment_WormID)	Ct	Stage				Sample (Primer_Treatment_WormID)	Ct	Stage
EF1_control_1	22.15	stage0				EF1_control_1	22.15	stage0				EF1_control_1	21.89	stage0
EF1_control_2	22.75	stage0				EF1_control_2	22.64	stage0				EF1_control_2	22.66	stage0
EF1_control_3	22.08	stage0				EF1_control_3	21.91	stage0				EF1_control_3	21.96	stage0
EF1_control_4	22.34	stage0				EF1_control_4	22.16	stage0				EF1_control_4	22.13	stage0
EF1_control_5	22.16	stage0				EF1_control_5	22.03	stage0				EF1_control_5	21.95	stage0
EF1_control_7	21.83	stage0				EF1_control_7	21.68	stage0				EF1_control_7	21.75	stage0
EF1_control_9	23	stage0				EF1_control_9	22.82	stage0				EF1_control_9	22.89	stage0
EF1_control_10	22.53	stage0				EF1_control_10	22.4	stage0				EF1_control_10	22.38	stage0
EF1_control_11	23.16	stage0				EF1_control_11	23.03	stage0				EF1_control_11	23.05	stage0
EF1_control_12	23.01	stage0				EF1_control_12	22.97	stage0				EF1_control_12	22.79	stage0
EF1_M0_2	21.63	stage3-4				EF1_M0_2	21.43	stage3-4				EF1_M0_2	21.46	stage3-4
EF1_M0_3	22.64	stage3-4				EF1_M0_3	22.42	stage3-4				EF1_M0_3	22.39	stage3-4
EF1_M0_4	23.01	stage3-4				EF1_M0_4	22.79	stage3-4				EF1_M0_4	22.75	stage3-4
EF1_M0_5	21.86	stage3-4				EF1_M0_5	21.76	stage3-4				EF1_M0_5	21.57	stage3-4
EF1_M0_6	22.62	stage3-4				EF1_M0_6	22.52	stage3-4				EF1_M0_6	22.42	stage3-4
EF1_M0_7	21.5	stage3-4				EF1_M0_7	21.36	stage3-4				EF1_M0_7	21.46	stage3-4
EF1_M0_8	23.53	stage3-4				EF1_M0_8	23.35	stage3-4				EF1_M0_8	23.05	stage3-4
EF1_M0_10	22.73	stage3-4				EF1_M0_10	22.64	stage3-4				EF1_M0_10	22.61	stage3-4
EF1_M0_11	22.98	stage3-4				EF1_M0_11	22.55	stage3-4				EF1_M0_11	22.6	stage3-4
EF1_M0_12	22.49	stage3-4				EF1_M0_12	22.29	stage3-4				EF1_M0_12	22.35	stage3-4
EF1_M10_1	22.25	stage5-6				EF1_M10_1	22.23	stage5-6				EF1_M10_1	22.13	stage5-6
EF1_M10_2	22.38	stage5-6				EF1_M10_2	22.31	stage5-6				EF1_M10_2	22.32	stage5-6
EF1_M10_5	22.01	stage5-6				EF1_M10_5	21.76	stage5-6				EF1_M10_5	21.85	stage5-6
EF1_M10_6	22.45	stage5-6				EF1_M10_6	22.42	stage5-6				EF1_M10_6	22.31	stage5-6
EF1_M10_11	23.1	stage5-6				EF1_M10_11	23	stage5-6				EF1_M10_11	23.06	stage5-6
EF1_M10_12	21.91	stage5-6				EF1_M10_12	21.9	stage5-6				EF1_M10_12	21.84	stage5-6
EF1_M10_13	23.04	stage5-6				EF1_M10_13	22.94	stage5-6				EF1_M10_13	23.02	stage5-6
EF1_M10_14	22.8	stage5-6				EF1_M10_14	22.71	stage5-6				EF1_M10_14	22.79	stage5-6
EF1_M10_15	23.31	stage5-6				EF1_M10_15	23.29	stage5-6				EF1_M10_15	23.45	stage5-6
EF1_M10_16	23.46	stage5-6				EF1_M10_16	23.37	stage5-6				EF1_M10_16	23.71	stage5-6
EF1_M100_1	22.03	stage3-4				EF1_M100_1	21.95	stage3-4				EF1_M100_1	21.65	stage3-4
EF1_M100_2	22.07	stage3-4				EF1_M100_2	22.01	stage3-4				EF1_M100_2	21.89	stage3-4
EF1_M100_4	22.32	stage3-4				EF1_M100_4	22.38	stage3-4				EF1_M100_4	22.15	stage3-4
EF1_M100_5	22.68	stage3-4				EF1_M100_5	22.61	stage3-4				EF1_M100_5	22.44	stage3-4
EF1_M100_6	23.16	stage3-4				EF1_M100_6	22.8	stage3-4				EF1_M100_6	22.83	stage3-4
EF1_M100_7	23.32	stage3-4				EF1_M100_7	23.15	stage3-4				EF1_M100_7	23.04	stage3-4
EF1_M100_8	22.83	stage3-4				EF1_M100_8	22.74	stage3-4				EF1_M100_8	22.75	stage3-4
EF1_M100_9	22.57	stage3-4				EF1_M100_9	22.47	stage3-4				EF1_M100_9	22.49	stage3-4
EF1_M100_11	23.61	stage1-2				EF1_M100_11	23.36	stage1-2				EF1_M100_11	23.25	stage1-2
EF1_M100_12	21.98	stage1-2				EF1_M100_12	21.68	stage1-2				EF1_M100_12	21.93	stage1-2
TR34905_control_1	33.9	stage0				DrY1_control_1	37.18	stage0				Dryg_control_1	31.63	stage0
TR34905_control_2	33.14	stage0				DrY1_control_2	NA	stage0				Dryg_control_2	31.97	stage0
TR34905_control_3	34.19	stage0				DrY1_control_3	NA	stage0				Dryg_control_3	31.49	stage0
TR34905_control_4	35.62	stage0				DrY1_control_4	NA	stage0				Dryg_control_4	31.62	stage0
TR34905_control_5	36.73	stage0				DrY1_control_5	NA	stage0				Dryg_control_5	31.86	stage0
TR34905_control_7	34.34	stage0				DrY1_control_7	37.41	stage0				Dryg_control_7	31.46	stage0
TR34905_control_9	35.24	stage0				DrY1_control_9	NA	stage0				Dryg_control_9	32.34	stage0
TR34905_control_10	34.11	stage0				DrY1_control_10	NA	stage0				Dryg_control_10	31.9	stage0
TR34905_control_11	35.13	stage0				DrY1_control_11	NA	stage0				Dryg_control_11	33.11	stage0
TR34905_control_12	36.65	stage0				DrY1_control_12	NA	stage0				Dryg_control_12	32.92	stage0
TR34905_M0_2	28.92	stage3-4				DrY1_M0_2	28.39	stage3-4				Dryg_M0_2	30.48	stage3-4
TR34905_M0_3	29.17	stage3-4				DrY1_M0_3	28.87	stage3-4				Dryg_M0_3	31.41	stage3-4
TR34905_M0_4	30.05	stage3-4				DrY1_M0_4	29.15	stage3-4				Dryg_M0_4	31.38	stage3-4
TR34905_M0_5	30.88	stage3-4				DrY1_M0_5	30.14	stage3-4				Dryg_M0_5	31.68	stage3-4
TR34905_M0_6	29.36	stage3-4				DrY1_M0_6	29.58	stage3-4				Dryg_M0_6	30.94	stage3-4
TR34905_M0_7	30.15	stage3-4				DrY1_M0_7	29.69	stage3-4				Dryg_M0_7	31.39	stage3-4
TR34905_M0_8	29.53	stage3-4				DrY1_M0_8	28.59	stage3-4				Dryg_M0_8	31.04	stage3-4
TR34905_M0_10	30.02	stage3-4				DrY1_M0_10	28.94	stage3-4				Dryg_M0_10	31.17	stage3-4
TR34905_M0_11	28.64	stage3-4				DrY1_M0_11	28.43	stage3-4				Dryg_M0_11	30.52	stage3-4
TR34905_M0_12	28.28	stage3-4				DrY1_M0_12	27.97	stage3-4				Dryg_M0_12	30.53	stage3-4
TR34905_M10_1	27.45	stage5-6				DrY1_M10_1	27.53	stage5-6				Dryg_M10_1	27.45	stage5-6
TR34905_M10_2	27.41	stage5-6				DrY1_M10_2	25.59	stage5-6				Dryg_M10_2	25.13	stage5-6
TR34905_M10_5	27.34	stage5-6				DrY1_M10_5	27.07	stage5-6				Dryg_M10_5	27.17	stage5-6
TR34905_M10_6	29.25	stage5-6				DrY1_M10_6	29.28	stage5-6				Dryg_M10_6	29.25	stage5-6
TR34905_M10_11	28.49	stage5-6				DrY1_M10_11	27.01	stage5-6				Dryg_M10_11	22.73	stage5-6
TR34905_M10_12	28.87	stage5-6				DrY1_M10_12	27.69	stage5-6				Dryg_M10_12	22.43	stage5-6
TR34905_M10_13	28.84	stage5-6				DrY1_M10_13	27.89	stage5-6				Dryg_M10_13	27.85	stage5-6
TR34905_M10_14	28.73	stage5-6				DrY1_M10_14	28.23	stage5-6				Dryg_M10_14	29.07	stage5-6
TR34905_M10_15	28.16	stage5-6				DrY1_M10_15	27.7	stage5-6				Dryg_M10_15	27.07	stage5-6
TR34905_M10_16	29.34	stage5-6				DrY1_M10_16	29.14	stage5-6				Dryg_M10_16	29.12	stage5-6
TR34905_M100_1	28.74	stage3-4				DrY1_M100_1	27.13	stage3-4				Dryg_M100_1	29.37	stage3-4
TR34905_M100_2	29.2	stage3-4				DrY1_M100_2	28.46	stage3-4				Dryg_M100_2	31.24	stage3-4
TR34905_M100_4	27.86	stage3-4				DrY1_M100_4	25.98	stage3-4				Dryg_M100_4	27.17	stage3-4
TR34905_M100_5	28.68	stage3-4				DrY1_M100_5	28.86	stage3-4				Dryg_M100_5	29.77	stage3-4
TR34905_M100_6	29.18	stage3-4				DrY1_M100_6	28.56	stage3-4				Dryg_M100_6	30.68	stage3-4
TR34905_M100_7	28.28	stage3-4				DrY1_M100_7	27.14	stage3-4				Dryg_M100_7	29.36	stage3-4
TR34905_M100_8	29.02	stage3-4				DrY1_M100_8	28.36	stage3-4				Dryg_M100_8	30.74	stage3-4
TR34905_M100_9	30.13	stage3-4				DrY1_M100_9	29.27	stage3-4				Dryg_M100_9	31.64	stage3-4
TR34905_M100_11	30.03	stage1-2				DrY1_M100_11	30.16	stage1-2				Dryg_M100_11	31.22	stage1-2
TR34905_M100_12	30.56	stage1-2				DrY1_M100_12	30.54	stage1-2				Dryg_M100_12	31.1	stage1-2

## Sheet: qRT-PCR_C.calicophorum
Related to Fig. 4
TR34905						DrY1						Dryg
TukeyHSD	mean difference	95% CI (lower)	95% CI (upper)	adjusted P-value		TukeyHSD	mean difference	95% CI (lower)	95% CI (upper)	adjusted P-value		TukeyHSD	mean difference	95% CI (lower)	95% CI (upper)	adjusted P-value
M0-control	3.43911	2.24921	4.62902	2.19247e-08		M0-control	4.99389	2.97801	7.00977	9.29055e-07		M0-control	0.441556	-0.863103	1.74621	0.798189
M10-control	5.715	4.55683	6.87317	0		M10-control	8.72367	6.74852	10.6988	2.20957e-12		M10-control	4.281	3.01114	5.55086	5.71182e-10
M100-control	5.238	4.07983	6.39617	8.49321e-14		M100-control	8.55067	6.57552	10.5258	3.62843e-12		M100-control	2.671	1.40114	3.94086	1.20641e-05
M10-M0	2.27589	1.08598	3.46579	5.68474e-05		M10-M0	3.72978	1.97238	5.48718	1.39781e-05		M10-M0	3.83944	2.53479	5.1441	1.45687e-08
M100-M0	1.79889	0.608984	2.98879	0.00136634		M100-M0	3.55678	1.79938	5.31418	2.9871e-05		M100-M0	2.22944	0.924786	3.5341	0.000292306
M100-M10	-0.477	-1.63517	0.681168	0.685422		M100-M10	-0.173	-1.88353	1.53753	0.992624		M100-M10	-1.61	-2.87986	-0.340139	0.00836139
Sample (Primer_Treatment_WormID)	Ct	Stage				Sample (Primer_Treatment_WormID)	Ct	Stage				Sample (Primer_Treatment_WormID)	Ct	Stage
EF1_control_1	20.49	stage0				EF1_control_1	20.25	stage0				EF1_control_1	20.6	stage0
EF1_control_2	21.7	stage0				EF1_control_2	21.79	stage0				EF1_control_2	21.9	stage0
EF1_control_3	21.88	stage0				EF1_control_3	21.76	stage0				EF1_control_3	21.94	stage0
EF1_control_4	22	stage0				EF1_control_4	21.61	stage0				EF1_control_4	22.12	stage0
EF1_control_5	22.25	stage0				EF1_control_5	22.28	stage0				EF1_control_5	22.33	stage0
EF1_control_6	22.63	stage0				EF1_control_6	22.48	stage0				EF1_control_6	22.77	stage0
EF1_control_7	22.5	stage0				EF1_control_7	22.39	stage0				EF1_control_7	22.87	stage0
EF1_control_8	20.32	stage0				EF1_control_8	20.3	stage0				EF1_control_8	20.4	stage0
EF1_control_9	23.38	stage0				EF1_control_9	23.25	stage0				EF1_control_9	23.38	stage0
EF1_control_10	22.6	stage0				EF1_control_10	22.95	stage0				EF1_control_10	22.9	stage0
EF1_M0_1	21.97	stage3-4				EF1_M0_1	22.06	stage3-4				EF1_M0_1	22.02	stage3-4
EF1_M0_2	22.27	stage3-4				EF1_M0_2	22.38	stage3-4				EF1_M0_2	22.5	stage3-4
EF1_M0_3	23.1	stage1-2				EF1_M0_3	23.43	stage1-2				EF1_M0_3	23.1	stage1-2
EF1_M0_4	21.84	stage1-2				EF1_M0_4	22.08	stage1-2				EF1_M0_4	22.04	stage1-2
EF1_M0_6	22.39	stage1-2				EF1_M0_6	22.61	stage1-2				EF1_M0_6	22.59	stage1-2
EF1_M0_7	22.2	stage1-2				EF1_M0_7	22.26	stage1-2				EF1_M0_7	22.06	stage1-2
EF1_M0_8	22.62	stage3-4				EF1_M0_8	22.81	stage3-4				EF1_M0_8	22.83	stage3-4
EF1_M0_9	22.35	stage3-4				EF1_M0_9	22.48	stage3-4				EF1_M0_9	22.53	stage3-4
EF1_M0_10	22.24	stage3-4				EF1_M0_10	22.5	stage3-4				EF1_M0_10	22.26	stage3-4
EF1_M10_1	21.87	stage5-6				EF1_M10_1	22	stage5-6				EF1_M10_1	21.95	stage5-6
EF1_M10_2	22.42	stage5-6				EF1_M10_2	22.6	stage5-6				EF1_M10_2	22.53	stage5-6
EF1_M10_3	22.07	stage5-6				EF1_M10_3	22.16	stage5-6				EF1_M10_3	22.28	stage5-6
EF1_M10_4	21.88	stage5-6				EF1_M10_4	22.05	stage5-6				EF1_M10_4	22.03	stage5-6
EF1_M10_5	22.24	stage5-6				EF1_M10_5	22.46	stage5-6				EF1_M10_5	22.54	stage5-6
EF1_M10_6	22.31	stage5-6				EF1_M10_6	22.47	stage5-6				EF1_M10_6	22.32	stage5-6
EF1_M10_7	22.92	stage5-6				EF1_M10_7	23.1	stage5-6				EF1_M10_7	23.21	stage5-6
EF1_M10_8	22.66	stage5-6				EF1_M10_8	22.84	stage5-6				EF1_M10_8	22.93	stage5-6
EF1_M10_9	22.92	stage5-6				EF1_M10_9	23.31	stage5-6				EF1_M10_9	23.27	stage5-6
EF1_M10_10	22.58	stage5-6				EF1_M10_10	23.06	stage5-6				EF1_M10_10	23.02	stage5-6
EF1_M100_1	21.59	stage3-4				EF1_M100_1	21.72	stage3-4				EF1_M100_1	21.74	stage3-4
EF1_M100_2	22.13	stage3-4				EF1_M100_2	22.27	stage3-4				EF1_M100_2	22.23	stage3-4
EF1_M100_3	22.18	stage3-4				EF1_M100_3	22.32	stage3-4				EF1_M100_3	22.23	stage3-4
EF1_M100_4	22.85	stage3-4				EF1_M100_4	23.01	stage3-4				EF1_M100_4	22.87	stage3-4
EF1_M100_5	22.88	stage3-4				EF1_M100_5	23.12	stage3-4				EF1_M100_5	23.09	stage3-4
EF1_M100_6	22.97	stage3-4				EF1_M100_6	23.35	stage3-4				EF1_M100_6	23.13	stage3-4
EF1_M100_7	22.69	stage3-4				EF1_M100_7	22.97	stage3-4				EF1_M100_7	22.95	stage3-4
EF1_M100_8	22.29	stage3-4				EF1_M100_8	22.54	stage3-4				EF1_M100_8	22.57	stage3-4
EF1_M100_9	22.67	stage3-4				EF1_M100_9	22.99	stage3-4				EF1_M100_9	22.93	stage3-4
EF1_M100_10	22.35	stage3-4				EF1_M100_10	22.68	stage3-4				EF1_M100_10	22.62	stage3-4
TR34905_control_1	31.34	stage0				DrY1_control_1	32.62	stage0				Dryg_control_1	29.97	stage0
TR34905_control_2	35.04	stage0				DrY1_control_2	36.21	stage0				Dryg_control_2	31.49	stage0
TR34905_control_3	34.64	stage0				DrY1_control_3	34.22	stage0				Dryg_control_3	30.06	stage0
TR34905_control_4	35.04	stage0				DrY1_control_4	NA	stage0				Dryg_control_4	31.79	stage0
TR34905_control_5	33.69	stage0				DrY1_control_5	36.75	stage0				Dryg_control_5	32.35	stage0
TR34905_control_6	34.96	stage0				DrY1_control_6	NA	stage0				Dryg_control_6	32.78	stage0
TR34905_control_7	36.44	stage0				DrY1_control_7	NA	stage0				Dryg_control_7	32.38	stage0
TR34905_control_8	33.21	stage0				DrY1_control_8	35.94	stage0				Dryg_control_8	30.88	stage0
TR34905_control_9	35.29	stage0				DrY1_control_9	NA	stage0				Dryg_control_9	32.62	stage0
TR34905_control_10	35.68	stage0				DrY1_control_10	38.98	stage0				Dryg_control_10	32.85	stage0
TR34905_M0_1	29.39	stage3-4				DrY1_M0_1	30.91	stage3-4				Dryg_M0_1	31.37	stage3-4
TR34905_M0_2	30.55	stage3-4				DrY1_M0_2	30.61	stage3-4				Dryg_M0_2	31.7	stage3-4
TR34905_M0_3	32.96	stage1-2				DrY1_M0_3	33.88	stage1-2				Dryg_M0_3	31.42	stage1-2
TR34905_M0_4	31.98	stage1-2				DrY1_M0_4	32.39	stage1-2				Dryg_M0_4	32.56	stage1-2
TR34905_M0_6	32.22	stage1-2				DrY1_M0_6	33.11	stage1-2				Dryg_M0_6	31.25	stage1-2
TR34905_M0_7	32.97	stage1-2				DrY1_M0_7	34.31	stage1-2				Dryg_M0_7	31.81	stage1-2
TR34905_M0_8	31.8	stage3-4				DrY1_M0_8	30.53	stage3-4				Dryg_M0_8	31.28	stage3-4
TR34905_M0_9	29.61	stage3-4				DrY1_M0_9	29.29	stage3-4				Dryg_M0_9	31.2	stage3-4
TR34905_M0_10	31.57	stage3-4				DrY1_M0_10	30.72	stage3-4				Dryg_M0_10	31.73	stage3-4
TR34905_M10_1	28.2	stage5-6				DrY1_M10_1	26.26	stage5-6				Dryg_M10_1	23.77	stage5-6
TR34905_M10_2	28.97	stage5-6				DrY1_M10_2	27.41	stage5-6				Dryg_M10_2	27.24	stage5-6
TR34905_M10_3	28.43	stage5-6				DrY1_M10_3	28.39	stage5-6				Dryg_M10_3	29.3	stage5-6
TR34905_M10_4	29.24	stage5-6				DrY1_M10_4	28.73	stage5-6				Dryg_M10_4	28.38	stage5-6
TR34905_M10_5	29.18	stage5-6				DrY1_M10_5	27.87	stage5-6				Dryg_M10_5	29.09	stage5-6
TR34905_M10_6	30.01	stage5-6				DrY1_M10_6	28.96	stage5-6				Dryg_M10_6	27.79	stage5-6
TR34905_M10_7	29.93	stage5-6				DrY1_M10_7	28.39	stage5-6				Dryg_M10_7	28.76	stage5-6
TR34905_M10_8	29.61	stage5-6				DrY1_M10_8	28.4	stage5-6				Dryg_M10_8	28.13	stage5-6
TR34905_M10_9	29.07	stage5-6				DrY1_M10_9	28.23	stage5-6				Dryg_M10_9	28.56	stage5-6
TR34905_M10_10	29.66	stage5-6				DrY1_M10_10	28.49	stage5-6				Dryg_M10_10	28.21	stage5-6
TR34905_M100_1	27.69	stage3-4				DrY1_M100_1	26.4	stage3-4				Dryg_M100_1	26.93	stage3-4
TR34905_M100_2	29.49	stage3-4				DrY1_M100_2	27.58	stage3-4				Dryg_M100_2	28.92	stage3-4
TR34905_M100_3	29.09	stage3-4				DrY1_M100_3	28.13	stage3-4				Dryg_M100_3	29.96	stage3-4
TR34905_M100_4	31.31	stage3-4				DrY1_M100_4	30.85	stage3-4				Dryg_M100_4	31.59	stage3-4
TR34905_M100_5	29.9	stage3-4				DrY1_M100_5	26.75	stage3-4				Dryg_M100_5	29.86	stage3-4
TR34905_M100_6	29.26	stage3-4				DrY1_M100_6	28.32	stage3-4				Dryg_M100_6	30.21	stage3-4
TR34905_M100_7	29.42	stage3-4				DrY1_M100_7	29.11	stage3-4				Dryg_M100_7	29.55	stage3-4
TR34905_M100_8	30.15	stage3-4				DrY1_M100_8	26.29	stage3-4				Dryg_M100_8	27.45	stage3-4
TR34905_M100_9	29.5	stage3-4				DrY1_M100_9	29.37	stage3-4				Dryg_M100_9	30.44	stage3-4
TR34905_M100_10	31.99	stage3-4				DrY1_M100_10	30.98	stage3-4				Dryg_M100_10	30.7	stage3-4

## Sheet: qRT-PCR_S.mansoni_male
Related to Fig. 4
TR34905						DrY1						Dryg
TukeyHSD	mean difference	95% CI (lower)	95% CI (upper)	adjusted P-value		TukeyHSD	mean difference	95% CI (lower)	95% CI (upper)	adjusted P-value		TukeyHSD	mean difference	95% CI (lower)	95% CI (upper)	adjusted P-value
M0-control	2.037	0.476869	3.59713	0.00626585		M0-control	0.462	-2.42552	3.34952	0.971152		M0-control	0.391	-0.573704	1.3557	0.697641
M10-control	5.21627	3.69201	6.74053	2.48047e-10		M10-control	6.93618	4.47369	9.39867	1.955e-07		M10-control	1.14591	0.203385	2.08843	0.0119422
M100-control	3.598	2.03787	5.15813	1.94917e-06		M100-control	2.57467	0.0281092	5.12122	0.0468121		M100-control	1.549	0.584296	2.5137	0.000628616
M10-M0	3.17927	1.65501	4.70353	1.22709e-05		M10-M0	6.47418	4.01169	8.93667	6.74008e-07		M10-M0	0.754909	-0.187614	1.69743	0.155185
M100-M0	1.561	0.000868843	3.12113	0.0498279		M100-M0	2.11267	-0.433891	4.65922	0.129896		M100-M0	1.158	0.193296	2.1227	0.0133054
M100-M10	-1.61827	-3.14253	-0.0940114	0.0338451		M100-M10	-4.36151	-6.41359	-2.30944	2.16466e-05		M100-M10	0.403091	-0.539433	1.34562	0.661239
Sample (Primer_Treatment_WormID)	Ct	Stage				Sample (Primer_Treatment_WormID)	Ct	Stage				Sample (Primer_Treatment_WormID)	Ct	Stage
EF1_control_2	21.94	stage0				EF1_control_2	21.82	stage0				EF1_control_2	21.6	stage0
EF1_control_3	21.98	stage0				EF1_control_3	22.1	stage0				EF1_control_3	21.9	stage0
EF1_control_4	22.32	stage0				EF1_control_4	22.38	stage0				EF1_control_4	22.26	stage0
EF1_control_5	22.37	stage0				EF1_control_5	22.27	stage0				EF1_control_5	22.2	stage0
EF1_control_6	22.73	stage0				EF1_control_6	22.55	stage0				EF1_control_6	22.54	stage0
EF1_control_7	22.48	stage0				EF1_control_7	22.44	stage0				EF1_control_7	22.41	stage0
EF1_control_8	23.13	stage0				EF1_control_8	23.01	stage0				EF1_control_8	23.03	stage0
EF1_control_9	22.88	stage0				EF1_control_9	22.87	stage0				EF1_control_9	22.82	stage0
EF1_control_10	22.94	stage0				EF1_control_10	22.97	stage0				EF1_control_10	22.72	stage0
EF1_control_11	22.69	stage0				EF1_control_11	22.73	stage0				EF1_control_11	22.92	stage0
EF1_M0_1	22.41	stage1-2				EF1_M0_1	22.28	stage1-2				EF1_M0_1	22.17	stage1-2
EF1_M0_2	22.89	stage1-2				EF1_M0_2	22.96	stage1-2				EF1_M0_2	22.81	stage1-2
EF1_M0_3	23.61	stage1-2				EF1_M0_3	23.72	stage1-2				EF1_M0_3	23.41	stage1-2
EF1_M0_4	22.68	stage1-2				EF1_M0_4	22.66	stage1-2				EF1_M0_4	22.56	stage1-2
EF1_M0_5	23.77	stage1-2				EF1_M0_5	23.65	stage1-2				EF1_M0_5	23.46	stage1-2
EF1_M0_6	22.94	stage0				EF1_M0_6	22.82	stage0				EF1_M0_6	22.68	stage0
EF1_M0_7	24	stage0				EF1_M0_7	23.73	stage0				EF1_M0_7	23.63	stage0
EF1_M0_8	23.46	stage0				EF1_M0_8	23.41	stage0				EF1_M0_8	23.36	stage0
EF1_M0_9	23.62	stage0				EF1_M0_9	23.49	stage0				EF1_M0_9	23.37	stage0
EF1_M0_10	23.37	stage0				EF1_M0_10	23.19	stage0				EF1_M0_10	23	stage0
EF1_M10_1	22.5	stage3-4				EF1_M10_1	22.37	stage3-4				EF1_M10_1	22.13	stage3-4
EF1_M10_2	23.69	stage3-4				EF1_M10_2	23.53	stage3-4				EF1_M10_2	23.36	stage3-4
EF1_M10_3	22.9	stage1-2				EF1_M10_3	22.79	stage1-2				EF1_M10_3	22.53	stage1-2
EF1_M10_4	22.78	stage3-4				EF1_M10_4	22.74	stage3-4				EF1_M10_4	22.57	stage3-4
EF1_M10_5	22.86	stage3-4				EF1_M10_5	22.75	stage3-4				EF1_M10_5	22.54	stage3-4
EF1_M10_6	24.05	stage1-2				EF1_M10_6	23.96	stage1-2				EF1_M10_6	23.73	stage1-2
EF1_M10_7	23.71	stage1-2				EF1_M10_7	23.58	stage1-2				EF1_M10_7	23.38	stage1-2
EF1_M10_8	23.53	stage1-2				EF1_M10_8	23.25	stage1-2				EF1_M10_8	23.09	stage1-2
EF1_M10_9	23.9	stage1-2				EF1_M10_9	23.66	stage1-2				EF1_M10_9	23.75	stage1-2
EF1_M10_10	23.36	stage1-2				EF1_M10_10	23.13	stage1-2				EF1_M10_10	23.17	stage1-2
EF1_M10_11	22.55	stage1-2				EF1_M10_11	22.41	stage1-2				EF1_M10_11	22.17	stage1-2
EF1_M100_1	22.58	stage1-2				EF1_M100_1	22.37	stage1-2				EF1_M100_1	22.18	stage1-2
EF1_M100_2	22.47	stage1-2				EF1_M100_2	22.4	stage1-2				EF1_M100_2	22.17	stage1-2
EF1_M100_3	23.44	stage1-2				EF1_M100_3	23.43	stage1-2				EF1_M100_3	23.18	stage1-2
EF1_M100_4	23.27	stage1-2				EF1_M100_4	23.18	stage1-2				EF1_M100_4	22.95	stage1-2
EF1_M100_5	23.52	stage1-2				EF1_M100_5	23.32	stage1-2				EF1_M100_5	23.18	stage1-2
EF1_M100_6	24.8	stage0				EF1_M100_6	24.7	stage0				EF1_M100_6	24.48	stage0
EF1_M100_7	24.44	stage0				EF1_M100_7	24.16	stage0				EF1_M100_7	24.03	stage0
EF1_M100_8	24.38	stage0				EF1_M100_8	23.98	stage0				EF1_M100_8	23.92	stage0
EF1_M100_9	24.05	stage0				EF1_M100_9	23.88	stage0				EF1_M100_9	23.77	stage0
EF1_M100_10	23.42	stage0				EF1_M100_10	23.23	stage0				EF1_M100_10	23.3	stage0
TR34905_control_2	33.41	stage0				DrY1_control_2	NA	stage0				Dryg_control_2	30.91	stage0
TR34905_control_3	33.98	stage0				DrY1_control_3	35.55	stage0				Dryg_control_3	31.7	stage0
TR34905_control_4	34.59	stage0				DrY1_control_4	38.06	stage0				Dryg_control_4	31.64	stage0
TR34905_control_5	35.87	stage0				DrY1_control_5	NA	stage0				Dryg_control_5	31.86	stage0
TR34905_control_6	34.8	stage0				DrY1_control_6	39.09	stage0				Dryg_control_6	31.67	stage0
TR34905_control_7	33.84	stage0				DrY1_control_7	37.28	stage0				Dryg_control_7	32.28	stage0
TR34905_control_8	37.29	stage0				DrY1_control_8	NA	stage0				Dryg_control_8	32.69	stage0
TR34905_control_9	36.55	stage0				DrY1_control_9	NA	stage0				Dryg_control_9	32.26	stage0
TR34905_control_10	36.08	stage0				DrY1_control_10	NA	stage0				Dryg_control_10	32.39	stage0
TR34905_control_11	37.54	stage0				DrY1_control_11	38.91	stage0				Dryg_control_11	32.25	stage0
TR34905_M0_1	31.88	stage1-2				DrY1_M0_1	36.92	stage1-2				Dryg_M0_1	31.64	stage1-2
TR34905_M0_2	32.88	stage1-2				DrY1_M0_2	39.59	stage1-2				Dryg_M0_2	31.89	stage1-2
TR34905_M0_3	34.7	stage1-2				DrY1_M0_3	NA	stage1-2				Dryg_M0_3	32.1	stage1-2
TR34905_M0_4	33.31	stage1-2				DrY1_M0_4	NA	stage1-2				Dryg_M0_4	33.19	stage1-2
TR34905_M0_5	32.17	stage1-2				DrY1_M0_5	NA	stage1-2				Dryg_M0_5	32.07	stage1-2
TR34905_M0_6	34.97	stage0				DrY1_M0_6	36.74	stage0				Dryg_M0_6	32.56	stage0
TR34905_M0_7	35.32	stage0				DrY1_M0_7	39.59	stage0				Dryg_M0_7	32.65	stage0
TR34905_M0_8	33.69	stage0				DrY1_M0_8	NA	stage0				Dryg_M0_8	32.07	stage0
TR34905_M0_9	37.59	stage0				DrY1_M0_9	36.82	stage0				Dryg_M0_9	32.16	stage0
TR34905_M0_10	34.36	stage0				DrY1_M0_10	NA	stage0				Dryg_M0_10	31.46	stage0
TR34905_M10_1	27.99	stage3-4				DrY1_M10_1	26.74	stage3-4				Dryg_M10_1	28.16	stage3-4
TR34905_M10_2	31.03	stage3-4				DrY1_M10_2	29.52	stage3-4				Dryg_M10_2	30.75	stage3-4
TR34905_M10_3	31.19	stage1-2				DrY1_M10_3	32.29	stage1-2				Dryg_M10_3	31.65	stage1-2
TR34905_M10_4	32.21	stage3-4				DrY1_M10_4	33.42	stage3-4				Dryg_M10_4	31.5	stage3-4
TR34905_M10_5	29.78	stage3-4				DrY1_M10_5	31.45	stage3-4				Dryg_M10_5	31.36	stage3-4
TR34905_M10_6	32.96	stage1-2				DrY1_M10_6	34.14	stage1-2				Dryg_M10_6	33.36	stage1-2
TR34905_M10_7	32.49	stage1-2				DrY1_M10_7	33.16	stage1-2				Dryg_M10_7	31.46	stage1-2
TR34905_M10_8	31.68	stage1-2				DrY1_M10_8	31.96	stage1-2				Dryg_M10_8	32.33	stage1-2
TR34905_M10_9	29.48	stage1-2				DrY1_M10_9	31.03	stage1-2				Dryg_M10_9	30.71	stage1-2
TR34905_M10_10	30.23	stage1-2				DrY1_M10_10	30.34	stage1-2				Dryg_M10_10	31.56	stage1-2
TR34905_M10_11	30.75	stage1-2				DrY1_M10_11	32.54	stage1-2				Dryg_M10_11	31.75	stage1-2
TR34905_M100_1	31.95	stage1-2				DrY1_M100_1	34.93	stage1-2				Dryg_M100_1	30.54	stage1-2
TR34905_M100_2	32.66	stage1-2				DrY1_M100_2	35.9	stage1-2				Dryg_M100_2	30.92	stage1-2
TR34905_M100_3	32.22	stage1-2				DrY1_M100_3	33.63	stage1-2				Dryg_M100_3	31.75	stage1-2
TR34905_M100_4	33.26	stage1-2				DrY1_M100_4	37.57	stage1-2				Dryg_M100_4	31.49	stage1-2
TR34905_M100_5	34.37	stage1-2				DrY1_M100_5	37.01	stage1-2				Dryg_M100_5	31.41	stage1-2
TR34905_M100_6	33.81	stage0				DrY1_M100_6	37.3	stage0				Dryg_M100_6	31.09	stage0
TR34905_M100_7	32.05	stage0				DrY1_M100_7	38.57	stage0				Dryg_M100_7	31.75	stage0
TR34905_M100_8	32.92	stage0				DrY1_M100_8	NA	stage0				Dryg_M100_8	32.72	stage0
TR34905_M100_9	31.66	stage0				DrY1_M100_9	34.15	stage0				Dryg_M100_9	30.67	stage0
TR34905_M100_10	33.98	stage0				DrY1_M100_10	36.48	stage0				Dryg_M100_10	30.58	stage0

[truncated: 6 more sheets: qRT-PCR_S.mansoni_female, qRT-PCR_H.microstoma, qRT-PCR_D.hottai, qRT-PCR_S.erinceieuropaei, qRT-PCR_M.benedeni, qRT-PCR_TR34905]
