# Supplementary material for: Sex-inducing effects toward planarians widely present among parasitic flatworms
Source: iScience. 2022 Dec 8;26(1):105776. doi: 10.1016/j.isci.2022.105776 (PMC9804148; doi:10.1016/j.isci.2022.105776)
Supplement: Dataset S6. UniProt converting list, related to STAR Methods [file mmc7.xlsx]

## Sheet: UniprotConvertingList
Supplemental Dataset 6. UniProt converting list; related to STAR Methods.
gene	ko_id	uniprot	ec	name	description
hsa:4549	K01979	NA	NA	NA	RNR1, MTRNR1, MT-RNR1; s-rRNA
hsa:4550	K01982	NA	NA	NA	RNR2, MTRNR2, MT-RNR2; l-rRNA
hsa:101954268	NA	NA	NA	NA	RNVU1-20, RNU1-110, vU1.20; RNA, variant U1 small nuclear 20
hsa:100750326	NA	NA	NA	NA	HTT-AS, HTT-AS1, HTTAS; HTT antisense RNA
hsa:100616119	NA	NA	NA	NA	MIR4697; microRNA 4697
hsa:100500862	NA	NA	NA	NA	MIR3648-1, MIR3648, hsa-mir-3648-1; microRNA 3648-1
hsa:100616436	NA	NA	NA	NA	MIR4449, mir-4449; microRNA 4449
hsa:100422907	NA	NA	NA	NA	MIR3156-2, mir-3156-2; microRNA 3156-2
hsa:109616976	NA	NA	NA	NA	SNORA79B; small nucleolar RNA, H/ACA box 79B
hsa:109616975	NA	NA	NA	NA	SNORA74D; small nucleolar RNA, H/ACA box 74D
hsa:26802	NA	NA	NA	NA	SNORD47, RNU47, U47; small nucleolar RNA, C/D box 47
hsa:100616346	NA	NA	NA	NA	MIR4649, mir-4649; microRNA 4649
hsa:677768	NA	NA	NA	NA	SCARNA13, U93; small Cajal body-specific RNA 13
hsa:692148	NA	NA	NA	NA	SCARNA10, U85; small Cajal body-specific RNA 10
hsa:677775	NA	NA	NA	NA	SCARNA5, U87; small Cajal body-specific RNA 5
hsa:100126327	NA	NA	NA	NA	MIR938, MIRN938, hsa-mir-938; microRNA 938
hsa:100113391	NA	NA	NA	NA	SNORD126, MIR1201, MIRN1201; small nucleolar RNA, C/D box 126
hsa:100302182	NA	NA	NA	NA	MIR1279, MIRN1279, hsa-mir-1279; microRNA 1279
hsa:100302177	NA	NA	NA	NA	MIR1269A, MIR1269, MIRN1269, hsa-mir-1269, hsa-mir-1269a; microRNA 1269a
hsa:693170	NA	NA	NA	NA	MIR585, MIRN585, hsa-mir-585, mir-585; microRNA 585
hsa:100616417	NA	NA	NA	NA	MIR4786, mir-4786; microRNA 4786
hsa:693143	NA	NA	NA	NA	MIR558, MIRN558, hsa-mir-558; microRNA 558
hsa:100422837	NA	NA	NA	NA	MIR1193; microRNA 1193
hsa:100616327	NA	NA	NA	NA	MIR4484, mir-4484; microRNA 4484
hsa:100170227	NA	NA	NA	NA	SNAR-D; small NF90 (ILF3) associated RNA D
hsa:100170221	NA	NA	NA	NA	SNAR-H, snaR-2; small NF90 (ILF3) associated RNA H
hsa:100170225	NA	NA	NA	NA	SNAR-C1; small NF90 (ILF3) associated RNA C1
hsa:100170220	NA	NA	NA	NA	SNAR-E; small NF90 (ILF3) associated RNA E
hsa:100126798	NA	NA	NA	NA	SNAR-A1, SNAR-A53113498; small NF90 (ILF3) associated RNA A1
hsa:100191063	NA	NA	NA	NA	SNAR-A14; small NF90 (ILF3) associated RNA A14
hsa:100170224	NA	NA	NA	NA	SNAR-B1; small NF90 (ILF3) associated RNA B1
hsa:100170222	NA	NA	NA	NA	SNAR-I, snaR-3; small NF90 (ILF3) associated RNA I
hsa:100169958	NA	NA	NA	NA	SNAR-A8; small NF90 (ILF3) associated RNA A8
hsa:100169952	NA	NA	NA	NA	SNAR-A5; small NF90 (ILF3) associated RNA A5
hsa:100126781	NA	NA	NA	NA	SNAR-F; small NF90 (ILF3) associated RNA F
hsa:100169955	NA	NA	NA	NA	SNAR-A9; small NF90 (ILF3) associated RNA A9
hsa:100169951	NA	NA	NA	NA	SNAR-A3; small NF90 (ILF3) associated RNA A3
hsa:100170226	NA	NA	NA	NA	SNAR-C3; small NF90 (ILF3) associated RNA C3
hsa:100170223	NA	NA	NA	NA	SNAR-C5; small NF90 (ILF3) associated RNA C5
hsa:100169957	NA	NA	NA	NA	SNAR-A6; small NF90 (ILF3) associated RNA A6
hsa:100170216	NA	NA	NA	NA	SNAR-A10; small NF90 (ILF3) associated RNA A10
hsa:100126780	NA	NA	NA	NA	SNAR-G1; small NF90 (ILF3) associated RNA G1
hsa:100170219	NA	NA	NA	NA	SNAR-C4; small NF90 (ILF3) associated RNA C4
hsa:100170228	NA	NA	NA	NA	SNAR-G2; small NF90 (ILF3) associated RNA G2
hsa:100126799	NA	NA	NA	NA	SNAR-A2, SNAR-A53129250; small NF90 (ILF3) associated RNA A2
hsa:100169953	NA	NA	NA	NA	SNAR-A7; small NF90 (ILF3) associated RNA A7
hsa:100169954	NA	NA	NA	NA	SNAR-A11; small NF90 (ILF3) associated RNA A11
hsa:100169959	NA	NA	NA	NA	SNAR-A13; small NF90 (ILF3) associated RNA A13
hsa:100170217	NA	NA	NA	NA	SNAR-B2; small NF90 (ILF3) associated RNA B2
hsa:100169956	NA	NA	NA	NA	SNAR-A4; small NF90 (ILF3) associated RNA A4
hsa:100126800	NA	NA	NA	NA	SNAR-A12, SNAR-A53102747; small NF90 (ILF3) associated RNA A12
hsa:100170218	NA	NA	NA	NA	SNAR-C2; small NF90 (ILF3) associated RNA C2
hsa:768214	NA	NA	NA	NA	MIR668, MIRN668, hsa-mir-668; microRNA 668
hsa:100529239	K02947	A0A1W2PQS6	NA	RPS10-NUDT3	RPS10-NUDT3; RPS10-NUDT3 readthrough
hsa:100422823	NA	NA	NA	NA	MIR4300; microRNA 4300
hsa:100423036	NA	NA	NA	NA	MIR2355, mir-2355; microRNA 2355
hsa:574487	NA	NA	NA	NA	MIR518E, MIRN518E, mir-518e; microRNA 518e
hsa:100500894	NA	NA	NA	NA	MIR3690, MIR3690-1, MIR3690-2, hsa-mir-3690-1, hsa-mir-3690-2, mir-3690-1, mir-3690-2; microRNA 3690
hsa:100500914	NA	NA	NA	NA	MIR3610, mir-3610; microRNA 3610
hsa:100616146	NA	NA	NA	NA	MIR4534; microRNA 4534
hsa:100616114	NA	NA	NA	NA	MIR4668, mir-4668; microRNA 4668
hsa:619505	NA	NA	NA	NA	SNORA21, ACA21; small nucleolar RNA, H/ACA box 21
hsa:693133	NA	NA	NA	NA	MIR550A1, MIR550-1, MIRN550-1, hsa-mir-550a-1, mir-550a-1; microRNA 550a-1
hsa:100500918	NA	NA	NA	NA	MIR3651, mir-3651; microRNA 3651
hsa:100616125	NA	NA	NA	NA	MIR4731; microRNA 4731
hsa:100302156	NA	NA	NA	NA	MIR1229, MIRN1229, hsa-mir-1229; microRNA 1229
hsa:574517	NA	NA	NA	NA	MIR514A2, MIR514-2, MIRN514-2, hsa-mir-514a-2; microRNA 514a-2
hsa:693134	NA	NA	NA	NA	MIR550A2, MIR550-2, MIRN550-2, hsa-mir-550a-2, mir-550a-2; microRNA 550a-2
hsa:100500909	NA	NA	NA	NA	MIR3908; microRNA 3908
hsa:100616267	NA	NA	NA	NA	MIR4776-1, mir-4776-1; microRNA 4776-1
hsa:108783645	NA	NA	NA	NA	HFE antisense RNA
hsa:100423014	NA	NA	NA	NA	MIR3196, mir-3196; microRNA 3196
hsa:102465532	NA	NA	NA	NA	MIR6883, hsa-mir-6883; microRNA 6883
hsa:100422894	NA	NA	NA	NA	MIR4260; microRNA 4260
hsa:574516	NA	NA	NA	NA	MIR514A1, MIR514-1, MIRN514-1, hsa-mir-514a-1, mir-514a-1; microRNA 514a-1
hsa:100422826	NA	NA	NA	NA	MIR4274; microRNA 4274
hsa:100147744	NA	NA	NA	NA	RNU7-1, RNU7, U7.1; RNA, U7 small nuclear 1
hsa:100616342	NA	NA	NA	NA	MIR4638, mir-4638; microRNA 4638
hsa:100302270	NA	NA	NA	NA	MIR1305, MIRN1305, hsa-mir-1305, mir-1305; microRNA 1305
hsa:100616472	NA	NA	NA	NA	MIR4776-2, mir-4776-2; microRNA 4776-2
hsa:100422951	NA	NA	NA	NA	MIR3144, mir-3144; microRNA 3144
hsa:100302285	NA	NA	NA	NA	MIR1244-1, MIR1244, MIRN1244, hsa-mir-1244, hsa-mir-1244-1; microRNA 1244-1
hsa:100616230	NA	NA	NA	NA	MIR4646, mir-4646; microRNA 4646
hsa:693141	NA	NA	NA	NA	MIR556, MIRN556, hsa-mir-556, mir-556; microRNA 556
hsa:100616263	NA	NA	NA	NA	MIR4485, mir-4485; microRNA 4485
hsa:100616157	NA	NA	NA	NA	MIR4772, mir-4772; microRNA 4772
hsa:26805	NA	NA	NA	NA	SNORD45A, RNU45A, U45a; small nucleolar RNA, C/D box 45A
hsa:100126314	NA	NA	NA	NA	MIR877, MIRN877, hsa-mir-877, miRNA877, mir-877; microRNA 877
hsa:574518	NA	NA	NA	NA	MIR514A3, MIR514-3, MIRN514-3, hsa-mir-514a-3; microRNA 514a-3
hsa:26871	NA	NA	NA	NA	RNU1-1, HSD1, HU1-1, RNU1, RNU1A, RNU1A3, RNU1G4, Rnu1a1, U1, U1A1; RNA, U1 small nuclear 1
hsa:100500902	NA	NA	NA	NA	MIR3910-2, mir-3910-2; microRNA 3910-2
hsa:100616438	NA	NA	NA	NA	MIR4632; microRNA 4632
hsa:100379571	NA	NA	NA	NA	BACE1-AS, BACE1-AS1, BACE1AS, NCRNA00177; BACE1 antisense RNA
hsa:100616251	NA	NA	NA	NA	MIR1587; microRNA 1587
hsa:100616494	NA	NA	NA	NA	MIR1269B; microRNA 1269b
hsa:574515	NA	NA	NA	NA	MIR510, MIRN510, hsa-mir-510, mir-510; microRNA 510
hsa:100422845	NA	NA	NA	NA	MIR1233-2; microRNA 1233-2
hsa:100616182	NA	NA	NA	NA	MIR4500; microRNA 4500
hsa:100422981	NA	NA	NA	NA	MIR3173, mir-3173; microRNA 3173
hsa:677834	NA	NA	NA	NA	SNORA55, ACA55; small nucleolar RNA, H/ACA box 55
hsa:100302160	NA	NA	NA	NA	MIR1233-1, MIR1233, MIRN1233, hsa-mir-1233, hsa-mir-1233-1; microRNA 1233-1
hsa:100126347	NA	NA	NA	NA	MIR887, MIRN887, hsa-mir-887; microRNA 887
hsa:693128	NA	NA	NA	NA	MIR548B, MIRN548B; microRNA 548b
hsa:100500888	NA	NA	NA	NA	MIR3940, mir-3940; microRNA 3940
hsa:100302220	NA	NA	NA	NA	MIR1293, MIRN1293, hsa-mir-1293, mir-1293; microRNA 1293
hsa:100126342	NA	NA	NA	NA	MIR892A, MIRN892A; microRNA 892a
hsa:677841	NA	NA	NA	NA	SNORA74B, U19-2; small nucleolar RNA, H/ACA box 74B
hsa:100422921	NA	NA	NA	NA	MIR3149; microRNA 3149
hsa:100616495	NA	NA	NA	NA	MIR2392; microRNA 2392
hsa:102466656	NA	NA	NA	NA	MIR6500, hsa-mir-6500; microRNA 6500
hsa:100422998	NA	NA	NA	NA	MIR3199-2, mir-3199-2; microRNA 3199-2
hsa:100500821	NA	NA	NA	NA	MIR3910-1, mir-3910-1; microRNA 3910-1
hsa:100423043	NA	NA	NA	NA	MIR4269; microRNA 4269
hsa:574512	NA	NA	NA	NA	MIR507, MIRN507, hsa-mir-507, mir-507; microRNA 507
hsa:26824	NA	NA	NA	NA	RNU11, RNU11-1, U11; RNA, U11 small nuclear
hsa:445347	NA	A2JGV3	NA	TCRg	TARP, CD3G, TCRG, TCRGC1, TCRGC2, TCRGV; TCR gamma alternate reading frame protein
hsa:104909134	NA	P34998	NA	CRHR1	CRHR1-IT1-CRHR1, MGC57346-CRHR1; LINC02210-CRHR1 readthrough
hsa:104909134	NA	B4DMR5	NA	NA	CRHR1-IT1-CRHR1, MGC57346-CRHR1; LINC02210-CRHR1 readthrough
hsa:404734	K16726	Q8IWZ3	NA	ANKHD1	ANKHD1-EIF4EBP3, MASK-BP3, MASK-BP3ARF; ANKHD1-EIF4EBP3 readthrough
hsa:100533467	K10846	Q59FZ7	NA	NA	BIVM-ERCC5, ERCC5-202; BIVM-ERCC5 readthrough
hsa:100529240	NA	Q8N8H1	NA	ZNF321P	ZNF816-ZNF321P, ZNF816-ZNF321; ZNF816-ZNF321P readthrough
hsa:100529240	NA	A0A0X1KG74	NA	ZNF816-ZNF321P	ZNF816-ZNF321P, ZNF816-ZNF321; ZNF816-ZNF321P readthrough
hsa:100885850	K07050	Q9BTE6	NA	AARSD1	PTGES3L-AARSD1; PTGES3L-AARSD1 readthrough
hsa:202658	NA	A0A096LP39	NA	RPP21	TRIM39-RPP21, TRIM39R; TRIM39-RPP21 readthrough
hsa:202658	NA	A6ZJ12	NA	TRIM39R	TRIM39-RPP21, TRIM39R; TRIM39-RPP21 readthrough
hsa:8681	K16342	P0C869	E3.1.1.4	PLA2G4B	JMJD7-PLA2G4B, HsT16992, cPLA2-beta; JMJD7-PLA2G4B readthrough
hsa:387522	K20656	A5PLL7	NA	TMEM189	TMEM189-UBE2V1, CROC-1B, CROC1B, KUA-UEV; TMEM189-UBE2V1 readthrough
hsa:387522	K20656	Q13404	NA	UBE2V1	TMEM189-UBE2V1, CROC-1B, CROC1B, KUA-UEV; TMEM189-UBE2V1 readthrough
hsa:100302209	NA	NA	NA	NA	MIR1185-2, MIRN1185-2, hsa-mir-1185-2, mir-1185-2; microRNA 1185-2
hsa:100124541	NA	NA	NA	NA	SNORA11D; small nucleolar RNA, H/ACA box 11D
hsa:100033438	NA	NA	NA	NA	SNORD116-26, HBII-85-26; small nucleolar RNA, C/D box 116-26
hsa:100302233	NA	NA	NA	NA	MIR1268A, MIR1268, MIRN1268, hsa-mir-1268, hsa-mir-1268a; microRNA 1268a
hsa:100302131	NA	NA	NA	NA	MIR302F, MIRN302F, hsa-mir-302f; microRNA 302f
hsa:102465837	NA	NA	NA	NA	MIR7849, hsa-mir-7849; microRNA 7849
hsa:692234	NA	NA	NA	NA	SNORD103A, U103; small nucleolar RNA, C/D box 103A
hsa:677819	NA	NA	NA	NA	SNORA37, ACA37; small nucleolar RNA, H/ACA box 37
hsa:100302201	NA	NA	NA	NA	MIR1228, MIRN1228, hsa-mir-1228, mir-1228; microRNA 1228
hsa:693140	NA	NA	NA	NA	MIR555, MIRN555, hsa-mir-555; microRNA 555
hsa:100033430	NA	NA	NA	NA	SNORD116-18, HBII-85-18; small nucleolar RNA, C/D box 116-18
hsa:693204	NA	NA	NA	NA	MIR619, MIRN619, hsa-mir-619; microRNA 619
hsa:780852	K14483	NA	NA	NA	SNORD3B-2, U3-2B, U3b2; small nucleolar RNA, C/D box 3B-2
hsa:692088	NA	NA	NA	NA	SNORD50B, U50', U50B; small nucleolar RNA, C/D box 50B
hsa:102466874	NA	NA	NA	NA	MIR8057, hsa-mir-8057; microRNA 8057
hsa:677772	NA	NA	NA	NA	SCARNA6, U88; small Cajal body-specific RNA 6
hsa:6083	NA	NA	NA	NA	SNORD21, RNU21, U21; small nucleolar RNA, C/D box 21
hsa:100616269	NA	NA	NA	NA	MIR4639; microRNA 4639
hsa:100422843	NA	NA	NA	NA	MIR4293; microRNA 4293
hsa:102465803	NA	NA	NA	NA	MIR7706, hsa-mir-7706; microRNA 7706
hsa:100302111	NA	NA	NA	NA	MIR1184-1, MIR1184, MIRN1184, hsa-mir-1184, hsa-mir-1184-1; microRNA 1184-1
hsa:677773	NA	NA	NA	NA	SCARNA23, ACA12; small Cajal body-specific RNA 23
hsa:338428	NA	NA	NA	NA	SNORD109A, HBII-438A; small nucleolar RNA, C/D box 109A
hsa:100616476	NA	NA	NA	NA	MIR4446, mir-4446; microRNA 4446
hsa:100302279	NA	NA	NA	NA	MIR1262, MIRN1262, hsa-mir-1262, mir-1262; microRNA 1262
hsa:100616312	NA	NA	NA	NA	MIR4478, mir-4478; microRNA 4478
hsa:100033431	NA	NA	NA	NA	SNORD116-20, HBII-85-20; small nucleolar RNA, C/D box 116-20
hsa:677837	NA	NA	NA	NA	SNORA60, ACA60; small nucleolar RNA, H/ACA box 60
hsa:693172	NA	NA	NA	NA	MIR587, MIRN587, hsa-mir-587; microRNA 587
hsa:100861563	NA	NA	NA	NA	SCAANT1, ATXN7-AS1; SCA7/ATXN7 antisense RNA 1
hsa:9383	NA	NA	NA	NA	TSIX, LINC00013, NCRNA00013, XIST-AS, XIST-AS1, XISTAS; TSIX transcript, XIST antisense RNA
hsa:643749	NA	NA	NA	NA	TRAF3IP2-AS1, C6UAS, C6orf3, NCRNA00248, TRAF3IP2-AS2; TRAF3IP2 antisense RNA 1
hsa:107397391	NA	NA	NA	NA	SCARNA21B; small Cajal body-specific RNA 21B
hsa:26779	NA	NA	NA	NA	SNORA69, RNU69, U69, U69A; small nucleolar RNA, H/ACA box 69
hsa:100302153	NA	NA	NA	NA	MIR1298, MIRN1298, hsa-mir-1298; microRNA 1298
hsa:692226	NA	NA	NA	NA	SNORD96B, U96b; small nucleolar RNA, C/D box 96B
hsa:100033439	NA	NA	NA	NA	SNORD116-27, HBII-85-27; small nucleolar RNA, C/D box 116-27
hsa:102465496	NA	NA	NA	NA	MIR6826, hsa-mir-6826; microRNA 6826
hsa:100126321	NA	NA	NA	NA	MIR922, MIRN922, hsa-mir-922; microRNA 922
hsa:100616275	NA	NA	NA	NA	MIR4508, mir-4508; microRNA 4508
hsa:100033426	NA	NA	NA	NA	SNORD116-14, HBII-85-14; small nucleolar RNA, C/D box 116-14
hsa:574463	NA	NA	NA	NA	MIR519E, MIRN519E; microRNA 519e
hsa:26821	NA	NA	NA	NA	SNORA74A, RNU19, U19; small nucleolar RNA, H/ACA box 74A
hsa:102465858	NA	NA	NA	NA	MIR7977, hsa-mir-7977; microRNA 7977
hsa:26828	NA	NA	NA	NA	RNU5F-1, RNU5F, U5F; RNA, U5F small nuclear 1
hsa:100302205	NA	NA	NA	NA	MIR1283-2, MIRN1283-2, hsa-mir-1283-2, mir-1283-2; microRNA 1283-2
hsa:100302157	NA	NA	NA	NA	MIR1185-1, MIRN1185-1, hsa-mir-1185-1, mir-1185-1; microRNA 1185-1
hsa:101954278	NA	NA	NA	NA	RNU6-8, U6-8; RNA, U6 small nuclear 8
hsa:102465684	NA	NA	NA	NA	MIR6511A4, MIR6511A-4, hsa-mir-6511a-4; microRNA 6511a-4
hsa:109864274	NA	NA	NA	NA	RNA5-8SN4, RN5-8S1, RNA5-8S5; RNA, 5.8S ribosomal N4
hsa:677817	NA	NA	NA	NA	SNORA36A, ACA36; small nucleolar RNA, H/ACA box 36A
hsa:26793	NA	NA	NA	NA	SNORD56, RNU56, U56; small nucleolar RNA, C/D box 56
hsa:100033418	NA	NA	NA	NA	SNORD116-6, HBII-85-6; small nucleolar RNA, C/D box 116-6
hsa:100847052	NA	NA	NA	NA	MIR664B, MIR644B, hsa-mir-664b, mir-664b; microRNA 664b
hsa:692108	NA	NA	NA	NA	SNORD67, HBII-166; small nucleolar RNA, C/D box 67
hsa:100616273	NA	NA	NA	NA	MIR451B; microRNA 451b
hsa:338433	NA	NA	NA	NA	SNORD115-1, HBII-52-1, RNHBII52; small nucleolar RNA, C/D box 115-1
hsa:6079	NA	NA	NA	NA	SNORD15A, RNU15A, SNORNA, U15A; small nucleolar RNA, C/D box 15A
hsa:101954275	NA	NA	NA	NA	RNU6-7, U6-7; RNA, U6 small nuclear 7
hsa:724029	NA	NA	NA	NA	MIR659, MIRN659, hsa-mir-659, mir-659; microRNA 659
hsa:693206	K17139	NA	NA	NA	MIR621, MIRN621, hsa-mir-621; microRNA 621
hsa:574491	K17174	NA	NA	NA	MIR518A2, MIRN518A-2, MIRN518A2, mir-518a-2; microRNA 518a-2
hsa:100423005	NA	NA	NA	NA	MIR4282; microRNA 4282
hsa:100423029	NA	NA	NA	NA	MIR3163; microRNA 3163
hsa:677799	NA	NA	NA	NA	SNORA11, SNORA11A, U107; small nucleolar RNA, H/ACA box 11
hsa:677835	NA	NA	NA	NA	SNORA56, ACA56; small nucleolar RNA, H/ACA box 56
hsa:106632264	NA	NA	NA	NA	RNA28SN1, RNA28S4; RNA, 28S ribosomal N1
hsa:693224	NA	NA	NA	NA	MIR639, MIRN639, hsa-mir-639; microRNA 639
hsa:26806	NA	NA	NA	NA	SNORD44, RNU44, U44; small nucleolar RNA, C/D box 44
hsa:574497	K17155	NA	NA	NA	MIR527, MIRN527, hsa-mir-527; microRNA 527
hsa:100124534	NA	NA	NA	NA	SNORA84; small nucleolar RNA, H/ACA box 84
hsa:677829	NA	NA	NA	NA	SNORA49, ACA49; small nucleolar RNA, H/ACA box 49
hsa:100616208	NA	NA	NA	NA	MIR4782; microRNA 4782
hsa:692109	NA	NA	NA	NA	SNORD69, HBII-210; small nucleolar RNA, C/D box 69
hsa:101954276	NA	NA	NA	NA	RNVU1-6, RNU1-99, vU1.6; RNA, variant U1 small nuclear 6
hsa:109864273	NA	NA	NA	NA	RNA18SN4, RN18S1, RNA18S5; RNA, 18S pre-ribosomal N4
hsa:692053	NA	NA	NA	NA	SNORD9, mgU6-53B; small nucleolar RNA, C/D box 9
hsa:693171	NA	NA	NA	NA	MIR586, MIRN586, hsa-mir-586; microRNA 586
hsa:106631781	NA	NA	NA	NA	RNA18SN1, RNA18S4; RNA, 18S ribosomal N1
hsa:26831	NA	NA	NA	NA	RNU5A-1, RNU5, RNU5A, RNU5C, U5A, U5B1; RNA, U5A small nuclear 1
hsa:109864281	NA	NA	NA	NA	RNA5-8SN2, RNA5-8N2; RNA, 5.8S ribosomal N2
hsa:109864282	NA	NA	NA	NA	RNA28SN2; RNA, 28S ribosomal N2
hsa:727708	NA	NA	NA	NA	SNORD116-19, HBII-85-19; small nucleolar RNA, C/D box 116-19
hsa:100302164	NA	NA	NA	NA	MIR2113, hsa-mir-2113; microRNA 2113
hsa:677781	NA	NA	NA	NA	SCARNA16, ACA47; small Cajal body-specific RNA 16
hsa:100423018	NA	NA	NA	NA	MIR3156-3, mir-3156-3; microRNA 3156-3
hsa:26782	NA	NA	NA	NA	SNORA66, RNU66, U66; small nucleolar RNA, H/ACA box 66
hsa:100616262	NA	NA	NA	NA	MIR4701; microRNA 4701
hsa:100422980	NA	NA	NA	NA	MIR4323; microRNA 4323
hsa:102464824	NA	NA	NA	NA	MIR6069, hsa-mir-6069; microRNA 6069
hsa:100313938	NA	NA	NA	NA	MIR548G, MIRN548G, hsa-mir-548g; microRNA 548g
hsa:100616169	K17171	NA	NA	NA	MIR378D2, mir-378d-2; microRNA 378d-2
hsa:100422985	NA	NA	NA	NA	MIR1184-2; microRNA 1184-2
hsa:91380	NA	NA	NA	NA	SNORD107, HBII-436; small nucleolar RNA, C/D box 107
hsa:100616190	NA	NA	NA	NA	MIR548O2; microRNA 548o-2
hsa:100616330	NA	NA	NA	NA	MIR4491, mir-4491; microRNA 4491
hsa:101340252	NA	NA	NA	NA	SNORD121B; small nucleolar RNA, C/D box 121B
hsa:101447996	NA	NA	NA	NA	RNVU1-8, RNU1-145, vU1.8; RNA, variant U1 small nuclear 8
hsa:100500813	NA	NA	NA	NA	MIR3646; microRNA 3646
hsa:693225	NA	NA	NA	NA	MIR640, MIRN640, hsa-mir-640; microRNA 640
hsa:692107	NA	NA	NA	NA	SNORD66, HBII-142; small nucleolar RNA, C/D box 66
hsa:692076	NA	NA	NA	NA	SNORD7, Z30, mgU6-47; small nucleolar RNA, C/D box 7
hsa:100124536	NA	NA	NA	NA	SNORA38B; small nucleolar RNA, H/ACA box 38B
hsa:677808	NA	NA	NA	NA	SNORA23, ACA23; small nucleolar RNA, H/ACA box 23
hsa:100423030	NA	NA	NA	NA	MIR3126, mir-3126; microRNA 3126
hsa:102465833	NA	NA	NA	NA	MIR4433B, hsa-mir-4433b; microRNA 4433b
hsa:101954271	NA	NA	NA	NA	RNU6-9, U6-9; RNA, U6 small nuclear 9
hsa:109910381	NA	NA	NA	NA	RNA5-8SN3; RNA, 5.8S ribosomal N3
hsa:101340250	NA	NA	NA	NA	SNORA11E; small nucleolar RNA, H/ACA box 11E
hsa:106632260	NA	NA	NA	NA	RNA5-8SN1, RNA5-8S4; RNA, 5.8S ribosomal N1
hsa:677846	NA	NA	NA	NA	SNORA80A, ACA67, SNORA80; small nucleolar RNA, H/ACA box 80A
hsa:100379251	NA	NA	NA	NA	NPPA-AS1, NPPA-AS, NPPAAS; NPPA antisense RNA 1
hsa:106631777	NA	NA	NA	NA	RNA45SN1, RNA45S4; RNA, 45S pre-ribosomal N1
hsa:100616467	NA	NA	NA	NA	MIR4767, mir-4767; microRNA 4767
hsa:100033432	NA	NA	NA	NA	SNORD116-21, HBII-85-21; small nucleolar RNA, C/D box 116-21
hsa:100616249	NA	NA	NA	NA	MIR4768; microRNA 4768
hsa:100124540	NA	NA	NA	NA	SNORA11C; small nucleolar RNA, H/ACA box 11C
hsa:574479	K17173	NA	NA	NA	MIR517A, MIRN517A, mir-517a; microRNA 517a
hsa:101054525	NA	NA	NA	NA	PGR-AS1, AT1, AT2, AT3; PGR antisense RNA 1
hsa:100500853	NA	NA	NA	NA	MIR3605, mir-3605; microRNA 3605
hsa:100313829	NA	NA	NA	NA	MIR548O, MIRN548O; microRNA 548o
hsa:693221	NA	NA	NA	NA	MIR636, MIRN636, hsa-mir-636; microRNA 636
hsa:26766	NA	NA	NA	NA	RNU105C, E1-5, E1-6; RNA, U105C small nucleolar
hsa:100313923	NA	NA	NA	NA	MIR449C, mir-449c; microRNA 449c
hsa:692235	NA	NA	NA	NA	SNORD103B, U103B; small nucleolar RNA, C/D box 103B
hsa:100302286	NA	NA	NA	NA	MIR1267, MIRN1267, hsa-mir-1267; microRNA 1267
hsa:102465683	NA	NA	NA	NA	MIR6511A3, MIR6511A-3, hsa-mir-6511a-3; microRNA 6511a-3
hsa:100422900	NA	NA	NA	NA	MIR3158-1, mir-3158-1; microRNA 3158-1
hsa:574492	K17173	NA	NA	NA	MIR517C, MIRN517C; microRNA 517c
hsa:26767	NA	NA	NA	NA	RNU105B, 105B, E1-2; RNA, U105B small nucleolar
hsa:677818	NA	NA	NA	NA	SNORA36B, ACA36b; small nucleolar RNA, H/ACA box 36B
hsa:677844	NA	NA	NA	NA	SNORA78, ACA64; small nucleolar RNA, H/ACA box 78
hsa:100422992	NA	NA	NA	NA	MIR3151, mir-3151; microRNA 3151
hsa:677831	NA	NA	NA	NA	SNORA51, ACA51; small nucleolar RNA, H/ACA box 51
hsa:100302132	NA	NA	NA	NA	MIR1182, MIRN1182, hsa-mir-1182; microRNA 1182
hsa:100847057	NA	NA	NA	NA	MIR5189, mir-5189; microRNA 5189
hsa:100126345	NA	NA	NA	NA	MIR889, MIRN889, hsa-mir-889, mir-889; microRNA 889
hsa:102466268	NA	NA	NA	NA	MIR6511A1, MIR6511A-1, hsa-mir-6511a-1; microRNA 6511a-1
hsa:26829	NA	NA	NA	NA	RNU5E-1, RNU5E, U5E; RNA, U5E small nuclear 1
hsa:85495	NA	NA	NA	NA	RPPH1, H1RNA, RPPH1-1; ribonuclease P RNA component H1
hsa:100422871	NA	NA	NA	NA	MIR3117, mir-3117; microRNA 3117
hsa:574486	NA	NA	NA	NA	MIR526A2, MIRN526A-2, MIRN526A2; microRNA 526a-2
hsa:693142	K17156	NA	NA	NA	MIR557, MIRN557, hsa-mir-557; microRNA 557
hsa:26851	K14483	NA	NA	NA	SNORD3B-1, RNU3A1, U3a, U3b1, U3b2; small nucleolar RNA, C/D box 3B-1
hsa:100616387	NA	NA	NA	NA	MIR3064; microRNA 3064
hsa:100847046	NA	NA	NA	NA	MIR5010, mir-5010; microRNA 5010
hsa:100500832	NA	NA	NA	NA	MIR3658; microRNA 3658
hsa:574483	K17173	NA	NA	NA	MIR517B, MIRN517B, mir-517b; microRNA 517b
hsa:102465523	NA	NA	NA	NA	MIR6867, hsa-mir-6867; microRNA 6867
hsa:109864271	NA	NA	NA	NA	RNA45SN4, RNA45S5; RNA, 45S pre-ribosomal N4
hsa:106633801	NA	NA	NA	NA	SCARNA28, ZL1; small Cajal body-specific RNA 28
hsa:6044	NA	NA	NA	NA	SNORA62, E2, E2-1, RNE2, RNU108; small nucleolar RNA, H/ACA box 62
hsa:693154	NA	NA	NA	NA	MIR569, MIRN569, hsa-mir-569; microRNA 569
hsa:100616354	NA	NA	NA	NA	MIR550A3, mir-550a-3; microRNA 550a-3
hsa:319103	NA	NA	NA	NA	SNORD8, RNU6C, mgU6-53; small nucleolar RNA, C/D box 8
hsa:100616241	NA	NA	NA	NA	MIR4717; microRNA 4717
hsa:102466723	NA	NA	NA	NA	MIR6734, hsa-mir-6734; microRNA 6734
hsa:677777	NA	NA	NA	NA	SCARNA12, U89; small Cajal body-specific RNA 12
hsa:109864280	NA	NA	NA	NA	RNA18SN2; RNA, 18S ribosomal N2
hsa:100126307	NA	NA	NA	NA	MIR892B, MIRN892B; microRNA 892b
hsa:693234	K17164	NA	NA	NA	MIR649, MIRN649, hsa-mir-649; microRNA 649
hsa:100302255	NA	NA	NA	NA	MIR1323, MIRN1323, hsa-mir-1323, mir-1323; microRNA 1323
hsa:100616401	NA	NA	NA	NA	MIR4520-1, MIR4520A, hsa-mir-4520-1, mir-4520-1; microRNA 4520-1
hsa:574466	NA	NA	NA	NA	MIR519C, MIRN519C, mir-519c; microRNA 519c
hsa:6043	NA	NA	NA	NA	SNORA63, E3, E3-2, RNE3, RNU107, SNORA63A, elF-4AII; small nucleolar RNA, H/ACA box 63
hsa:100302288	NA	NA	NA	NA	MIR548P, MIRN548P, hsa-mir-548p; microRNA 548p
hsa:338427	NA	NA	NA	NA	SNORD108, HBII-437; small nucleolar RNA, C/D box 108
hsa:100422867	K17171	NA	NA	NA	MIR378C, mir-378c; microRNA 378c
hsa:692089	NA	NA	NA	NA	SNORD19, HBII-108; small nucleolar RNA, C/D box 19
hsa:100422957	NA	NA	NA	NA	MIR3131, mir-3131; microRNA 3131
hsa:102465985	NA	NA	NA	NA	MIR6511B2, MIR6511B-2, hsa-mir-6511b-2; microRNA 6511b-2
hsa:109910379	NA	NA	NA	NA	RNA45SN3; RNA, 45S pre-ribosomal N3
hsa:693220	NA	NA	NA	NA	MIR635, MIRN635, hsa-mir-635; microRNA 635
hsa:100422977	NA	NA	NA	NA	MIR1184-3; microRNA 1184-3
hsa:26832	NA	NA	NA	NA	RNU5B-1, RNU5B, RNU5B-1P, U5B1; RNA, U5B small nuclear 1
hsa:100616301	NA	NA	NA	NA	MIR4674; microRNA 4674
hsa:109910382	NA	NA	NA	NA	RNA28SN3; RNA, 28S ribosomal N3
hsa:26787	NA	NA	NA	NA	SNORD61, HBII-342, RNU61, U61; small nucleolar RNA, C/D box 61
hsa:6080	NA	NA	NA	NA	SNORA73A, E1, E1-7, E1b, RNE1, RNU17A, U17A; small nucleolar RNA, H/ACA box 73A
hsa:26784	NA	NA	NA	NA	SNORA64, RNU64, U64; small nucleolar RNA, H/ACA box 64
hsa:100616406	NA	NA	NA	NA	MIR4521, mir-4521; microRNA 4521
hsa:338429	NA	NA	NA	NA	SNORD109B, HBII-438B; small nucleolar RNA, C/D box 109B
hsa:109864279	NA	NA	NA	NA	RNA45SN2; RNA, 45S pre-ribosomal N2
hsa:100500847	NA	NA	NA	NA	MIR3615, mir-3615; microRNA 3615
hsa:26778	NA	NA	NA	NA	SNORA70, DXS648E, RNU70, U70; small nucleolar RNA, H/ACA box 70
hsa:102466247	NA	NA	NA	NA	MIR1273H, hsa-mir-1273h; microRNA 1273h
hsa:100124537	NA	NA	NA	NA	SNORA70B; small nucleolar RNA, H/ACA box 70B
hsa:693212	NA	NA	NA	NA	MIR627, MIRN627, hsa-mir-627, mir-627; microRNA 627
hsa:100616430	NA	NA	NA	NA	MIR4644; microRNA 4644
hsa:102465429	NA	NA	NA	NA	MIR6511B1, MIR6511B-1, hsa-mir-6511b-1; microRNA 6511b-1
hsa:100500804	NA	NA	NA	NA	MIR3654; microRNA 3654
hsa:100423026	NA	NA	NA	NA	MIR4299; microRNA 4299
hsa:100616385	NA	NA	NA	NA	MIR4732, mir-4732; microRNA 4732
hsa:677821	NA	NA	NA	NA	SNORA71E, ACA39, SNORA39; small nucleolar RNA, H/ACA box 71E
hsa:677832	NA	NA	NA	NA	SNORA53, ACA53; small nucleolar RNA, H/ACA box 53
hsa:677806	NA	NA	NA	NA	SNORA20, ACA20; small nucleolar RNA, H/ACA box 20
hsa:100422974	NA	NA	NA	NA	MIR3178, mir-3178; microRNA 3178
hsa:267010	NA	NA	NA	NA	RNU12, RNU12-1, RNU12L, RNU12P, dJ222E13.7; RNA, U12 small nuclear
hsa:109864272	NA	NA	NA	NA	RNA28SN4, RN28S1, RNA28S5; RNA, 28S ribosomal N4
hsa:6066	NA	NA	NA	NA	RNU2-1, RNU2, U2; RNA, U2 small nuclear 1
hsa:677836	NA	NA	NA	NA	SNORA58, ACA58, SNORA58B; small nucleolar RNA, H/ACA box 58
hsa:100033419	NA	NA	NA	NA	SNORD116-7, HBII-85-7; small nucleolar RNA, C/D box 116-7
hsa:26830	NA	NA	NA	NA	RNU5D-1, RNU5D, U5DL, U5DS; RNA, U5D small nuclear 1
hsa:26792	NA	NA	NA	NA	SNORD57, RNU57, U57; small nucleolar RNA, C/D box 57
hsa:693188	K17159	NA	NA	NA	MIR603, MIRN603, hsa-mir-603; microRNA 603
hsa:100302210	NA	NA	NA	NA	MIR1909, MIRN1909, hsa-mir-1909, mir-1909; microRNA 1909
hsa:677802	NA	NA	NA	NA	SNORA14B, ACA14b; small nucleolar RNA, H/ACA box 14B
hsa:109617009	NA	NA	NA	NA	SNORA74C-2; small nucleolar RNA, H/ACA box 74C-2
hsa:574468	NA	NA	NA	NA	MIR526B, MIRN526B; microRNA 526b
hsa:100616142	NA	NA	NA	NA	MIR4458, mir-4458; microRNA 4458
hsa:109910380	NA	NA	NA	NA	RNA18SN3; RNA, 18S ribosomal N3
hsa:100302275	NA	NA	NA	NA	MIR548L, MIRN548L, hsa-mir-548l; microRNA 548l
hsa:100616424	NA	NA	NA	NA	MIR4707, mir-4707; microRNA 4707
hsa:100423033	NA	NA	NA	NA	MIR3158-2, mir-3158-2; microRNA 3158-2
hsa:100033425	NA	NA	NA	NA	SNORD116-13, HBII-85-13; small nucleolar RNA, C/D box 116-13
hsa:100113381	NA	NA	NA	NA	SNORD19B; small nucleolar RNA, C/D box 19B
hsa:100124538	NA	NA	NA	NA	SNORA70C, U70C; small nucleolar RNA, H/ACA box 70C
hsa:724027	NA	NA	NA	NA	MIR657, MIRN657, hsa-mir-657; microRNA 657
hsa:619383	NA	NA	NA	NA	SCARNA9, Z32, mgU2-19/30; small Cajal body-specific RNA 9
hsa:693163	NA	NA	NA	NA	MIR578, MIRN578, hsa-mir-578; microRNA 578
hsa:574474	NA	NA	NA	NA	MIR518B, MIRN518B, mir-518b; microRNA 518b
hsa:100422969	NA	NA	NA	NA	MIR2909; microRNA 2909
hsa:100033413	NA	NA	NA	NA	SNORD116-1, HBII-85-1, PWCR1; small nucleolar RNA, C/D box 116-1
hsa:100507527	NA	C9W8M7	NA	THEG5	THEG5; testis highly expressed protein 5
hsa:100128108	NA	NA	NA	NA	putative ubiquitin-conjugating enzyme E2Q2-like protein
hsa:100528064	K17619	NA	E3.1.3.48	NA	NEDD8-MDP1; NEDD8-MDP1 readthrough
hsa:730098	NA	B7Z3J9	NA	LOC730098	uncharacterized LOC730098
hsa:101928436	NA	NA	NA	NA	uncharacterized LOC101928436
hsa:100616205	NA	NA	NA	NA	MIR4704; microRNA 4704
hsa:102466953	NA	NA	NA	NA	MIR6082, hsa-mir-6082; microRNA 6082
hsa:100616484	NA	NA	NA	NA	MIR4470, mir-4470; microRNA 4470
hsa:109623450	NA	NA	NA	NA	SNORD155; small nucleolar RNA, C/D box 155
hsa:100847028	NA	NA	NA	NA	MIR5587; microRNA 5587
hsa:102465457	NA	NA	NA	NA	MIR6762, hsa-mir-6762; microRNA 6762
hsa:102466872	NA	NA	NA	NA	MIR7975, hsa-mir-7975; microRNA 7975
hsa:102466983	NA	NA	NA	NA	MIR6766, hsa-mir-6766; microRNA 6766
hsa:102465910	NA	NA	NA	NA	MIR6859-3, hsa-mir-6859-3; microRNA 6859-3
hsa:100616498	K17171	NA	NA	NA	MIR378E, mir-378e; microRNA 378e
hsa:100422895	NA	NA	NA	NA	MIR4294; microRNA 4294
hsa:100616459	NA	NA	NA	NA	MIR4745, mir-4745; microRNA 4745
hsa:100033811	NA	NA	NA	NA	SNORD115-37, HBII-52-37; small nucleolar RNA, C/D box 115-37
hsa:100616333	NA	NA	NA	NA	MIR3689C; microRNA 3689c
hsa:100616239	NA	NA	NA	NA	MIR4705; microRNA 4705
hsa:100126326	NA	NA	NA	NA	MIR936, MIRN936, hsa-mir-936; microRNA 936
hsa:100616226	NA	NA	NA	NA	MIR4468; microRNA 4468
hsa:102466738	NA	NA	NA	NA	MIR6798, hsa-mir-6798; microRNA 6798
hsa:677812	NA	NA	NA	NA	SNORA29, ACA29; small nucleolar RNA, H/ACA box 29
hsa:100616295	NA	NA	NA	NA	MIR4764; microRNA 4764
hsa:102465436	NA	NA	NA	NA	MIR6728, hsa-mir-6728; microRNA 6728
hsa:100422946	NA	NA	NA	NA	MIR3116-2; microRNA 3116-2
hsa:100500861	NA	NA	NA	NA	MIR3665; microRNA 3665
hsa:100616372	NA	NA	NA	NA	MIR4659B; microRNA 4659b
hsa:693144	NA	NA	NA	NA	MIR559, MIRN559, hsa-mir-559; microRNA 559
hsa:101954269	NA	NA	NA	NA	RNVU1-17, RNU1-127, vU1.17; RNA, variant U1 small nuclear 17
hsa:100616210	NA	NA	NA	NA	MIR4737; microRNA 4737
hsa:100616437	NA	NA	NA	NA	MIR1343; microRNA 1343
hsa:100500903	NA	NA	NA	NA	MIR3913-1, mir-3913-1; microRNA 3913-1
hsa:100616413	NA	NA	NA	NA	MIR4462; microRNA 4462
hsa:109617004	NA	NA	NA	NA	SNORA35B; small nucleolar RNA, H/ACA box 35B
hsa:100616450	NA	NA	NA	NA	MIR548AG1; microRNA 548ag-1
hsa:100616167	NA	NA	NA	NA	MIR4722; microRNA 4722
hsa:100616441	NA	NA	NA	NA	MIR4474; microRNA 4474
hsa:102466864	NA	NA	NA	NA	MIR6516, hsa-mir-6516; microRNA 6516
hsa:100302227	NA	NA	NA	NA	MIR1302-1, MIRN1302-1, hsa-mir-1302-1; microRNA 1302-1
hsa:102465669	NA	NA	NA	NA	MIR7113, hsa-mir-7113; microRNA 7113
hsa:109623474	NA	NA	NA	NA	SNORD154; small nucleolar RNA, C/D box 154
hsa:100033810	NA	NA	NA	NA	SNORD115-36, HBII-52-36; small nucleolar RNA, C/D box 115-36
hsa:100500818	NA	NA	NA	NA	MIR3945; microRNA 3945
hsa:102464825	NA	NA	NA	NA	MIR6070, hsa-mir-6070; microRNA 6070
hsa:693165	NA	NA	NA	NA	MIR580, MIRN580, hsa-mir-580; microRNA 580
hsa:100616313	NA	NA	NA	NA	MIR4749, mir-4749; microRNA 4749
hsa:26808	NA	NA	NA	NA	SNORD42B, RNU42B, U42B; small nucleolar RNA, C/D box 42B
hsa:100422860	NA	NA	NA	NA	MIR4292; microRNA 4292
hsa:26869	NA	NA	NA	NA	RNU1-3, HSD4, RNU1G3; RNA, U1 small nuclear 3
hsa:677681	NA	NA	NA	NA	SCARNA20, ACA66; small Cajal body-specific RNA 20
hsa:100616369	NA	NA	NA	NA	MIR4713; microRNA 4713
hsa:109616978	NA	NA	NA	NA	SNORD31B; small nucleolar RNA, C/D box 31B
hsa:9301	NA	NA	NA	NA	SNORD27, RNU27, U27; small nucleolar RNA, C/D box 27
hsa:692157	NA	NA	NA	NA	SNORA16B, U98b; small nucleolar RNA, H/ACA box 16B
hsa:100616439	NA	NA	NA	NA	MIR4658; microRNA 4658
hsa:107399303	NA	NA	NA	NA	SNORA101B, ZL4; small nucleolar RNA, H/ACA box 101B
hsa:102466757	NA	NA	NA	NA	MIR6884, hsa-mir-6884; microRNA 6884
hsa:100616202	NA	NA	NA	NA	MIR4634; microRNA 4634
hsa:692200	NA	NA	NA	NA	SNORD103C, HBII-251, SNORD85; small nucleolar RNA, C/D box 103C
hsa:692091	NA	NA	NA	NA	SNORD23, HBII-115; small nucleolar RNA, C/D box 23
hsa:100500919	NA	NA	NA	NA	MIR548Y; microRNA 548y
hsa:102464832	NA	NA	NA	NA	MIR6083, hsa-mir-6083; microRNA 6083
hsa:100616260	NA	NA	NA	NA	MIR4663; microRNA 4663
hsa:100616490	NA	NA	NA	NA	MIR4706, mir-4706; microRNA 4706
hsa:109136578	NA	NA	NA	NA	MASCRNA; MALAT1-associated small cytoplasmic RNA
hsa:102465861	NA	NA	NA	NA	MIR8055, hsa-mir-8055; microRNA 8055
hsa:100616154	NA	NA	NA	NA	MIR4466, mir-4466; microRNA 4466
hsa:100616116	NA	NA	NA	NA	MIR4648; microRNA 4648
hsa:26863	NA	NA	NA	NA	RNVU1-18, RNU1-25, RNU1-25P, RNU1-5, RNU1P1, RNU1P9, U1.15, U1P101, U1P15, vU1.18; RNA, variant U1 small nuclear 18
hsa:100616382	NA	NA	NA	NA	MIR4509-3; microRNA 4509-3
hsa:100500889	NA	NA	NA	NA	MIR3657; microRNA 3657
hsa:102465505	NA	NA	NA	NA	MIR6839, hsa-mir-6839; microRNA 6839
hsa:102465440	NA	NA	NA	NA	MIR6735, hsa-mir-6735; microRNA 6735
hsa:100616284	NA	NA	NA	NA	MIR4489, mir-4489; microRNA 4489
hsa:100847021	NA	NA	NA	NA	MIR5002; microRNA 5002
hsa:100616329	NA	NA	NA	NA	MIR4700, mir-4700; microRNA 4700
hsa:100423008	NA	NA	NA	NA	MIR3118-1, mir-3118-1; microRNA 3118-1
hsa:106633803	NA	NA	NA	NA	SNORD134, ZL12; small nucleolar RNA, C/D box 134
hsa:100616373	NA	NA	NA	NA	MIR4770; microRNA 4770
hsa:102465484	NA	NA	NA	NA	MIR6806, hsa-mir-6806; microRNA 6806
hsa:102465515	NA	NA	NA	NA	MIR6856, hsa-mir-6856; microRNA 6856
hsa:102465868	NA	NA	NA	NA	MIR8066, hsa-mir-8066; microRNA 8066
hsa:102465475	NA	NA	NA	NA	MIR6792, hsa-mir-6792; microRNA 6792
hsa:100302289	NA	NA	NA	NA	MIR1251, MIRN1251, hsa-mir-1251; microRNA 1251
hsa:100616393	NA	NA	NA	NA	MIR4657, mir-4657; microRNA 4657
hsa:100422954	NA	NA	NA	NA	MIR4309; microRNA 4309
hsa:109617020	NA	NA	NA	NA	SNORD13E; small nucleolar RNA, C/D box 13E
hsa:100423028	NA	NA	NA	NA	MIR4254; microRNA 4254
hsa:100616207	NA	NA	NA	NA	MIR4439; microRNA 4439
hsa:102464823	NA	NA	NA	NA	MIR6068, hsa-mir-6068; microRNA 6068
hsa:100113379	NA	NA	NA	NA	SNORD121A; small nucleolar RNA, C/D box 121A
hsa:100616231	NA	NA	NA	NA	MIR4519; microRNA 4519
hsa:100616187	NA	NA	NA	NA	MIR4783; microRNA 4783
hsa:102465688	NA	NA	NA	NA	MIR7150, hsa-mir-7150; microRNA 7150
hsa:100616478	NA	NA	NA	NA	MIR4494; microRNA 4494
hsa:106635526	NA	NA	NA	NA	SNORA93; small nucleolar RNA, H/ACA box 93
hsa:100033806	NA	NA	NA	NA	SNORD115-32, HBII-52-32; small nucleolar RNA, C/D box 115-32
hsa:100616334	NA	NA	NA	NA	MIR4790; microRNA 4790
hsa:26813	NA	NA	NA	NA	SNORD36C, RNU36C, U36c; small nucleolar RNA, C/D box 36C
hsa:100500872	NA	NA	NA	NA	MIR3911, mir-3911; microRNA 3911
hsa:100616300	NA	NA	NA	NA	MIR4710, mir-4710; microRNA 4710
hsa:100169768	K01981	NA	NA	NA	RNA5S17, RN5S17; RNA, 5S ribosomal 17
hsa:102465493	NA	NA	NA	NA	MIR6821, hsa-mir-6821; microRNA 6821
hsa:767598	NA	NA	NA	NA	SNORD114-20, 14q(II-20); small nucleolar RNA, C/D box 114-20
hsa:102465522	NA	NA	NA	NA	MIR6865, hsa-mir-6865; microRNA 6865
hsa:100500865	NA	NA	NA	NA	MIR3936, mir-3936; microRNA 3936
hsa:767577	NA	NA	NA	NA	SNORD114-1, 14q(II-1); small nucleolar RNA, C/D box 114-1
hsa:100616460	NA	NA	NA	NA	MIR3689E; microRNA 3689e
hsa:692198	NA	NA	NA	NA	SNORD78, U78; small nucleolar RNA, C/D box 78
hsa:692197	NA	NA	NA	NA	SNORD77, SNORD77A, U77; small nucleolar RNA, C/D box 77
hsa:102466749	NA	NA	NA	NA	MIR6849, hsa-mir-6849; microRNA 6849
hsa:100313806	NA	NA	NA	NA	MIR1255B1, MIR1255B-1, MIRN1255B1; microRNA 1255b-1
hsa:693130	NA	NA	NA	NA	MIR548D1, MIRN548D1; microRNA 548d-1
hsa:100302204	NA	NA	NA	NA	MIR548I1, MIR548I-1, MIRN548I1, hsa-mir-548i-1, mir-548i-1; microRNA 548i-1
hsa:692093	NA	NA	NA	NA	SNORD62B, U62, U62B; small nucleolar RNA, C/D box 62B
hsa:102465839	NA	NA	NA	NA	MIR7852, hsa-mir-7852; microRNA 7852
hsa:100616383	NA	NA	NA	NA	MIR4675; microRNA 4675
hsa:100616127	NA	NA	NA	NA	MIR4448; microRNA 4448
hsa:594838	NA	NA	NA	NA	SNORD100, HBII-429; small nucleolar RNA, C/D box 100
hsa:100616366	NA	NA	NA	NA	MIR4743; microRNA 4743
hsa:693146	NA	NA	NA	NA	MIR561, MIRN561, hsa-mir-561, mir-561; microRNA 561
hsa:9303	NA	NA	NA	NA	SNORD25, RNU25, U25; small nucleolar RNA, C/D box 25
hsa:100500868	NA	NA	NA	NA	MIR3913-2, mir-3913-2; microRNA 3913-2
hsa:692227	NA	NA	NA	NA	SNORD104, U104; small nucleolar RNA, C/D box 104
hsa:100846992	NA	NA	NA	NA	MIR548AW; microRNA 548aw
hsa:109623464	NA	NA	NA	NA	SNORA119; small nucleolar RNA, H/ACA box 119
hsa:100847074	NA	NA	NA	NA	MIR5088, mir-5088; microRNA 5088
hsa:100616268	NA	NA	NA	NA	MIR4472-1; microRNA 4472-1
hsa:100033456	NA	NA	NA	NA	SNORD115-18, HBII-52-18; small nucleolar RNA, C/D box 115-18
hsa:554214	NA	NA	NA	NA	MIR450A1, MIRN450, MIRN450-1, MIRN450A-1, MIRN450A1, hsa-mir-450, mir-450a-1; microRNA 450a-1
hsa:102466732	NA	NA	NA	NA	MIR6774, hsa-mir-6774; microRNA 6774
hsa:100033441	NA	NA	NA	NA	SNORD115-4, HBII-52-4; small nucleolar RNA, C/D box 115-4
hsa:26827	K14280	NA	NA	NA	RNU6-1, RNU6, RNU6A, U6, U6-1; RNA, U6 small nuclear 1
hsa:693131	NA	NA	NA	NA	MIR548D2, MIRN548D2; microRNA 548d-2
hsa:767595	NA	NA	NA	NA	SNORD114-17, 14q(II-17); small nucleolar RNA, C/D box 114-17
hsa:100616388	NA	NA	NA	NA	MIR4723, mir-4723; microRNA 4723
hsa:100033812	NA	NA	NA	NA	SNORD115-38, HBII-52-38; small nucleolar RNA, C/D box 115-38
hsa:102466251	NA	NA	NA	NA	MIR8061, hsa-mir-8061; microRNA 8061
hsa:109616958	NA	NA	NA	NA	SNORA50D; small nucleolar RNA, H/ACA box 50D
hsa:100422936	NA	NA	NA	NA	MIR3153, mir-3153; microRNA 3153
hsa:100616432	NA	NA	NA	NA	MIR4714; microRNA 4714
hsa:109617001	NA	NA	NA	NA	SNORA1B; small nucleolar RNA, H/ACA box 1B
hsa:100113392	NA	NA	NA	NA	SNORD11B; small nucleolar RNA, C/D box 11B
hsa:100847035	NA	NA	NA	NA	MIR548AR; microRNA 548ar
hsa:102465252	NA	NA	NA	NA	MIR6506, hsa-mir-6506; microRNA 6506
hsa:100422994	NA	NA	NA	NA	MIR4267; microRNA 4267
hsa:102466515	NA	NA	NA	NA	MIR1199, hsa-mir-1199; microRNA 1199
hsa:100422976	NA	NA	NA	NA	MIR4256; microRNA 4256
hsa:619568	NA	NA	NA	NA	SNORA4, ACA4; small nucleolar RNA, H/ACA box 4
hsa:102465431	NA	NA	NA	NA	MIR6722, hsa-mir-6722; microRNA 6722
hsa:102465693	NA	NA	NA	NA	MIR7158, hsa-mir-7158; microRNA 7158
hsa:100422832	NA	NA	NA	NA	MIR3191, mir-3191; microRNA 3191
hsa:109616972	NA	NA	NA	NA	SNORA68B; small nucleolar RNA, H/ACA box 68B
hsa:100847085	NA	NA	NA	NA	MIR5706; microRNA 5706
hsa:100616429	NA	NA	NA	NA	MIR4672; microRNA 4672
hsa:109617007	NA	NA	NA	NA	SNORA63E; small nucleolar RNA, H/ACA box 63E
hsa:100847003	NA	NA	NA	NA	MIR5693; microRNA 5693
hsa:100423021	NA	NA	NA	NA	MIR4298; microRNA 4298
hsa:100033803	NA	NA	NA	NA	SNORD115-29, HBII-52-29; small nucleolar RNA, C/D box 115-29
hsa:100422935	NA	NA	NA	NA	MIR3118-4; microRNA 3118-4
hsa:100616299	NA	NA	NA	NA	MIR4450, mir-4450; microRNA 4450
hsa:102466657	NA	NA	NA	NA	MIR6505, hsa-mir-6505, mir-6505; microRNA 6505
hsa:100847064	NA	NA	NA	NA	MIR5694; microRNA 5694
hsa:767583	NA	NA	NA	NA	SNORD114-7, 14q(II-7); small nucleolar RNA, C/D box 114-7
hsa:102465445	NA	NA	NA	NA	MIR6743, hsa-mir-6743; microRNA 6743
hsa:102466658	NA	NA	NA	NA	MIR6510, hsa-mir-6510, mir-6510; microRNA 6510
hsa:100302192	NA	NA	NA	NA	MIR548F1, MIR548F-1, MIRN548F1, hsa-mir-548f-1; microRNA 548f-1
hsa:100616109	NA	NA	NA	NA	MIR4464, mir-4464; microRNA 4464
hsa:767569	NA	NA	NA	NA	SNORD113-9, 14q(I-9); small nucleolar RNA, C/D box 113-9
hsa:100302212	NA	NA	NA	NA	MIR1324, MIRN1324, hsa-mir-1324; microRNA 1324
hsa:102465869	NA	NA	NA	NA	MIR8067, hsa-mir-8067; microRNA 8067
hsa:109623479	NA	NA	NA	NA	SNORD169; small nucleolar RNA, C/D box 169
hsa:102465856	NA	NA	NA	NA	MIR7974, hsa-mir-7974; microRNA 7974
hsa:677793	NA	NA	NA	NA	SNORA2A, ACA2A; small nucleolar RNA, H/ACA box 2A
hsa:109623473	NA	NA	NA	NA	SNORD152; small nucleolar RNA, C/D box 152
hsa:100616477	NA	NA	NA	NA	MIR4442, mir-4442; microRNA 4442
hsa:100500884	NA	NA	NA	NA	MIR3681; microRNA 3681
hsa:102464833	NA	NA	NA	NA	MIR6084, hsa-mir-6084; microRNA 6084
hsa:100422848	NA	NA	NA	NA	MIR4283-2; microRNA 4283-2
hsa:100302128	NA	NA	NA	NA	MIR1302-3, MIRN1302-3, hsa-mir-1302-3; microRNA 1302-3
hsa:100422990	NA	NA	NA	NA	MIR3134; microRNA 3134
hsa:100847012	NA	NA	NA	NA	MIR5004, mir-5004; microRNA 5004
hsa:100033458	NA	NA	NA	NA	SNORD115-19, HBII-52-19; small nucleolar RNA, C/D box 115-19
hsa:102466190	NA	NA	NA	NA	MIR6721, hsa-mir-6721, mir-6721; microRNA 6721
hsa:102465460	NA	NA	NA	NA	MIR6768, hsa-mir-6768; microRNA 6768
hsa:102465483	NA	NA	NA	NA	MIR6805, hsa-mir-6805; microRNA 6805
hsa:100616398	NA	NA	NA	NA	MIR4681; microRNA 4681
hsa:100033442	NA	NA	NA	NA	SNORD115-5, HBII-52-5; small nucleolar RNA, C/D box 115-5
hsa:26772	NA	NA	NA	NA	SNORD4B, RNU101B, Z17B; small nucleolar RNA, C/D box 4B
hsa:100302277	NA	NA	NA	NA	MIR548I2, MIR548I-2, MIRN548I2, hsa-mir-548i-2, mir-548i-2; microRNA 548i-2
hsa:767609	NA	NA	NA	NA	SNORD114-28, 14q(II-28); small nucleolar RNA, C/D box 114-28
hsa:100616371	NA	NA	NA	NA	MIR4746, mir-4746; microRNA 4746
hsa:100616196	NA	NA	NA	NA	MIR4525; microRNA 4525
hsa:100500841	NA	NA	NA	NA	MIR3678, mir-3678; microRNA 3678
hsa:100616397	NA	NA	NA	NA	MIR4440, mir-4440; microRNA 4440
hsa:692073	NA	NA	NA	NA	SNORA16A, ACA16; small nucleolar RNA, H/ACA box 16A
hsa:100302243	NA	NA	NA	NA	MIR1972-1, MIR1972, hsa-mir-1972, hsa-mir-1972-1; microRNA 1972-1
hsa:100302260	NA	NA	NA	NA	MIR2052, hsa-mir-2052; microRNA 2052
hsa:9299	NA	NA	NA	NA	SNORD30, RNU30, U30; small nucleolar RNA, C/D box 30
hsa:102466815	NA	NA	NA	NA	MIR7155, hsa-mir-7155; microRNA 7155
hsa:26814	NA	NA	NA	NA	SNORD36B, RNU36B, U36b; small nucleolar RNA, C/D box 36B
hsa:100616408	NA	NA	NA	NA	MIR5047; microRNA 5047
hsa:26843	NA	NA	NA	NA	SNORD3P3, RNU3P3, U3, U3.5, u3.7; small nucleolar RNA, C/D box 3 pseudogene 3
hsa:100422853	NA	NA	NA	NA	MIR3182, mir-3182; microRNA 3182
hsa:100422934	NA	NA	NA	NA	MIR3143, mir-3143; microRNA 3143
hsa:693191	NA	NA	NA	NA	MIR606, MIRN606, hsa-mir-606; microRNA 606
hsa:100847049	NA	NA	NA	NA	MIR4999, mir-4999; microRNA 4999
hsa:100500869	NA	NA	NA	NA	MIR3672; microRNA 3672
hsa:100616136	NA	NA	NA	NA	MIR4430; microRNA 4430
hsa:106635530	NA	NA	NA	NA	SNORA98; small nucleolar RNA, H/ACA box 98
hsa:100500863	NA	NA	NA	NA	MIR548AA1; microRNA 548aa-1
hsa:692195	NA	NA	NA	NA	SNORD75, U75; small nucleolar RNA, C/D box 75
hsa:100616332	NA	NA	NA	NA	MIR4716, mir-4716; microRNA 4716
hsa:767580	NA	NA	NA	NA	SNORD114-4, 14q(II-4); small nucleolar RNA, C/D box 114-4
hsa:100500835	NA	NA	NA	NA	MIR3907; microRNA 3907
hsa:102466253	NA	NA	NA	NA	MIR8076, hsa-mir-8076; microRNA 8076
hsa:677770	NA	NA	NA	NA	SCARNA22, ACA11; small Cajal body-specific RNA 22
hsa:102465471	NA	NA	NA	NA	MIR6786, hsa-mir-6786; microRNA 6786
hsa:100302219	NA	NA	NA	NA	MIR1245A, MIR1245, MIRN1245, hsa-mir-1245, hsa-mir-1245a, mir-1245a; microRNA 1245a
hsa:106635542	NA	NA	NA	NA	SNORA107; small nucleolar RNA, H/ACA box 107
hsa:100616162	NA	NA	NA	NA	MIR4483; microRNA 4483
hsa:26769	NA	NA	NA	NA	SNORD81, RNU104, U81, Z23; small nucleolar RNA, C/D box 81
hsa:100313835	NA	NA	NA	NA	MIR1255B2, MIR1255B-2, MIRN1255B2, hsa-mir-1255b-2; microRNA 1255b-2
hsa:109616963	NA	NA	NA	NA	SNORA20B; small nucleolar RNA, H/ACA box 20B
hsa:100423034	NA	NA	NA	NA	MIR3199-1, mir-3199-1; microRNA 3199-1
hsa:100302181	NA	NA	NA	NA	MIR1294, MIRN1294, hsa-mir-1294, mir-1294; microRNA 1294
hsa:102466745	NA	NA	NA	NA	MIR6832, hsa-mir-6832; microRNA 6832
hsa:100379132	NA	NA	NA	NA	SNORA70G, U70G; small nucleolar RNA, H/ACA box 70G
hsa:100616255	NA	NA	NA	NA	MIR4662B; microRNA 4662b
hsa:100422864	NA	NA	NA	NA	MIR544B; microRNA 544b
hsa:100302127	NA	NA	NA	NA	MIR1470, MIRN1470, hsa-mir-1470; microRNA 1470
hsa:100847087	NA	NA	NA	NA	MIR5192; microRNA 5192
hsa:100033417	NA	NA	NA	NA	SNORD116-5, HBII-85-5; small nucleolar RNA, C/D box 116-5
hsa:100847084	NA	NA	NA	NA	MIR548AP; microRNA 548ap
hsa:109617006	NA	NA	NA	NA	SNORA63B; small nucleolar RNA, H/ACA box 63B
hsa:100846998	NA	NA	NA	NA	MIR5689; microRNA 5689
hsa:100616265	NA	NA	NA	NA	MIR4433A, MIR4433, hsa-mir-4433a; microRNA 4433a
hsa:26870	NA	NA	NA	NA	RNU1-2, RNU1C1, RNU1C2, U1C1, U1C21; RNA, U1 small nuclear 2
hsa:102465454	NA	NA	NA	NA	MIR6758, hsa-mir-6758; microRNA 6758
hsa:109623466	NA	NA	NA	NA	SNORD148; small nucleolar RNA, C/D box 148
hsa:100500803	NA	NA	NA	NA	MIR3919; microRNA 3919
hsa:100036565	NA	NA	NA	NA	SNORD115-28, HBII-52-28; small nucleolar RNA, C/D box 115-28
hsa:594837	NA	NA	NA	NA	SNORD101, U101; small nucleolar RNA, C/D box 101
hsa:100302281	NA	NA	NA	NA	MIR1208, MIRN1208, hsa-mir-1208; microRNA 1208
hsa:100616468	NA	NA	NA	NA	MIR4742, mir-4742; microRNA 4742
hsa:100302136	NA	NA	NA	NA	MIR1252, MIRN1252, hsa-mir-1252; microRNA 1252
hsa:100313773	NA	NA	NA	NA	MIR548H2, MIR548H-2, MIRN548H2; microRNA 548h-2
hsa:100500915	NA	NA	NA	NA	MIR3915; microRNA 3915
hsa:102465451	NA	NA	NA	NA	MIR6753, hsa-mir-6753; microRNA 6753
hsa:109616971	NA	NA	NA	NA	SNORA63D; small nucleolar RNA, H/ACA box 63D
hsa:94163	NA	NA	NA	NA	SNORD38B, RNU38B, U38B; small nucleolar RNA, C/D box 38B
hsa:102465908	NA	NA	NA	NA	MIR6770-2, hsa-mir-6770-2; microRNA 6770-2
hsa:100422891	NA	NA	NA	NA	MIR4327; microRNA 4327
hsa:102465860	NA	NA	NA	NA	MIR8054, hsa-mir-8054; microRNA 8054
hsa:26816	NA	NA	NA	NA	SNORD35A, RNU35, RNU35A, U35; small nucleolar RNA, C/D box 35A
hsa:102465534	NA	NA	NA	NA	MIR6886, hsa-mir-6886; microRNA 6886
hsa:692090	NA	NA	NA	NA	SNORD59B, U59B; small nucleolar RNA, C/D box 59B
hsa:595100	K14866	NA	NA	NA	SNORD18C, U18C; small nucleolar RNA, C/D box 18C
hsa:767597	NA	NA	NA	NA	SNORD114-19, 14q(II-19); small nucleolar RNA, C/D box 114-19
hsa:100616218	NA	NA	NA	NA	MIR3135B; microRNA 3135b
hsa:100422950	NA	NA	NA	NA	MIR3141, mir-3141; microRNA 3141
hsa:100847053	NA	NA	NA	NA	MIR5702; microRNA 5702
hsa:109623454	NA	NA	NA	NA	SNORD162; small nucleolar RNA, C/D box 162
hsa:677763	NA	NA	NA	NA	SCARNA21, ACA68, SCARNA21A; small Cajal body-specific RNA 21
hsa:100847006	NA	NA	NA	NA	MIR5571; microRNA 5571
hsa:102466877	NA	NA	NA	NA	MIR8072, hsa-mir-8072; microRNA 8072
hsa:100616253	NA	NA	NA	NA	MIR4762; microRNA 4762
hsa:102465974	NA	NA	NA	NA	MIR6719, hsa-mir-6719; microRNA 6719
hsa:100616191	NA	NA	NA	NA	MIR548AJ1; microRNA 548aj-1
hsa:100500895	NA	NA	NA	NA	MIR548AA2; microRNA 548aa-2
hsa:100302113	NA	NA	NA	NA	MIR1200, MIRN1200, hsa-mir-1200; microRNA 1200
hsa:100313778	NA	NA	NA	NA	MIR759, hsa-mir-759; microRNA 759
hsa:100422973	NA	NA	NA	NA	MIR3169; microRNA 3169
hsa:100846999	NA	NA	NA	NA	MIR4444-2; microRNA 4444-2
hsa:100500810	NA	NA	NA	NA	MIR3620, mir-3620; microRNA 3620
hsa:100500893	NA	NA	NA	NA	MIR3663; microRNA 3663
hsa:102466726	NA	NA	NA	NA	MIR6745, hsa-mir-6745; microRNA 6745
hsa:100422872	NA	NA	NA	NA	MIR1244-3; microRNA 1244-3
hsa:102465695	NA	NA	NA	NA	MIR7160, hsa-mir-7160; microRNA 7160
hsa:100033460	NA	NA	NA	NA	SNORD115-20, HBII-52-20; small nucleolar RNA, C/D box 115-20
hsa:692209	NA	NA	NA	NA	SNORD92, HBII-316; small nucleolar RNA, C/D box 92
hsa:109616979	NA	NA	NA	NA	SNORD38D; small nucleolar RNA, C/D box 38D
hsa:109623480	NA	NA	NA	NA	SNORD173; small nucleolar RNA, C/D box 173
hsa:100500877	NA	NA	NA	NA	MIR3923; microRNA 3923
hsa:100500843	NA	NA	NA	NA	MIR3922; microRNA 3922
hsa:26776	NA	NA	NA	NA	SNORA71B, RNU71B, U71b; small nucleolar RNA, H/ACA box 71B
hsa:100302140	NA	NA	NA	NA	MIR1302-6, MIRN1302-6, hsa-mir-1302-6; microRNA 1302-6
hsa:109623487	NA	NA	NA	NA	SNORD164; small nucleolar RNA, C/D box 164
hsa:106635540	NA	NA	NA	NA	SNORA105B; small nucleolar RNA, H/ACA box 105B
hsa:102466731	NA	NA	NA	NA	MIR6769A, hsa-mir-6769a; microRNA 6769a
hsa:102465880	NA	NA	NA	NA	MIR8086, hsa-mir-8086; microRNA 8086
hsa:100616236	NA	NA	NA	NA	MIR4669; microRNA 4669
hsa:102466752	NA	NA	NA	NA	MIR6863, hsa-mir-6863; microRNA 6863
hsa:102466720	NA	NA	NA	NA	MIR6720, hsa-mir-6720, mir-6720; microRNA 6720
hsa:102465978	NA	NA	NA	NA	MIR6850, hsa-mir-6850; microRNA 6850
hsa:100422963	NA	NA	NA	NA	MIR4290; microRNA 4290
hsa:100422953	NA	NA	NA	NA	MIR3165, mir-3165; microRNA 3165
hsa:102466918	NA	NA	NA	NA	MIR8059, hsa-mir-8059; microRNA 8059
hsa:102466616	NA	NA	NA	NA	MIR6132, hsa-mir-6132; microRNA 6132
hsa:102465498	NA	NA	NA	NA	MIR6830, hsa-mir-6830; microRNA 6830
hsa:100422886	NA	NA	NA	NA	MIR3179-2; microRNA 3179-2
hsa:767604	NA	NA	NA	NA	SNORD114-24, 14q(II-24); small nucleolar RNA, C/D box 114-24
hsa:100500825	NA	NA	NA	NA	MIR3660, mir-3660; microRNA 3660
hsa:100422873	NA	NA	NA	NA	MIR4297; microRNA 4297
hsa:100616403	NA	NA	NA	NA	MIR4691, mir-4691; microRNA 4691
hsa:677825	NA	NA	NA	NA	SNORA44, ACA44; small nucleolar RNA, H/ACA box 44
hsa:100616225	NA	NA	NA	NA	MIR4756; microRNA 4756
hsa:100033820	NA	NA	NA	NA	SNORD116-28, HBII-85-28; small nucleolar RNA, C/D box 116-28
hsa:100302141	NA	NA	NA	NA	MIR1913, MIRN1913, hsa-mir-1913; microRNA 1913
hsa:102465537	NA	NA	NA	NA	MIR6891, hsa-mir-6891; microRNA 6891
hsa:100422887	NA	NA	NA	NA	MIR4280; microRNA 4280
hsa:102465975	NA	NA	NA	NA	MIR6763, hsa-mir-6763; microRNA 6763
hsa:100616492	K17171	NA	NA	NA	MIR378F, mir-378f; microRNA 378f
hsa:102465692	NA	NA	NA	NA	MIR7157, hsa-mir-7157; microRNA 7157
hsa:100616426	NA	NA	NA	NA	MIR4694; microRNA 4694
hsa:102465520	NA	NA	NA	NA	MIR6862-1, hsa-mir-6862-1; microRNA 6862-1
hsa:100033818	NA	NA	NA	NA	SNORD115-44, HBII-52-44; small nucleolar RNA, C/D box 115-44
hsa:100616451	NA	NA	NA	NA	MIR4471; microRNA 4471
hsa:100616364	NA	NA	NA	NA	MIR4785, mir-4785; microRNA 4785
hsa:100422875	NA	NA	NA	NA	MIR3192, mir-3192; microRNA 3192
hsa:100379250	NA	NA	NA	NA	SNORA70E, U70E; small nucleolar RNA, H/ACA box 70E
hsa:102465455	NA	NA	NA	NA	MIR6760, hsa-mir-6760; microRNA 6760
hsa:100616121	NA	NA	NA	NA	MIR1268B; microRNA 1268b
hsa:85388	K14865	NA	NA	NA	SNORD14B, RNU14B, U14, U14B; small nucleolar RNA, C/D box 14B
hsa:693166	NA	NA	NA	NA	MIR581, MIRN581, hsa-mir-581; microRNA 581
hsa:102466985	NA	NA	NA	NA	MIR6837, hsa-mir-6837; microRNA 6837
hsa:100113380	NA	NA	NA	NA	SNORD125; small nucleolar RNA, C/D box 125
hsa:102465458	NA	NA	NA	NA	MIR6765, hsa-mir-6765; microRNA 6765
hsa:100616337	NA	NA	NA	NA	MIR4747, mir-4747; microRNA 4747
hsa:677771	NA	NA	NA	NA	SCARNA4, ACA26; small Cajal body-specific RNA 4
hsa:102465859	NA	NA	NA	NA	MIR7978, hsa-mir-7978; microRNA 7978
hsa:767568	NA	NA	NA	NA	SNORD113-8, 14q(I-8); small nucleolar RNA, C/D box 113-8
hsa:102464834	NA	NA	NA	NA	MIR6085, hsa-mir-6085; microRNA 6085
hsa:102466982	NA	NA	NA	NA	MIR6729, hsa-mir-6729; microRNA 6729
hsa:102465453	NA	NA	NA	NA	MIR6756, hsa-mir-6756; microRNA 6756
hsa:100847045	NA	NA	NA	NA	MIR548AU; microRNA 548au
hsa:100422944	NA	NA	NA	NA	MIR3186, mir-3186; microRNA 3186
hsa:109616959	NA	NA	NA	NA	SNORA80C; small nucleolar RNA, H/ACA box 80C
hsa:100422868	NA	NA	NA	NA	MIR4270; microRNA 4270
hsa:109617010	NA	NA	NA	NA	SNORA77B; small nucleolar RNA, H/ACA box 77B
hsa:100500817	NA	NA	NA	NA	MIR3612; microRNA 3612
hsa:100616374	NA	NA	NA	NA	MIR4539; microRNA 4539
hsa:100302229	NA	NA	NA	NA	MIR1250, MIRN1250, hsa-mir-1250, mir-1250; microRNA 1250
hsa:100033444	NA	NA	NA	NA	SNORD115-7, HBII-52-7; small nucleolar RNA, C/D box 115-7
hsa:100616452	NA	NA	NA	NA	MIR2682, mir-2682; microRNA 2682
hsa:102465529	NA	NA	NA	NA	MIR6878, hsa-mir-6878; microRNA 6878
hsa:100616331	NA	NA	NA	NA	MIR4650-2; microRNA 4650-2
hsa:767566	NA	NA	NA	NA	SNORD113-6, 14q(I-6); small nucleolar RNA, C/D box 113-6
hsa:100616315	NA	NA	NA	NA	MIR4781, mir-4781; microRNA 4781
hsa:109616989	NA	NA	NA	NA	SNORD13C; small nucleolar RNA, C/D box 13C
hsa:100302155	NA	NA	NA	NA	MIR1256, MIRN1256, hsa-mir-1256; microRNA 1256
hsa:100422942	NA	NA	NA	NA	MIR3133; microRNA 3133
hsa:102465446	NA	NA	NA	NA	MIR6746, hsa-mir-6746; microRNA 6746
hsa:100847032	NA	NA	NA	NA	MIR5707; microRNA 5707
hsa:692229	NA	NA	NA	NA	SNORD105, U105; small nucleolar RNA, C/D box 105
hsa:102465875	NA	NA	NA	NA	MIR8077, hsa-mir-8077; microRNA 8077
hsa:100422831	NA	NA	NA	NA	MIR1302-9; microRNA 1302-9
hsa:106635547	NA	NA	NA	NA	SNORD129; small nucleolar RNA, C/D box 129
hsa:684959	NA	NA	NA	NA	SNORA25, ACA25, SNORA25A; small nucleolar RNA, H/ACA box 25
hsa:9297	NA	NA	NA	NA	SNORD29, RNU29, U29; small nucleolar RNA, C/D box 29
hsa:780853	K14483	NA	NA	NA	SNORD3C, RNU3-3, U3-3; small nucleolar RNA, C/D box 3C
hsa:692205	NA	NA	NA	NA	SNORD89, HBII-289; small nucleolar RNA, C/D box 89
hsa:102465464	NA	NA	NA	NA	MIR6775, hsa-mir-6775; microRNA 6775
hsa:102465909	NA	NA	NA	NA	MIR6859-2, hsa-mir-6859-2; microRNA 6859-2
hsa:100500907	NA	NA	NA	NA	MIR3150B, mir-3150b; microRNA 3150b
hsa:100616347	NA	NA	NA	NA	MIR548AI; microRNA 548ai
hsa:100302250	NA	NA	NA	NA	MIR1197, MIRN1197, hsa-mir-1197, mir-1197; microRNA 1197
hsa:102465876	NA	NA	NA	NA	MIR8079, hsa-mir-8079; microRNA 8079
hsa:100616473	NA	NA	NA	NA	MIR4432; microRNA 4432
hsa:102466203	NA	NA	NA	NA	MIR6874, hsa-mir-6874; microRNA 6874
hsa:767589	NA	NA	NA	NA	SNORD114-11, 14q(II-11); small nucleolar RNA, C/D box 114-11
hsa:101954277	NA	NA	NA	NA	RNVU1-19, RNU1-126, RNU1-147, RNVU1-13, vU1.13, vU1.19; RNA, variant U1 small nuclear 19
hsa:677809	NA	NA	NA	NA	SNORA24, ACA24, SNORA24A; small nucleolar RNA, H/ACA box 24
hsa:85390	K14865	NA	NA	NA	SNORD14D; small nucleolar RNA, C/D box 14D
hsa:693196	NA	NA	NA	NA	MIR611, MIRN611, hsa-mir-611; microRNA 611
hsa:100422988	NA	NA	NA	NA	MIR3156-1, mir-3156-1; microRNA 3156-1
hsa:100616294	NA	NA	NA	NA	MIR4740; microRNA 4740
hsa:100033802	NA	NA	NA	NA	SNORD115-26, HBII-52-26; small nucleolar RNA, C/D box 115-26
hsa:100616171	NA	NA	NA	NA	MIR4752; microRNA 4752
hsa:100033449	NA	NA	NA	NA	SNORD115-12, HBII-52-12; small nucleolar RNA, C/D box 115-12
hsa:619563	NA	NA	NA	NA	SNORA7A, ACA7; small nucleolar RNA, H/ACA box 7A
hsa:25826	NA	NA	NA	NA	SNORD82, RNU82, U82, Z25; small nucleolar RNA, C/D box 82
hsa:102466876	NA	NA	NA	NA	MIR8068, hsa-mir-8068; microRNA 8068
hsa:100847010	NA	NA	NA	NA	MIR5581; microRNA 5581
hsa:109623459	NA	NA	NA	NA	SNORA25B; small nucleolar RNA, H/ACA box 25B
hsa:102466911	NA	NA	NA	NA	MIR6785, hsa-mir-6785; microRNA 6785
hsa:677842	NA	NA	NA	NA	SNORA50C, ACA62, SNORA76, SNORA76C; small nucleolar RNA, H/ACA box 50C
hsa:109623475	NA	NA	NA	NA	SNORD156; small nucleolar RNA, C/D box 156
hsa:102465879	NA	NA	NA	NA	MIR8085, hsa-mir-8085; microRNA 8085
hsa:692215	NA	NA	NA	NA	SNORD112, 14q(0); small nucleolar RNA, C/D box 112
hsa:100847078	NA	NA	NA	NA	MIR548AQ; microRNA 548aq
hsa:102465531	NA	NA	NA	NA	MIR6882, hsa-mir-6882; microRNA 6882
hsa:101954264	NA	NA	NA	NA	RNVU1-4, RNU1-102, RNU1-50, RNVU1-5, vU1.4, vU1.5; RNA, variant U1 small nuclear 4
hsa:102466756	NA	NA	NA	NA	MIR6879, hsa-mir-6879; microRNA 6879
hsa:100616161	NA	NA	NA	NA	MIR4795; microRNA 4795
hsa:595099	K14866	NA	NA	NA	SNORD18B, U18B; small nucleolar RNA, C/D box 18B
hsa:102465470	NA	NA	NA	NA	MIR6784, hsa-mir-6784; microRNA 6784
hsa:100616308	NA	NA	NA	NA	MIR4666A, MIR4666, hsa-mir-4666a; microRNA 4666a
hsa:100616395	NA	NA	NA	NA	MIR4789; microRNA 4789
hsa:26786	NA	NA	NA	NA	SNORD62A, RNU62, U62, U62A; small nucleolar RNA, C/D box 62A
hsa:102466199	NA	NA	NA	NA	MIR6825, hsa-mir-6825; microRNA 6825
hsa:102465538	NA	NA	NA	NA	MIR6892, hsa-mir-6892; microRNA 6892
hsa:100616433	NA	NA	NA	NA	MIR4418; microRNA 4418
hsa:26812	NA	NA	NA	NA	SNORD37, RNU37, U37; small nucleolar RNA, C/D box 37
hsa:109623481	NA	NA	NA	NA	SNORA112; small nucleolar RNA, H/ACA box 112
hsa:100500852	NA	NA	NA	NA	MIR3180-4, mir-3180-4; microRNA 3180-4
hsa:106635521	NA	NA	NA	NA	SNORA88; small nucleolar RNA, H/ACA box 88
hsa:103504736	NA	NA	NA	NA	MIR8069-2, hsa-mir-8069-2; microRNA 8069-2
hsa:102465135	NA	NA	NA	NA	MIR6128, hsa-mir-6128; microRNA 6128
hsa:100616212	NA	NA	NA	NA	MIR3689F, mir-3689f; microRNA 3689f
hsa:109616994	NA	NA	NA	NA	SNORA75B; small nucleolar RNA, H/ACA box 75B
hsa:100423019	NA	NA	NA	NA	MIR4307; microRNA 4307
hsa:102466995	NA	NA	NA	NA	MIR7156, hsa-mir-7156; microRNA 7156
hsa:100616340	NA	NA	NA	NA	MIR4758; microRNA 4758
hsa:100126303	NA	NA	NA	NA	MIR890, MIRN890, hsa-mir-890; microRNA 890
hsa:109623486	NA	NA	NA	NA	SNORD153; small nucleolar RNA, C/D box 153
hsa:106635522	NA	NA	NA	NA	SNORA89; small nucleolar RNA, H/ACA box 89
hsa:102465519	NA	NA	NA	NA	MIR6861, hsa-mir-6861; microRNA 6861
hsa:114599	NA	NA	NA	NA	SNORD15B, RNU15B, U15B; small nucleolar RNA, C/D box 15B
hsa:100616474	NA	NA	NA	NA	MIR4715; microRNA 4715
hsa:692206	NA	NA	NA	NA	SNORD90, HBII-295; small nucleolar RNA, C/D box 90
hsa:100616356	NA	NA	NA	NA	MIR4774; microRNA 4774
hsa:100847019	NA	NA	NA	NA	MIR5687; microRNA 5687
hsa:102465477	NA	NA	NA	NA	MIR6796, hsa-mir-6796; microRNA 6796
hsa:109616993	NA	NA	NA	NA	SNORA70H; small nucleolar RNA, H/ACA box 70H
hsa:100616391	NA	NA	NA	NA	MIR4684; microRNA 4684
hsa:9298	NA	NA	NA	NA	SNORD31, RNU31, SNORD31A, U31; small nucleolar RNA, C/D box 31
hsa:100500905	NA	NA	NA	NA	MIR3661, mir-3661; microRNA 3661
hsa:102465870	NA	NA	NA	NA	MIR8070, hsa-mir-8070; microRNA 8070
hsa:26795	NA	NA	NA	NA	SNORD54, RNU54, U54; small nucleolar RNA, C/D box 54
hsa:109623455	NA	NA	NA	NA	SNORD165; small nucleolar RNA, C/D box 165
hsa:26783	NA	NA	NA	NA	SNORA65, RNU65, U65; small nucleolar RNA, H/ACA box 65
hsa:109617024	NA	NA	NA	NA	SNORD38C; small nucleolar RNA, C/D box 38C
hsa:100302743	NA	NA	NA	NA	SNORA80B, ACA67B; small nucleolar RNA, H/ACA box 80B
hsa:102466195	NA	NA	NA	NA	MIR6780A, hsa-mir-6780a; microRNA 6780a
hsa:100422878	NA	NA	NA	NA	MIR3168; microRNA 3168
hsa:100846994	NA	NA	NA	NA	MIR3670-2; microRNA 3670-2
hsa:100302139	NA	NA	NA	NA	MIR1537, MIRN1537, hsa-mir-1537, mir-1537; microRNA 1537
hsa:677805	NA	NA	NA	NA	SNORA18, ACA18; small nucleolar RNA, H/ACA box 18
hsa:767584	NA	NA	NA	NA	SNORD114-8, 14q(II-8); small nucleolar RNA, C/D box 114-8
hsa:102466740	NA	NA	NA	NA	MIR6808, hsa-mir-6808; microRNA 6808
hsa:102465874	NA	NA	NA	NA	MIR8075, hsa-mir-8075; microRNA 8075
hsa:102466746	NA	NA	NA	NA	MIR6780B, hsa-mir-6780b; microRNA 6780b
hsa:109617016	NA	NA	NA	NA	SNORD3H; small nucleolar RNA, C/D box 3H
hsa:106632271	NA	NA	NA	NA	SNORD128, ZL43; small nucleolar RNA, C/D box 128
hsa:26768	NA	NA	NA	NA	SNORA73B, 105A, E1c, RNU105A, RNU17B, U17B; small nucleolar RNA, H/ACA box 73B
hsa:100169753	K01981	NA	NA	NA	RNA5S2, RN5S2; RNA, 5S ribosomal 2
hsa:100847007	NA	NA	NA	NA	MIR5696; microRNA 5696
hsa:619570	NA	NA	NA	NA	SNORD95, U95; small nucleolar RNA, C/D box 95
hsa:100847037	NA	NA	NA	NA	MIR5001, mir-5001; microRNA 5001
hsa:100616214	NA	NA	NA	NA	MIR4667, mir-4667; microRNA 4667
hsa:100302147	NA	NA	NA	NA	MIR1302-7, MIRN1302-7, hsa-mir-1302-7; microRNA 1302-7
hsa:102464828	NA	NA	NA	NA	MIR6076, hsa-mir-6076; microRNA 6076
hsa:100616339	NA	NA	NA	NA	MIR548AE2; microRNA 548ae-2
hsa:100500900	NA	NA	NA	NA	MIR3691, mir-3691; microRNA 3691
hsa:100616482	NA	NA	NA	NA	MIR4685; microRNA 4685
hsa:102465441	NA	NA	NA	NA	MIR6737, hsa-mir-6737; microRNA 6737
hsa:100113389	NA	NA	NA	NA	SNORD127; small nucleolar RNA, C/D box 127
hsa:100422941	NA	NA	NA	NA	MIR4272; microRNA 4272
hsa:100113393	NA	NA	NA	NA	SNORD12B; small nucleolar RNA, C/D box 12B
hsa:100616130	NA	NA	NA	NA	MIR4526, mir-4526; microRNA 4526
hsa:692211	NA	NA	NA	NA	SNORD98, HBII-419; small nucleolar RNA, C/D box 98
hsa:26817	NA	NA	NA	NA	SNORD34, RNU34, U34; small nucleolar RNA, C/D box 34
hsa:102465136	K17171	NA	NA	NA	MIR378J, hsa-mir-378j; microRNA 378j
hsa:100422971	NA	NA	NA	NA	MIR4312; microRNA 4312
hsa:100616223	NA	NA	NA	NA	MIR4509-1; microRNA 4509-1
hsa:100422966	NA	NA	NA	NA	MIR4277; microRNA 4277
hsa:100616418	NA	NA	NA	NA	MIR4773-2; microRNA 4773-2
hsa:677840	NA	NA	NA	NA	SNORA71D, U71d; small nucleolar RNA, H/ACA box 71D
hsa:102465255	NA	NA	NA	NA	MIR6512, hsa-mir-6512, mir-6512; microRNA 6512
hsa:619499	NA	NA	NA	NA	SNORA27, ACA27; small nucleolar RNA, H/ACA box 27
hsa:100616376	NA	NA	NA	NA	MIR4492, mir-4492; microRNA 4492
hsa:100847072	NA	NA	NA	NA	MIR5008; microRNA 5008
hsa:100847065	NA	NA	NA	NA	MIR5591; microRNA 5591
hsa:102466744	NA	NA	NA	NA	MIR6827, hsa-mir-6827; microRNA 6827
hsa:100616118	NA	NA	NA	NA	MIR4486; microRNA 4486
hsa:102466758	NA	NA	NA	NA	MIR6889, hsa-mir-6889; microRNA 6889
hsa:100423002	NA	NA	NA	NA	MIR3130-2, MIR3130-4, mir-3130-2; microRNA 3130-2
hsa:102466742	NA	NA	NA	NA	MIR6818, hsa-mir-6818; microRNA 6818
hsa:100616324	NA	NA	NA	NA	MIR1245B; microRNA 1245b
hsa:677811	NA	NA	NA	NA	SNORA28, ACA28; small nucleolar RNA, H/ACA box 28
hsa:692158	NA	NA	NA	NA	SNORA57, U99; small nucleolar RNA, H/ACA box 57
hsa:102466725	NA	NA	NA	NA	MIR6744, hsa-mir-6744; microRNA 6744
hsa:606500	NA	NA	NA	NA	SNORD68, HBII-202; small nucleolar RNA, C/D box 68
hsa:100500829	NA	NA	NA	NA	MIR3943; microRNA 3943
hsa:100616416	NA	NA	NA	NA	MIR4727, mir-4727; microRNA 4727
hsa:767562	NA	NA	NA	NA	SNORD113-2, 14q(I-2); small nucleolar RNA, C/D box 113-2
hsa:102465862	NA	NA	NA	NA	MIR8056, hsa-mir-8056; microRNA 8056
hsa:102466104	NA	NA	NA	NA	MIR6090, hsa-mir-6090; microRNA 6090
hsa:100616140	NA	NA	NA	NA	MIR4506; microRNA 4506
hsa:100422903	NA	NA	NA	NA	MIR4288; microRNA 4288
hsa:102465506	NA	NA	NA	NA	MIR6841, hsa-mir-6841; microRNA 6841
hsa:84546	NA	NA	NA	NA	SNORD35B, RNU35B, U35B; small nucleolar RNA, C/D box 35B
hsa:677774	NA	NA	NA	NA	SCARNA1, ACA35; small Cajal body-specific RNA 1
hsa:677849	K14869	NA	NA	NA	SNORD1B, R38B, snR38B; small nucleolar RNA, C/D box 1B
hsa:26819	NA	NA	NA	NA	SNORD32A, RNU32, U32, U32A; small nucleolar RNA, C/D box 32A
hsa:100422825	NA	NA	NA	NA	MIR3160-2, mir-3160-2; microRNA 3160-2
hsa:677766	NA	NA	NA	NA	SCARNA2, HBII-382, mgU2-25/61; small Cajal body-specific RNA 2
hsa:103504733	NA	NA	NA	NA	MIR6724-4, hsa-mir-6724-4; microRNA 6724-4
hsa:106635682	NA	NA	NA	NA	SNORD140; small nucleolar RNA, C/D box 140
hsa:102466235	NA	NA	NA	NA	MIR7515, hsa-mir-7515; microRNA 7515
hsa:100500850	NA	NA	NA	NA	MIR3682, mir-3682; microRNA 3682
hsa:100500898	NA	NA	NA	NA	MIR3927; microRNA 3927
hsa:102465497	NA	NA	NA	NA	MIR6828, hsa-mir-6828; microRNA 6828
hsa:100616480	NA	NA	NA	NA	MIR4479; microRNA 4479
hsa:100616440	NA	NA	NA	NA	MIR548AG2; microRNA 548ag-2
hsa:102465250	NA	NA	NA	NA	MIR6503, hsa-mir-6503; microRNA 6503
hsa:100616110	NA	NA	NA	NA	MIR2681; microRNA 2681
hsa:100422930	NA	NA	NA	NA	MIR4330; microRNA 4330
hsa:94162	NA	NA	NA	NA	SNORD38A, RNU38A, U38A; small nucleolar RNA, C/D box 38A
hsa:109616992	NA	NA	NA	NA	SNORA30B; small nucleolar RNA, H/ACA box 30B
hsa:100500913	NA	NA	NA	NA	MIR3714; microRNA 3714
hsa:100616185	K16998	NA	NA	NA	MIR371B; microRNA 371b
hsa:102466081	NA	NA	NA	NA	MIR5739, hsa-mir-5739; microRNA 5739
hsa:100422852	NA	NA	NA	NA	MIR4259; microRNA 4259
hsa:102466193	NA	NA	NA	NA	MIR6757, hsa-mir-6757; microRNA 6757
hsa:100616232	NA	NA	NA	NA	MIR4528; microRNA 4528
hsa:102465906	NA	NA	NA	NA	MIR7112, MIR7112-1, MIR7112-2, hsa-mir-7112, hsa-mir-7112-1, hsa-mir-7112-2; microRNA 7112
hsa:692057	NA	NA	NA	NA	SNORD12, HBII-99, MIR1259, MIRN1259; small nucleolar RNA, C/D box 12
hsa:100500807	NA	NA	NA	NA	MIR374C, mir-374c; microRNA 374c
hsa:100616117	NA	NA	NA	NA	MIR4653; microRNA 4653
hsa:102465854	NA	NA	NA	NA	MIR548BA, hsa-mir-548ba; microRNA 548ba
hsa:652965	NA	NA	NA	NA	SNORA48, ACA48, SNORA48A; small nucleolar RNA, H/ACA box 48
hsa:102466200	NA	NA	NA	NA	MIR6844, hsa-mir-6844; microRNA 6844
hsa:100124516	NA	NA	NA	NA	SNORD58C, U58; small nucleolar RNA, C/D box 58C
hsa:100302186	NA	NA	NA	NA	MIR548I3, MIR548I-3, MIRN548I3, hsa-mir-548i-3, mir-548i-3; microRNA 548i-3
hsa:26797	NA	NA	NA	NA	SNORD52, RNU52, U52; small nucleolar RNA, C/D box 52
hsa:109617008	NA	NA	NA	NA	SNORA70I; small nucleolar RNA, H/ACA box 70I
hsa:109616986	NA	NA	NA	NA	SNORD13F; small nucleolar RNA, C/D box 13F
hsa:102464827	NA	NA	NA	NA	MIR6074, hsa-mir-6074; microRNA 6074
hsa:100422975	NA	NA	NA	NA	MIR4252; microRNA 4252
hsa:692203	NA	NA	NA	NA	SNORD88B, HBII-180B; small nucleolar RNA, C/D box 88B
hsa:100616414	NA	NA	NA	NA	MIR4761; microRNA 4761
hsa:102465489	NA	NA	NA	NA	MIR6815, hsa-mir-6815; microRNA 6815
hsa:102465442	NA	NA	NA	NA	MIR6738, hsa-mir-6738; microRNA 6738
hsa:26770	NA	NA	NA	NA	SNORD79, RNU103, U79, Z22; small nucleolar RNA, C/D box 79
hsa:100500911	NA	NA	NA	NA	MIR3944; microRNA 3944
hsa:102464817	NA	NA	NA	NA	MIR5787, hsa-mir-5787; microRNA 5787
hsa:100302257	NA	NA	NA	NA	MIR1539, MIRN1539, hsa-mir-1539; microRNA 1539
hsa:767593	NA	NA	NA	NA	SNORD114-15, 14q(II-15); small nucleolar RNA, C/D box 114-15
hsa:100616302	NA	NA	NA	NA	MIR548X2; microRNA 548x-2
hsa:103504731	NA	NA	NA	NA	MIR3648-2, hsa-mir-3648-2; microRNA 3648-2
hsa:102465447	NA	NA	NA	NA	MIR6747, hsa-mir-6747; microRNA 6747
hsa:100422854	NA	NA	NA	NA	MIR3187, mir-3187; microRNA 3187
hsa:102465907	NA	NA	NA	NA	MIR6862-2, hsa-mir-6862-2; microRNA 6862-2
hsa:100616290	NA	NA	NA	NA	MIR4529; microRNA 4529
hsa:100422835	NA	NA	NA	NA	MIR3183, mir-3183; microRNA 3183
hsa:103504738	NA	NA	NA	NA	MIR6859-4, hsa-mir-6859-4; microRNA 6859-4
hsa:102465873	NA	NA	NA	NA	MIR8074, hsa-mir-8074; microRNA 8074
hsa:692223	NA	NA	NA	NA	SNORD97, U97; small nucleolar RNA, C/D box 97
hsa:100616141	NA	NA	NA	NA	MIR4428; microRNA 4428
hsa:100616486	NA	NA	NA	NA	MIR4698; microRNA 4698
hsa:100616256	NA	NA	NA	NA	MIR4721; microRNA 4721
hsa:100847027	NA	NA	NA	NA	MIR5705; microRNA 5705
hsa:100616176	NA	NA	NA	NA	MIR4708, mir-4708; microRNA 4708
hsa:100302178	NA	NA	NA	NA	MIR1295A, MIR1295, MIRN1295, hsa-mir-1295, hsa-mir-1295a, mir-1295a; microRNA 1295a
hsa:100847017	NA	NA	NA	NA	MIR5692C2; microRNA 5692c-2
hsa:102465872	NA	NA	NA	NA	MIR8073, hsa-mir-8073; microRNA 8073
hsa:102466271	NA	NA	NA	NA	MIR6893, hsa-mir-6893; microRNA 6893
hsa:106633809	NA	NA	NA	NA	SNORD144, SNORA97, ZL6; small nucleolar RNA, C/D box 144
hsa:100616306	NA	NA	NA	NA	MIR378H; microRNA 378h
hsa:100422881	NA	NA	NA	NA	MIR3170, mir-3170; microRNA 3170
hsa:106635523	NA	NA	NA	NA	SNORA90; small nucleolar RNA, H/ACA box 90
hsa:100616343	NA	NA	NA	NA	MIR4677, mir-4677; microRNA 4677
hsa:100033445	NA	NA	NA	NA	SNORD115-8, HBII-52-8; small nucleolar RNA, C/D box 115-8
hsa:102466906	NA	NA	NA	NA	MIR6124, hsa-mir-6124; microRNA 6124
hsa:100302258	NA	NA	NA	NA	MIR1469, MIRN1469, hsa-mir-1469; microRNA 1469
hsa:100847058	NA	NA	NA	NA	MIR5681A; microRNA 5681a
hsa:109623472	NA	NA	NA	NA	SNORD145; small nucleolar RNA, C/D box 145
hsa:100422925	NA	NA	NA	NA	MIR4322; microRNA 4322
hsa:692058	NA	NA	NA	NA	SNORD11, HBII-95; small nucleolar RNA, C/D box 11
hsa:619498	NA	NA	NA	NA	SNORD74, SNORD74A, U74, Z18; small nucleolar RNA, C/D box 74
hsa:100422856	NA	NA	NA	NA	MIR3123, mir-3123; microRNA 3123
hsa:102466729	NA	NA	NA	NA	MIR6759, hsa-mir-6759; microRNA 6759
hsa:109616998	NA	NA	NA	NA	SNORA50B; small nucleolar RNA, H/ACA box 50B
hsa:109616995	NA	NA	NA	NA	SNORD70B; small nucleolar RNA, C/D box 70B
hsa:103504735	NA	NA	NA	NA	MIR548BB, MI0029321, hsa-mir-548bb; microRNA 548bb
hsa:102465472	NA	NA	NA	NA	MIR6787, hsa-mir-6787; microRNA 6787
hsa:102465443	NA	NA	NA	NA	MIR6740, hsa-mir-6740; microRNA 6740
hsa:100616319	NA	NA	NA	NA	MIR4493; microRNA 4493
hsa:100616328	NA	NA	NA	NA	MIR4424; microRNA 4424
hsa:102466759	NA	NA	NA	NA	MIR6894, hsa-mir-6894; microRNA 6894
hsa:103504740	NA	NA	NA	NA	MIR3670-4, hsa-mir-3670-4; microRNA 3670-4
hsa:102465133	NA	NA	NA	NA	MIR6125, hsa-mir-6125, mir-6125; microRNA 6125
hsa:100616390	NA	NA	NA	NA	MIR4427; microRNA 4427
hsa:100616252	NA	NA	NA	NA	MIR548AJ2; microRNA 548aj-2
hsa:100033427	NA	NA	NA	NA	SNORD116-15, HBII-85-15; small nucleolar RNA, C/D box 116-15
hsa:102466252	NA	NA	NA	NA	MIR8069-1, MIR8069, hsa-mir-8069, hsa-mir-8069-1; microRNA 8069-1
hsa:100616219	NA	NA	NA	NA	MIR4765; microRNA 4765
hsa:100847056	NA	NA	NA	NA	MIR5708; microRNA 5708
hsa:100616261	NA	NA	NA	NA	MIR4504; microRNA 4504
hsa:100033805	NA	NA	NA	NA	SNORD115-31, HBII-52-31; small nucleolar RNA, C/D box 115-31
hsa:106633804	NA	NA	NA	NA	SNORD135, ZL2; small nucleolar RNA, C/D box 135
hsa:102465253	NA	NA	NA	NA	MIR6507, hsa-mir-6507; microRNA 6507
hsa:109623476	NA	NA	NA	NA	SNORD160; small nucleolar RNA, C/D box 160
hsa:100033414	NA	NA	NA	NA	SNORD116-2, HBII-85-2; small nucleolar RNA, C/D box 116-2
hsa:100616238	NA	NA	NA	NA	MIR3529, mir-3529; microRNA 3529
hsa:102465137	NA	NA	NA	NA	MIR6129, hsa-mir-6129; microRNA 6129
hsa:100302222	NA	NA	NA	NA	MIR1911, MIRN1911, hsa-mir-1911, mir-1911; microRNA 1911
hsa:102466721	NA	NA	NA	NA	MIR892C, hsa-mir-892c; microRNA 892c
hsa:100847086	NA	NA	NA	NA	MIR5699, mir-5699; microRNA 5699
hsa:100033800	NA	NA	NA	NA	SNORD115-23, HBII-52-23; small nucleolar RNA, C/D box 115-23
hsa:100616250	NA	NA	NA	NA	MIR3960; microRNA 3960
hsa:693156	NA	NA	NA	NA	MIR571, MIRN571, hsa-mir-571; microRNA 571
hsa:109616980	NA	NA	NA	NA	SNORD65B; small nucleolar RNA, C/D box 65B
hsa:100616375	NA	NA	NA	NA	MIR4438; microRNA 4438
hsa:102466733	NA	NA	NA	NA	MIR6778, hsa-mir-6778; microRNA 6778
hsa:100616168	NA	NA	NA	NA	MIR4754, mir-4754; microRNA 4754
hsa:102465435	NA	NA	NA	NA	MIR6727, hsa-mir-6727; microRNA 6727
hsa:100616234	NA	NA	NA	NA	MIR4454; microRNA 4454
hsa:100422983	NA	NA	NA	NA	MIR4314; microRNA 4314
hsa:100616435	NA	NA	NA	NA	MIR4801; microRNA 4801
hsa:102465864	NA	NA	NA	NA	MIR8060, hsa-mir-8060; microRNA 8060
hsa:100616135	NA	NA	NA	NA	MIR4507; microRNA 4507
hsa:102465499	NA	NA	NA	NA	MIR6831, hsa-mir-6831; microRNA 6831
hsa:100847076	NA	NA	NA	NA	MIR5580; microRNA 5580
hsa:103504727	NA	NA	NA	NA	MIR6724-2, hsa-mir-6724-2; microRNA 6724-2
hsa:102465511	NA	NA	NA	NA	MIR6848, hsa-mir-6848; microRNA 6848
hsa:100847077	NA	NA	NA	NA	MIR5688; microRNA 5688
hsa:102465878	NA	NA	NA	NA	MIR8082, hsa-mir-8082; microRNA 8082
hsa:677885	NA	NA	NA	NA	SNORA59A, ACA59; small nucleolar RNA, H/ACA box 59A
hsa:100616242	NA	NA	NA	NA	MIR4673; microRNA 4673
hsa:100847026	NA	NA	NA	NA	MIR5006; microRNA 5006
hsa:692225	NA	NA	NA	NA	SNORD94, U94; small nucleolar RNA, C/D box 94
hsa:574471	NA	NA	NA	NA	MIR523, MIRN523, hsa-mir-523, mir-523; microRNA 523
hsa:574472	NA	NA	NA	NA	MIR518F, MIRN518F; microRNA 518f
hsa:100423015	NA	NA	NA	NA	MIR4289; microRNA 4289
hsa:100423027	NA	NA	NA	NA	MIR4266; microRNA 4266
hsa:85389	K14865	NA	NA	NA	SNORD14C; small nucleolar RNA, C/D box 14C
hsa:767612	NA	NA	NA	NA	SNORD114-31, 14q(II-31); small nucleolar RNA, C/D box 114-31
hsa:26798	NA	NA	NA	NA	SNORD51, RNU51, U51; small nucleolar RNA, C/D box 51
hsa:102465459	NA	NA	NA	NA	MIR6767, hsa-mir-6767; microRNA 6767
hsa:106635548	NA	NA	NA	NA	SNORD130; small nucleolar RNA, C/D box 130
hsa:100422850	NA	NA	NA	NA	MIR548V; microRNA 548v
hsa:106635544	NA	NA	NA	NA	SNORA109; small nucleolar RNA, H/ACA box 109
hsa:100616279	NA	NA	NA	NA	MIR3974; microRNA 3974
hsa:767578	NA	NA	NA	NA	SNORD114-2, 14q(II-2); small nucleolar RNA, C/D box 114-2
hsa:100500838	NA	NA	NA	NA	MIR3926-2, mir-3926-2; microRNA 3926-2
hsa:102465503	NA	NA	NA	NA	MIR6836, hsa-mir-6836; microRNA 6836
hsa:664615	K17170	NA	NA	NA	MIR376A2, MIR376A-2, MIRN376A-2, MIRN376A2, mir-376a-2; microRNA 376a-2
hsa:102465855	NA	NA	NA	NA	MIR7973-2, hsa-mir-7973-2; microRNA 7973-2
hsa:100616464	NA	NA	NA	NA	MIR4778; microRNA 4778
hsa:100169751	K01981	NA	NA	NA	RNA5S1, RN5S1; RNA, 5S ribosomal 1
hsa:100113378	NA	NA	NA	NA	SNORD119; small nucleolar RNA, C/D box 119
hsa:100616246	NA	NA	NA	NA	MIR4799; microRNA 4799
hsa:102464836	NA	NA	NA	NA	MIR6088, hsa-mir-6088; microRNA 6088
hsa:102466875	NA	NA	NA	NA	MIR8063, hsa-mir-8063; microRNA 8063
hsa:100616483	NA	NA	NA	NA	MIR4751; microRNA 4751
hsa:100616423	NA	NA	NA	NA	MIR4703; microRNA 4703
hsa:26864	NA	NA	NA	NA	RNVU1-7, RNU1-26P, RNU1-6, RNU1-6P, RNU1-9, RNU1-9P, RNVU1-9, vU1.7, vU1.9; RNA, variant U1 small nuclear 7
hsa:100616399	NA	NA	NA	NA	MIR4436A, mir-4436a; microRNA 4436a
hsa:100616278	NA	NA	NA	NA	MIR4540; microRNA 4540
hsa:692149	NA	NA	NA	NA	SCARNA14, U100; small Cajal body-specific RNA 14
hsa:677826	NA	NA	NA	NA	SNORA3B, ACA3-2, SNORA45, SNORA45B; small nucleolar RNA, H/ACA box 3B
hsa:100616288	NA	NA	NA	NA	MIR4665, mir-4665; microRNA 4665
hsa:26781	NA	NA	NA	NA	SNORA67, RNU67, U67; small nucleolar RNA, H/ACA box 67
hsa:100616271	NA	NA	NA	NA	MIR4637; microRNA 4637
hsa:100124533	NA	NA	NA	NA	SCARNA27; small Cajal body-specific RNA 27
hsa:100847008	NA	NA	NA	NA	MIR4524B; microRNA 4524b
hsa:100302161	NA	NA	NA	NA	MIR1205, MIRN1205, hsa-mir-1205; microRNA 1205
hsa:109616960	NA	NA	NA	NA	SNORA10B; small nucleolar RNA, H/ACA box 10B
hsa:100302163	NA	NA	NA	NA	MIR1278, MIRN1278, hsa-mir-1278, mir-1278; microRNA 1278
hsa:677822	NA	NA	NA	NA	SNORA40, ACA40, SNORA40A; small nucleolar RNA, H/ACA box 40
hsa:109617025	NA	NA	NA	NA	SNORD13J; small nucleolar RNA, C/D box 13J
hsa:100616311	NA	NA	NA	NA	MIR3973; microRNA 3973
hsa:100616453	NA	NA	NA	NA	MIR4687; microRNA 4687
hsa:102465517	NA	NA	NA	NA	MIR6858, hsa-mir-6858; microRNA 6858
hsa:100169764	K01981	NA	NA	NA	RNA5S13, RN5S13; RNA, 5S ribosomal 13
hsa:102466197	NA	NA	NA	NA	MIR6810, hsa-mir-6810; microRNA 6810
hsa:723779	NA	NA	NA	NA	MIR651, MIRN651, hsa-mir-651, mir-651; microRNA 651
hsa:100616297	NA	NA	NA	NA	MIR3977; microRNA 3977
hsa:100616499	NA	NA	NA	NA	MIR4435-1, mir-4435-1; microRNA 4435-1
hsa:102466737	NA	NA	NA	NA	MIR6793, hsa-mir-6793; microRNA 6793
hsa:100616500	NA	NA	NA	NA	MIR4683; microRNA 4683
hsa:100847041	NA	NA	NA	NA	MIR3680-2; microRNA 3680-2
hsa:693125	NA	NA	NA	NA	MIR548A1, MIRN548A1; microRNA 548a-1
hsa:26807	NA	NA	NA	NA	SNORD43, RNU43, U43; small nucleolar RNA, C/D box 43
hsa:100616314	NA	NA	NA	NA	MIR4750, mir-4750; microRNA 4750
hsa:100616165	NA	NA	NA	NA	MIR4771-2; microRNA 4771-2
hsa:100422834	NA	NA	NA	NA	MIR1302-10; microRNA 1302-10
hsa:102465976	NA	NA	NA	NA	MIR6807, hsa-mir-6807; microRNA 6807
hsa:677795	NA	NA	NA	NA	SNORA5B, ACA5b; small nucleolar RNA, H/ACA box 5B
hsa:100423042	NA	NA	NA	NA	MIR4276; microRNA 4276
hsa:693233	NA	NA	NA	NA	MIR648, MIRN648, hsa-mir-648; microRNA 648
hsa:693168	NA	NA	NA	NA	MIR583, MIRN583, hsa-mir-583; microRNA 583
hsa:100124535	NA	NA	NA	NA	SNORA36C; small nucleolar RNA, H/ACA box 36C
hsa:100500897	NA	NA	NA	NA	MIR3617; microRNA 3617
hsa:100302138	NA	NA	NA	NA	MIR1292, MIRN1292, hsa-mir-1292, mir-1292; microRNA 1292
hsa:100616493	NA	NA	NA	NA	MIR4441; microRNA 4441
hsa:100500879	NA	NA	NA	NA	MIR3668; microRNA 3668
hsa:100616201	K17171	NA	NA	NA	MIR378D1, mir-378d-1; microRNA 378d-1
hsa:677776	NA	NA	NA	NA	SCARNA8, U92; small Cajal body-specific RNA 8
hsa:106635532	NA	NA	NA	NA	SNORA100; small nucleolar RNA, H/ACA box 100
hsa:100616434	NA	NA	NA	NA	MIR4755, mir-4755; microRNA 4755
hsa:100423020	NA	NA	NA	NA	MIR4258; microRNA 4258
hsa:26789	NA	NA	NA	NA	SNORD59A, RNU59, U59; small nucleolar RNA, C/D box 59A
hsa:100169759	K01981	NA	NA	NA	RNA5S8, RN5S8; RNA, 5S ribosomal 8
hsa:109616966	NA	NA	NA	NA	SNORA31B; small nucleolar RNA, H/ACA box 31B
hsa:100423031	NA	NA	NA	NA	MIR4321; microRNA 4321
hsa:100313830	NA	NA	NA	NA	MIR548H1, MIR548H-1, MIRN548H1; microRNA 548h-1
hsa:106635541	NA	NA	NA	NA	SNORA105C; small nucleolar RNA, H/ACA box 105C
hsa:100113402	NA	NA	NA	NA	SNORD111B, MIR3647; small nucleolar RNA, C/D box 111B
hsa:100847025	NA	NA	NA	NA	MIR5583-1; microRNA 5583-1
hsa:100500842	NA	NA	NA	NA	MIR3652; microRNA 3652
hsa:109616961	NA	NA	NA	NA	SNORA11G; small nucleolar RNA, H/ACA box 11G
hsa:100169890	NA	NA	NA	NA	PEG3-AS1, APEG3, NCRNA00155, PEG3-AS, PEG3AS; PEG3 antisense RNA 1
hsa:100033821	NA	NA	NA	NA	SNORD116-29, HBII-85-29; small nucleolar RNA, C/D box 116-29
hsa:100422949	NA	NA	NA	NA	MIR3118-2; microRNA 3118-2
hsa:100302143	NA	NA	NA	NA	MIR1248, MIRN1248, hsa-mir-1248, mir-1248; microRNA 1248
hsa:102465495	NA	NA	NA	NA	MIR6824, hsa-mir-6824; microRNA 6824
hsa:677794	NA	NA	NA	NA	SNORA2B, ACA2b; small nucleolar RNA, H/ACA box 2B
hsa:574494	NA	NA	NA	NA	MIR521-1, MIRN521-1, mir-521-1; microRNA 521-1
hsa:100616129	NA	NA	NA	NA	MIR4445; microRNA 4445
hsa:100616285	NA	NA	NA	NA	MIR4645, mir-4645; microRNA 4645
hsa:100313837	NA	NA	NA	NA	MIR762, hsa-mir-762; microRNA 762
hsa:100616274	NA	NA	NA	NA	MIR4802; microRNA 4802
hsa:100847001	NA	NA	NA	NA	MIR5680; microRNA 5680
hsa:109616997	NA	NA	NA	NA	SNORA3C; small nucleolar RNA, H/ACA box 3C
hsa:109616987	NA	NA	NA	NA	SNORD13G; small nucleolar RNA, C/D box 13G
hsa:100616248	NA	NA	NA	NA	MIR4724, mir-4724; microRNA 4724
hsa:619569	NA	NA	NA	NA	SNORA41, ACA41, SNORA41A; small nucleolar RNA, H/ACA box 41
hsa:100500831	NA	NA	NA	NA	MIR3912, mir-3912; microRNA 3912
hsa:100422960	NA	NA	NA	NA	MIR3179-1; microRNA 3179-1
hsa:100616266	NA	NA	NA	NA	MIR4733; microRNA 4733
hsa:102465507	NA	NA	NA	NA	MIR6842, hsa-mir-6842; microRNA 6842
hsa:677848	K14869	NA	NA	NA	SNORD1A, R38A, snR38A; small nucleolar RNA, C/D box 1A
hsa:100616204	NA	NA	NA	NA	MIR4729; microRNA 4729
hsa:100422828	NA	NA	NA	NA	MIR4287; microRNA 4287
hsa:102465533	NA	NA	NA	NA	MIR6885, hsa-mir-6885; microRNA 6885
hsa:100500820	NA	NA	NA	NA	MIR3655; microRNA 3655
hsa:106635543	NA	NA	NA	NA	SNORA108; small nucleolar RNA, H/ACA box 108
hsa:100422859	NA	NA	NA	NA	MIR3136, mir-3136; microRNA 3136
hsa:100500899	NA	NA	NA	NA	MIR3692; microRNA 3692
hsa:100422984	NA	NA	NA	NA	MIR4308; microRNA 4308
hsa:767592	NA	NA	NA	NA	SNORD114-14, 14q(II-14); small nucleolar RNA, C/D box 114-14
hsa:26810	NA	NA	NA	NA	SNORD41, RNU41, U41; small nucleolar RNA, C/D box 41
hsa:100628560	NA	NA	NA	NA	MIR3155B, hsa-mir-3155b; microRNA 3155b
hsa:100313841	NA	NA	NA	NA	MIR548Q; microRNA 548q
hsa:102466750	NA	NA	NA	NA	MIR6855, hsa-mir-6855; microRNA 6855
hsa:100033813	NA	NA	NA	NA	SNORD115-39, HBII-52-39; small nucleolar RNA, C/D box 115-39
hsa:100500837	NA	NA	NA	NA	MIR3606, mir-3606; microRNA 3606
hsa:102465491	NA	NA	NA	NA	MIR6819, hsa-mir-6819; microRNA 6819
hsa:102464826	NA	NA	NA	NA	MIR6073, hsa-mir-6073; microRNA 6073
hsa:102465474	NA	NA	NA	NA	MIR6791, hsa-mir-6791; microRNA 6791
hsa:693194	NA	NA	NA	NA	MIR609, MIRN609, hsa-mir-609; microRNA 609
hsa:677780	NA	NA	NA	NA	SCARNA11, ACA57; small Cajal body-specific RNA 11
hsa:26777	NA	NA	NA	NA	SNORA71A, RNU71A, U71a; small nucleolar RNA, H/ACA box 71A
hsa:100616181	NA	NA	NA	NA	MIR4514; microRNA 4514
hsa:100847039	NA	NA	NA	NA	MIR5092; microRNA 5092
hsa:103504739	NA	NA	NA	NA	MIR6724-3, hsa-mir-6724-3; microRNA 6724-3
hsa:103625684	NA	NA	NA	NA	RNU6-2, U6-2; RNA, U6 small nuclear 2
hsa:641648	NA	NA	NA	NA	SNORD87, HBII-276, U87; small nucleolar RNA, C/D box 87
hsa:100500823	NA	NA	NA	NA	MIR3920; microRNA 3920
hsa:100616338	NA	NA	NA	NA	MIR4794; microRNA 4794
hsa:102467003	NA	NA	NA	NA	MIR7851, hsa-mir-7851; microRNA 7851
hsa:100616144	NA	NA	NA	NA	MIR548AN; microRNA 548an
hsa:100033420	NA	NA	NA	NA	SNORD116-8, HBII-85-8; small nucleolar RNA, C/D box 116-8
hsa:56663	NA	NA	NA	NA	VTRNA1-2, HVG2, VAULTRC2, VR2, hvg-2; vault RNA 1-2
hsa:100616215	NA	NA	NA	NA	MIR548AL; microRNA 548al
hsa:692075	NA	NA	NA	NA	SNORD6, mgh28S-2412; small nucleolar RNA, C/D box 6
hsa:100302116	NA	NA	NA	NA	MIR1265, MIRN1265, hsa-mir-1265; microRNA 1265
hsa:100616421	NA	NA	NA	NA	MIR4689, mir-4689; microRNA 4689
hsa:101954267	NA	NA	NA	NA	RNVU1-15, RNU1-121, RNU1-66, RNVU1-16, vU1.15, vU1.16; RNA, variant U1 small nuclear 15
hsa:100302287	NA	NA	NA	NA	MIR548H3, MIR548H-3, MIRN548H3, hsa-mir-548h-3; microRNA 548h-3
hsa:100500801	NA	NA	NA	NA	MIR3659, mir-3659; microRNA 3659
hsa:100616367	NA	NA	NA	NA	MIR4467; microRNA 4467
hsa:100033446	NA	NA	NA	NA	SNORD115-9, HBII-52-9; small nucleolar RNA, C/D box 115-9
hsa:100616283	NA	NA	NA	NA	MIR4766, mir-4766; microRNA 4766
hsa:100302225	NA	NA	NA	NA	MIR2053, hsa-mir-2053; microRNA 2053
hsa:102466223	NA	NA	NA	NA	MIR7114, hsa-mir-7114; microRNA 7114
hsa:677810	NA	NA	NA	NA	SNORA26, HBI-6; small nucleolar RNA, H/ACA box 26
hsa:102466986	NA	NA	NA	NA	MIR6866, hsa-mir-6866; microRNA 6866
hsa:100616211	NA	NA	NA	NA	MIR4709, mir-4709; microRNA 4709
hsa:100616259	NA	NA	NA	NA	MIR378I; microRNA 378i
hsa:109623463	NA	NA	NA	NA	SNORA117; small nucleolar RNA, H/ACA box 117
hsa:102465838	NA	NA	NA	NA	MIR7850, hsa-mir-7850; microRNA 7850
hsa:102466879	NA	NA	NA	NA	MIR8083, hsa-mir-8083; microRNA 8083
hsa:102465254	NA	NA	NA	NA	MIR6509, hsa-mir-6509; microRNA 6509
hsa:100616280	NA	NA	NA	NA	MIR4503; microRNA 4503
hsa:100422920	NA	NA	NA	NA	MIR548X; microRNA 548x
hsa:574459	NA	NA	NA	NA	MIR512-2, MIRN512-2, mir-512-2; microRNA 512-2
hsa:100847004	NA	NA	NA	NA	MIR5188, mir-5188; microRNA 5188
hsa:100422841	NA	NA	NA	NA	MIR3174; microRNA 3174
hsa:100616305	NA	NA	NA	NA	MIR548AE1; microRNA 548ae-1
hsa:109617011	NA	NA	NA	NA	SNORD28B; small nucleolar RNA, C/D box 28B
hsa:100169756	K01981	NA	NA	NA	RNA5S5, RN5S5; RNA, 5S ribosomal 5
hsa:677801	NA	NA	NA	NA	SNORA14A, ACA14a; small nucleolar RNA, H/ACA box 14A
hsa:100422874	NA	NA	NA	NA	MIR4279; microRNA 4279
hsa:595098	K14866	NA	NA	NA	SNORD18A, U18A; small nucleolar RNA, C/D box 18A
hsa:100873856	NA	NA	NA	NA	SNORD116-30, HBII-85-30; small nucleolar RNA, C/D box 116-30
hsa:100500878	NA	NA	NA	NA	MIR3679, mir-3679; microRNA 3679
hsa:106633810	NA	NA	NA	NA	SCARNA26A; small Cajal body-specific RNA 26A
hsa:677679	NA	NA	NA	NA	SCARNA3, HBI-100; small Cajal body-specific RNA 3
hsa:100616152	NA	NA	NA	NA	MIR4804; microRNA 4804
hsa:102466259	NA	NA	NA	NA	MIR6770-3, hsa-mir-6770-3; microRNA 6770-3
hsa:100422899	NA	NA	NA	NA	MIR3190, mir-3190; microRNA 3190
hsa:102465690	NA	NA	NA	NA	MIR7153, hsa-mir-7153, mir-7153; microRNA 7153
hsa:102464837	NA	NA	NA	NA	MIR6089, MIR6089-1, MIR6089-2, hsa-mir-6089-1, hsa-mir-6089-2; microRNA 6089
hsa:100422892	NA	NA	NA	NA	MIR3157, mir-3157; microRNA 3157
hsa:677814	NA	NA	NA	NA	SNORA31, ACA31, SNORA31A; small nucleolar RNA, H/ACA box 31
hsa:100302283	NA	NA	NA	NA	MIR1227, MIRN1227, hsa-mir-1227, mir-1227; microRNA 1227
hsa:100847009	NA	NA	NA	NA	MIR1295B; microRNA 1295b
hsa:100033437	NA	NA	NA	NA	SNORD115-2, HBII-52-2; small nucleolar RNA, C/D box 115-2
hsa:102465492	NA	NA	NA	NA	MIR6820, hsa-mir-6820; microRNA 6820
hsa:106633806	NA	NA	NA	NA	SNORD142, SNORA85, SNORD174, ZL68; small nucleolar RNA, C/D box 142
hsa:109616968	NA	NA	NA	NA	SNORA40C; small nucleolar RNA, H/ACA box 40C
hsa:693211	NA	NA	NA	NA	MIR626, MIRN626, hsa-mir-626; microRNA 626
hsa:100169760	K01981	NA	NA	NA	RNA5S9, RN5S9; RNA, 5S ribosomal 9
hsa:692208	NA	NA	NA	NA	SNORD91B, HBII-296b; small nucleolar RNA, C/D box 91B
hsa:103504726	NA	NA	NA	NA	MIR3670-3, hsa-mir-3670-3; microRNA 3670-3
hsa:100616244	NA	NA	NA	NA	MIR3976; microRNA 3976
hsa:100847033	NA	NA	NA	NA	MIR4436B2; microRNA 4436b-2
hsa:100847036	NA	NA	NA	NA	MIR5186; microRNA 5186
hsa:107399301	NA	NA	NA	NA	SNORA101A; small nucleolar RNA, H/ACA box 101A
hsa:102466814	NA	NA	NA	NA	MIR7151, hsa-mir-7151; microRNA 7151
hsa:100616151	NA	NA	NA	NA	MIR4480; microRNA 4480
hsa:100500873	NA	NA	NA	NA	MIR3934; microRNA 3934
hsa:100302146	NA	NA	NA	NA	MIR1302-5, MIRN1302-5, hsa-mir-1302-5; microRNA 1302-5
hsa:106633805	NA	NA	NA	NA	SNORD136, ZL26; small nucleolar RNA, C/D box 136
hsa:100422940	NA	NA	NA	NA	MIR4305; microRNA 4305
hsa:100616355	NA	NA	NA	NA	MIR4531; microRNA 4531
hsa:100500871	NA	NA	NA	NA	MIR3622B; microRNA 3622b
hsa:693189	NA	NA	NA	NA	MIR604, MIRN604, hsa-mir-604; microRNA 604
hsa:100113384	NA	NA	NA	NA	SNORD123; small nucleolar RNA, C/D box 123
hsa:102465508	NA	NA	NA	NA	MIR6843, hsa-mir-6843; microRNA 6843
hsa:100423025	NA	NA	NA	NA	MIR3198-1, MIR3198, mir-3198-1; microRNA 3198-1
hsa:677838	NA	NA	NA	NA	SNORA61, ACA61; small nucleolar RNA, H/ACA box 61
hsa:100033423	NA	NA	NA	NA	SNORD116-11, HBII-85-11; small nucleolar RNA, C/D box 116-11
hsa:109623471	NA	NA	NA	NA	SNORD172; small nucleolar RNA, C/D box 172
hsa:102465510	NA	NA	NA	NA	MIR6847, hsa-mir-6847; microRNA 6847
hsa:102465469	NA	NA	NA	NA	MIR6782, hsa-mir-6782; microRNA 6782
hsa:692214	NA	NA	NA	NA	SNORD111, HBII-82; small nucleolar RNA, C/D box 111
hsa:102466854	NA	NA	NA	NA	MIR7705, hsa-mir-7705; microRNA 7705
hsa:100302152	NA	NA	NA	NA	MIR548N, MIRN548N, hsa-mir-548n; microRNA 548n
hsa:102466227	NA	NA	NA	NA	MIR7162, hsa-mir-7162; microRNA 7162
hsa:100616229	NA	NA	NA	NA	MIR4473; microRNA 4473
hsa:767603	NA	NA	NA	NA	SNORD114-23, 14q(II-23); small nucleolar RNA, C/D box 114-23
hsa:100302240	NA	NA	NA	NA	MIR1304, MIRN1304, hsa-mir-1304; microRNA 1304
hsa:100422932	NA	NA	NA	NA	MIR4328; microRNA 4328
hsa:100422927	NA	NA	NA	NA	MIR4291; microRNA 4291
hsa:100500882	NA	NA	NA	NA	MIR3667; microRNA 3667
hsa:109623465	NA	NA	NA	NA	SNORD147; small nucleolar RNA, C/D box 147
hsa:102466198	NA	NA	NA	NA	MIR6817, hsa-mir-6817; microRNA 6817
hsa:26785	NA	NA	NA	NA	SNORD63, RNU63, SNORD63A, U63; small nucleolar RNA, C/D box 63
hsa:100616320	NA	NA	NA	NA	MIR4481; microRNA 4481
hsa:100847043	NA	NA	NA	NA	MIR5682; microRNA 5682
hsa:100616153	NA	NA	NA	NA	MIR4726; microRNA 4726
hsa:100422901	NA	NA	NA	NA	MIR3135A, MIR3135, hsa-mir-3135a; microRNA 3135a
hsa:100616179	NA	NA	NA	NA	MIR4498, mir-4498; microRNA 4498
hsa:100616325	NA	NA	NA	NA	MIR4460; microRNA 4460
hsa:100423032	NA	NA	NA	NA	MIR3121, mir-3121; microRNA 3121
hsa:102466202	NA	NA	NA	NA	MIR6769B, hsa-mir-6769b; microRNA 6769b
hsa:100616360	NA	NA	NA	NA	MIR2467, mir-2467; microRNA 2467
hsa:109617012	NA	NA	NA	NA	SNORD53B; small nucleolar RNA, C/D box 53B
hsa:654321	NA	NA	NA	NA	SNORA75, SNORA75A, U23; small nucleolar RNA, H/ACA box 75
hsa:100500819	NA	NA	NA	NA	MIR3609, mir-3609; microRNA 3609
hsa:100033454	NA	NA	NA	NA	SNORD115-16, HBII-52-16; small nucleolar RNA, C/D box 115-16
hsa:102466192	NA	NA	NA	NA	MIR6750, hsa-mir-6750; microRNA 6750
hsa:106635533	NA	NA	NA	NA	SNORA103; small nucleolar RNA, H/ACA box 103
hsa:26773	NA	NA	NA	NA	SNORD4A, RNU101A, Z17A, mgh18S-121; small nucleolar RNA, C/D box 4A
hsa:692092	NA	NA	NA	NA	SNORD32B, U32B; small nucleolar RNA, C/D box 32B
hsa:780854	NA	NA	NA	NA	SNORD3D, RNU3-4, U3-4; small nucleolar RNA, C/D box 3D
hsa:102465512	NA	NA	NA	NA	MIR6851, hsa-mir-6851; microRNA 6851
hsa:100616365	NA	NA	NA	NA	MIR4425; microRNA 4425
hsa:100616479	NA	NA	NA	NA	MIR4635; microRNA 4635
hsa:100616224	NA	NA	NA	NA	MIR4753, mir-4753; microRNA 4753
hsa:102465521	NA	NA	NA	NA	MIR6864, hsa-mir-6864; microRNA 6864
hsa:109617017	NA	NA	NA	NA	SNORD3K; small nucleolar RNA, C/D box 3K
hsa:100616344	NA	NA	NA	NA	MIR3689D2; microRNA 3689d-2
hsa:100616281	NA	NA	NA	NA	MIR4788; microRNA 4788
hsa:100422857	NA	NA	NA	NA	MIR4318; microRNA 4318
hsa:100169754	K01981	NA	NA	NA	RNA5S3, RN5S3; RNA, 5S ribosomal 3
hsa:692233	NA	NA	NA	NA	SNORD117, U83; small nucleolar RNA, C/D box 117
hsa:677828	NA	NA	NA	NA	SNORA47, HBI-115; small nucleolar RNA, H/ACA box 47
hsa:692210	NA	NA	NA	NA	SNORD93, HBII-336; small nucleolar RNA, C/D box 93
hsa:692110	NA	NA	NA	NA	SNORD70, HBII-234, SNORD70A; small nucleolar RNA, C/D box 70
hsa:100313840	NA	NA	NA	NA	MIR2115; microRNA 2115
hsa:767611	NA	NA	NA	NA	SNORD114-30, 14q(II-30); small nucleolar RNA, C/D box 114-30
hsa:100616402	NA	NA	NA	NA	MIR4696; microRNA 4696
hsa:109617014	NA	NA	NA	NA	SNORD74B; small nucleolar RNA, C/D box 74B
hsa:595097	NA	NA	NA	NA	SNORD16, U16; small nucleolar RNA, C/D box 16
hsa:100500867	NA	NA	NA	NA	MIR3684; microRNA 3684
hsa:767582	NA	NA	NA	NA	SNORD114-6, 14q(II-6); small nucleolar RNA, C/D box 114-6
hsa:100847059	NA	NA	NA	NA	MIR5094; microRNA 5094
hsa:102465487	NA	NA	NA	NA	MIR6812, hsa-mir-6812; microRNA 6812
hsa:102465836	NA	NA	NA	NA	MIR7846, hsa-mir-7846; microRNA 7846
hsa:100847023	NA	NA	NA	NA	MIR5091, mir-5091; microRNA 5091
hsa:100616293	NA	NA	NA	NA	MIR4510, mir-4510; microRNA 4510
hsa:109616965	NA	NA	NA	NA	SNORA22C; small nucleolar RNA, H/ACA box 22C
hsa:102465865	NA	NA	NA	NA	MIR8062, hsa-mir-8062; microRNA 8062
hsa:102465456	NA	NA	NA	NA	MIR6761, hsa-mir-6761; microRNA 6761
hsa:109616982	NA	NA	NA	NA	SNORD77B; small nucleolar RNA, C/D box 77B
hsa:109623456	NA	NA	NA	NA	SNORD167; small nucleolar RNA, C/D box 167
hsa:574481	NA	NA	NA	NA	MIR521-2, MIRN521-2, mir-521-2; microRNA 521-2
hsa:100616111	NA	NA	NA	NA	MIR4455; microRNA 4455
hsa:102465842	NA	NA	NA	NA	MIR7856, hsa-mir-7856; microRNA 7856
hsa:102466222	NA	NA	NA	NA	MIR7106, hsa-mir-7106; microRNA 7106
hsa:100500857	NA	NA	NA	NA	MIR3939, mir-3939; microRNA 3939
hsa:100847093	NA	NA	NA	NA	MIR5589; microRNA 5589
hsa:100500811	NA	NA	NA	NA	MIR3621; microRNA 3621
hsa:100616404	NA	NA	NA	NA	MIR4515, mir-4515; microRNA 4515
hsa:100423037	NA	NA	NA	NA	MIR3176, mir-3176; microRNA 3176
hsa:102466880	NA	NA	NA	NA	MIR8088, hsa-mir-8088; microRNA 8088
hsa:677804	NA	NA	NA	NA	SNORA17A, ACA17, SNORA17; small nucleolar RNA, H/ACA box 17A
hsa:6060	NA	NA	NA	NA	RNU1-4, HSD2, HSD5, HSD6, HSD7, RNU1, RNU1D2, RNU1E2, RNU1F1, RNU1G1, RNU1G2, U1B2, U1D2, U1E2, U1F; RNA, U1 small nuclear 4
hsa:109616983	NA	NA	NA	NA	SNORD3F; small nucleolar RNA, C/D box 3F
hsa:109616962	NA	NA	NA	NA	SNORA15B-1; small nucleolar RNA, H/ACA box 15B-1
hsa:102465536	NA	NA	NA	NA	MIR6890, hsa-mir-6890; microRNA 6890
hsa:109616973	NA	NA	NA	NA	SNORA70J; small nucleolar RNA, H/ACA box 70J
hsa:100423017	NA	NA	NA	NA	MIR3139; microRNA 3139
hsa:100616115	NA	NA	NA	NA	MIR4469, mir-4469; microRNA 4469
hsa:100616131	NA	NA	NA	NA	MIR3689D1; microRNA 3689d-1
hsa:574040	NA	NA	NA	NA	SNORA6, ACA6; small nucleolar RNA, H/ACA box 6
hsa:109616999	NA	NA	NA	NA	SNORA80D; small nucleolar RNA, H/ACA box 80D
hsa:102465514	NA	NA	NA	NA	MIR6854, hsa-mir-6854; microRNA 6854
hsa:102465867	NA	NA	NA	NA	MIR8065, hsa-mir-8065; microRNA 8065
hsa:100423003	NA	NA	NA	NA	MIR3184; microRNA 3184
hsa:100033443	NA	NA	NA	NA	SNORD115-6, HBII-52-6; small nucleolar RNA, C/D box 115-6
hsa:100302130	NA	NA	NA	NA	MIR1302-4, MIRN1302-4, hsa-mir-1302-4; microRNA 1302-4
hsa:100847090	NA	NA	NA	NA	MIR5187, mir-5187; microRNA 5187
hsa:100033415	NA	NA	NA	NA	SNORD116-3, HBII-85-3; small nucleolar RNA, C/D box 116-3
hsa:26771	NA	NA	NA	NA	SNORD102, RNU102, Z18; small nucleolar RNA, C/D box 102
hsa:109617002	NA	NA	NA	NA	SNORA21B; small nucleolar RNA, H/ACA box 21B
hsa:102465465	NA	NA	NA	NA	MIR6776, hsa-mir-6776; microRNA 6776
hsa:100313771	NA	NA	NA	NA	MIR548F2, MIR548F-2, MIRN548F2, hsa-mir-548f-2; microRNA 548f-2
hsa:100847081	NA	NA	NA	NA	MIR5703, mir-5703; microRNA 5703
hsa:100033440	NA	NA	NA	NA	SNORD115-3, HBII-52-3; small nucleolar RNA, C/D box 115-3
hsa:100847016	NA	NA	NA	NA	MIR5695; microRNA 5695
hsa:102465452	NA	NA	NA	NA	MIR6755, hsa-mir-6755; microRNA 6755
hsa:100847091	NA	NA	NA	NA	MIR5681B; microRNA 5681b
hsa:109616964	NA	NA	NA	NA	SNORA22B; small nucleolar RNA, H/ACA box 22B
hsa:102465461	NA	NA	NA	NA	MIR6770-1, hsa-mir-6770-1; microRNA 6770-1
hsa:100033448	NA	NA	NA	NA	SNORD115-11, HBII-52-11; small nucleolar RNA, C/D box 115-11
hsa:677839	NA	NA	NA	NA	SNORA71C, U71c; small nucleolar RNA, H/ACA box 71C
hsa:102465473	NA	NA	NA	NA	MIR6790, hsa-mir-6790; microRNA 6790
hsa:102466741	NA	NA	NA	NA	MIR6813, hsa-mir-6813; microRNA 6813
hsa:100616317	NA	NA	NA	NA	MIR4777; microRNA 4777
hsa:100422870	NA	NA	NA	NA	MIR3180-1; microRNA 3180-1
hsa:100616245	NA	NA	NA	NA	MIR4661; microRNA 4661
hsa:102466751	NA	NA	NA	NA	MIR6859-1, hsa-mir-6859-1; microRNA 6859-1
hsa:100616379	NA	NA	NA	NA	MIR4511, mir-4511; microRNA 4511
hsa:109616977	NA	NA	NA	NA	SNORA9B; small nucleolar RNA, H/ACA box 9B
hsa:100616323	NA	NA	NA	NA	MIR4482, MIR4482-1, hsa-mir-4482-1; microRNA 4482
hsa:677778	NA	NA	NA	NA	SCARNA15, ACA45; small Cajal body-specific RNA 15
hsa:107397392	NA	NA	NA	NA	SCARNA18B; small Cajal body-specific RNA 18B
hsa:101954272	NA	NA	NA	NA	RNVU1-3, RNU1-113, RNU1-151, RNVU1-12, vU1.12, vU1.3; RNA, variant U1 small nuclear 3
hsa:100616475	NA	NA	NA	NA	MIR548AD; microRNA 548ad
hsa:100302251	NA	NA	NA	NA	MIR1264, MIRN1264, hsa-mir-1264; microRNA 1264
hsa:100616286	NA	NA	NA	NA	MIR4676; microRNA 4676
hsa:100616139	NA	NA	NA	NA	MIR4741, mir-4741; microRNA 4741
hsa:100422839	NA	NA	NA	NA	MIR3119-1; microRNA 3119-1
hsa:677824	NA	NA	NA	NA	SNORA17B, ACA43, SNORA43; small nucleolar RNA, H/ACA box 17B
hsa:109616970	NA	NA	NA	NA	SNORA63C; small nucleolar RNA, H/ACA box 63C
hsa:619564	NA	NA	NA	NA	SNORD72, HBII-240; small nucleolar RNA, C/D box 72
hsa:100302171	NA	NA	NA	NA	MIR1321, MIRN1321, hsa-mir-1321; microRNA 1321
hsa:767610	NA	NA	NA	NA	SNORD114-29, 14q(II-29); small nucleolar RNA, C/D box 114-29
hsa:100616471	NA	NA	NA	NA	MIR4798; microRNA 4798
hsa:109617000	NA	NA	NA	NA	SNORA11F; small nucleolar RNA, H/ACA box 11F
hsa:100500849	NA	NA	NA	NA	MIR3916, mir-3916; microRNA 3916
hsa:109616974	NA	NA	NA	NA	SNORA74C-1; small nucleolar RNA, H/ACA box 74C-1
hsa:100422869	NA	NA	NA	NA	MIR3152; microRNA 3152
hsa:100616148	NA	NA	NA	NA	MIR4760; microRNA 4760
hsa:85391	K14865	NA	NA	NA	SNORD14E; small nucleolar RNA, C/D box 14E
hsa:100846993	NA	NA	NA	NA	MIR5009; microRNA 5009
hsa:100616405	NA	NA	NA	NA	MIR4518, mir-4518; microRNA 4518
hsa:100500822	NA	NA	NA	NA	MIR3937; microRNA 3937
hsa:100302196	NA	NA	NA	NA	MIR1234, MIRN1234, hsa-mir-1234; microRNA 1234
hsa:100033455	NA	NA	NA	NA	SNORD115-17, HBII-52-17; small nucleolar RNA, C/D box 115-17
hsa:100422917	NA	NA	NA	NA	MIR4283-1; microRNA 4283-1
hsa:100847047	NA	NA	NA	NA	MIR4666B; microRNA 4666b
hsa:100847013	NA	NA	NA	NA	MIR5692B; microRNA 5692b
hsa:100124539	NA	NA	NA	NA	SNORA11B; small nucleolar RNA, H/ACA box 11B
hsa:767581	NA	NA	NA	NA	SNORD114-5, 14q(II-5); small nucleolar RNA, C/D box 114-5
hsa:100616143	NA	NA	NA	NA	MIR4763; microRNA 4763
hsa:100847051	NA	NA	NA	NA	MIR5194, mir-5194; microRNA 5194
hsa:102465257	NA	NA	NA	NA	MIR6514, hsa-mir-6514, mir-6514; microRNA 6514
hsa:102465476	NA	NA	NA	NA	MIR6795, hsa-mir-6795; microRNA 6795
hsa:102466730	NA	NA	NA	NA	MIR6764, hsa-mir-6764; microRNA 6764
hsa:100422863	NA	NA	NA	NA	MIR4265; microRNA 4265
hsa:100169761	K01981	NA	NA	NA	RNA5S10, RN5S10; RNA, 5S ribosomal 10
hsa:693127	NA	NA	NA	NA	MIR548A3, MIRN548A3; microRNA 548a-3
hsa:102466250	NA	NA	NA	NA	MIR7973-1, hsa-mir-7973-1; microRNA 7973-1
hsa:100500912	NA	NA	NA	NA	MIR3674; microRNA 3674
hsa:100616192	NA	NA	NA	NA	MIR4679-2; microRNA 4679-2
hsa:100422849	NA	NA	NA	NA	MIR548T; microRNA 548t
hsa:100616419	NA	NA	NA	NA	MIR4434; microRNA 4434
hsa:106635539	NA	NA	NA	NA	SNORA105A; small nucleolar RNA, H/ACA box 105A
hsa:102466724	NA	NA	NA	NA	MIR6739, hsa-mir-6739; microRNA 6739
hsa:100313777	NA	NA	NA	NA	MIR670, hsa-mir-670; microRNA 670
hsa:100500808	NA	NA	NA	NA	MIR3917, mir-3917; microRNA 3917
hsa:100616188	NA	NA	NA	NA	MIR3972; microRNA 3972
hsa:767600	NA	NA	NA	NA	SNORD114-22, 14q(II-22); small nucleolar RNA, C/D box 114-22
hsa:100616362	NA	NA	NA	NA	MIR4533; microRNA 4533
hsa:100422904	NA	NA	NA	NA	MIR3193; microRNA 3193
hsa:100422916	NA	NA	NA	NA	MIR3201; microRNA 3201
hsa:100033435	NA	NA	NA	NA	SNORD116-24, HBII-85-24; small nucleolar RNA, C/D box 116-24
hsa:100033450	NA	NA	NA	NA	SNORD115-13, HBII-52-13; small nucleolar RNA, C/D box 115-13
hsa:109616996	NA	NA	NA	NA	SNORD3I; small nucleolar RNA, C/D box 3I
hsa:574505	NA	NA	NA	NA	MIR450A2, MIRN450-2, MIRN450A-2, MIRN450A2, mir-450a-2; microRNA 450a-2
hsa:767606	NA	NA	NA	NA	SNORD114-26, 14q(II-26); small nucleolar RNA, C/D box 114-26
hsa:100169767	K01981	NA	NA	NA	RNA5S16, RN5S16; RNA, 5S ribosomal 16
hsa:102466912	NA	NA	NA	NA	MIR6871, hsa-mir-6871; microRNA 6871
hsa:100313842	NA	NA	NA	NA	MIR2276; microRNA 2276
hsa:106633814	NA	NA	NA	NA	SNORA86; small nucleolar RNA, H/ACA box 86
hsa:100616150	NA	NA	NA	NA	MIR4720; microRNA 4720
hsa:100616345	NA	NA	NA	NA	MIR4426; microRNA 4426
hsa:100616287	NA	NA	NA	NA	MIR4495; microRNA 4495
hsa:102466204	NA	NA	NA	NA	MIR6880, hsa-mir-6880; microRNA 6880
hsa:100500920	NA	NA	NA	NA	MIR3914-2; microRNA 3914-2
hsa:100169757	K01981	NA	NA	NA	RNA5S6, RN5S6; RNA, 5S ribosomal 6
hsa:574510	NA	NA	NA	NA	MIR513A2, MIRN513-2, MIRN513A-2, MIRN513A2, hsa-mir-513a-2; microRNA 513a-2
hsa:100616194	NA	NA	NA	NA	MIR4477B; microRNA 4477b
hsa:26790	NA	NA	NA	NA	SNORD58B, RNU58B, U58b; small nucleolar RNA, C/D box 58B
hsa:100422978	NA	NA	NA	NA	MIR3185; microRNA 3185
hsa:100423010	NA	NA	NA	NA	MIR3119-2; microRNA 3119-2
hsa:100847015	NA	NA	NA	NA	MIR5691; microRNA 5691
hsa:767599	NA	NA	NA	NA	SNORD114-21, 14q(II-21); small nucleolar RNA, C/D box 114-21
hsa:677798	NA	NA	NA	NA	SNORA9, ACA9, SNORA9A; small nucleolar RNA, H/ACA box 9
hsa:693139	NA	NA	NA	NA	MIR554, MIRN554, hsa-mir-554; microRNA 554
hsa:100422955	NA	NA	NA	NA	MIR4273; microRNA 4273
hsa:26815	NA	NA	NA	NA	SNORD36A, RNU36A, U36a; small nucleolar RNA, C/D box 36A
hsa:100847031	NA	NA	NA	NA	MIR5700; microRNA 5700
hsa:100616307	NA	NA	NA	NA	MIR4757; microRNA 4757
hsa:100422883	NA	NA	NA	NA	MIR4325; microRNA 4325
hsa:100847071	NA	NA	NA	NA	MIR5684; microRNA 5684
hsa:102466103	NA	NA	NA	NA	MIR6075, hsa-mir-6075; microRNA 6075
hsa:100500816	NA	NA	NA	NA	MIR3649; microRNA 3649
hsa:100616113	NA	NA	NA	NA	MIR4680; microRNA 4680
hsa:102465694	NA	NA	NA	NA	MIR7161, hsa-mir-7161; microRNA 7161
hsa:100500856	NA	NA	NA	NA	MIR548Z; microRNA 548z
hsa:100033428	NA	NA	NA	NA	SNORD116-16, HBII-85-16; small nucleolar RNA, C/D box 116-16
hsa:574489	NA	NA	NA	NA	MIR518D, MIRN518D; microRNA 518d
hsa:100126324	NA	NA	NA	NA	MIR934, MIRN934, hsa-mir-934, mir-934; microRNA 934
hsa:100847024	NA	NA	NA	NA	MIR5698; microRNA 5698
hsa:100500802	NA	NA	NA	NA	MIR3685; microRNA 3685
hsa:100616243	NA	NA	NA	NA	MIR4759; microRNA 4759
hsa:109623469	NA	NA	NA	NA	SNORD175; small nucleolar RNA, C/D box 175
hsa:767579	NA	NA	NA	NA	SNORD114-3, 14q(II-3); small nucleolar RNA, C/D box 114-3
hsa:106635546	NA	NA	NA	NA	SNORA111; small nucleolar RNA, H/ACA box 111
hsa:102465139	NA	NA	NA	NA	MIR6133, hsa-mir-6133; microRNA 6133
hsa:100847042	NA	NA	NA	NA	MIR5572; microRNA 5572
hsa:100616487	NA	NA	NA	NA	MIR4517, mir-4517; microRNA 4517
hsa:102466865	NA	NA	NA	NA	MIR7848, hsa-mir-7848; microRNA 7848
hsa:100846995	NA	NA	NA	NA	MIR5000; microRNA 5000
hsa:100847063	NA	NA	NA	NA	MIR548AX; microRNA 548ax
hsa:102466518	NA	NA	NA	NA	MIR6081, hsa-mir-6081; microRNA 6081
hsa:100422862	NA	NA	NA	NA	MIR548S; microRNA 548s
hsa:100616485	NA	NA	NA	NA	MIR4447; microRNA 4447
hsa:693138	NA	NA	NA	NA	MIR553, MIRN553, hsa-mir-553; microRNA 553
hsa:102465490	NA	NA	NA	NA	MIR6816, hsa-mir-6816; microRNA 6816
hsa:100616272	NA	NA	NA	NA	MIR4422, mir-4422; microRNA 4422
hsa:100616381	NA	NA	NA	NA	MIR4456; microRNA 4456
hsa:100033433	NA	NA	NA	NA	SNORD116-22, HBII-85-22; small nucleolar RNA, C/D box 116-22
hsa:100302191	NA	NA	NA	NA	MIR548I4, MIR548I-4, MIRN548I4, hsa-mir-548i-4; microRNA 548i-4
hsa:693176	NA	NA	NA	NA	MIR591, MIRN591, hsa-mir-591; microRNA 591
hsa:106633816	NA	NA	NA	NA	SCARNA26B; small Cajal body-specific RNA 26B
hsa:100616164	NA	NA	NA	NA	MIR4420, mir-4420; microRNA 4420
hsa:102465438	NA	NA	NA	NA	MIR6732, hsa-mir-6732; microRNA 6732
hsa:100616386	NA	NA	NA	NA	MIR4654, mir-4654; microRNA 4654
hsa:100422885	NA	NA	NA	NA	MIR1244-2; microRNA 1244-2
hsa:677816	NA	NA	NA	NA	SNORA35, HBI-36, SNORA35A; small nucleolar RNA, H/ACA box 35
hsa:100033421	NA	NA	NA	NA	SNORD116-9, HBII-85-9; small nucleolar RNA, C/D box 116-9
hsa:100033603	NA	NA	NA	NA	SNORD115-21, HBII-52-21; small nucleolar RNA, C/D box 115-21
hsa:100616172	NA	NA	NA	NA	MIR4719; microRNA 4719
hsa:100847034	NA	NA	NA	NA	MIR5683; microRNA 5683
hsa:100847050	NA	NA	NA	NA	MIR5191; microRNA 5191
hsa:100616289	NA	NA	NA	NA	MIR4475; microRNA 4475
hsa:574435	K17170	NA	NA	NA	MIR376B, MIRN376B, mir-376b; microRNA 376b
hsa:100422884	NA	NA	NA	NA	MIR548U; microRNA 548u
hsa:100616133	NA	NA	NA	NA	MIR4699; microRNA 4699
hsa:102466735	NA	NA	NA	NA	MIR6788, hsa-mir-6788; microRNA 6788
hsa:100423009	NA	NA	NA	NA	MIR4329; microRNA 4329
hsa:692087	NA	NA	NA	NA	SNORD49B, U49B; small nucleolar RNA, C/D box 49B
hsa:100422905	NA	NA	NA	NA	MIR4311; microRNA 4311
hsa:100422830	NA	NA	NA	NA	MIR3171; microRNA 3171
hsa:100616457	NA	NA	NA	NA	MIR4693; microRNA 4693
hsa:109617019	NA	NA	NA	NA	SNORD13B-1; small nucleolar RNA, C/D box 13B-1
hsa:100616351	NA	NA	NA	NA	MIR4670; microRNA 4670
hsa:102465248	NA	NA	NA	NA	MIR6501, hsa-mir-6501, mir-6501; microRNA 6501
hsa:100036563	NA	NA	NA	NA	SNORD115-24, HBII-52-24; small nucleolar RNA, C/D box 115-24
hsa:100616124	NA	NA	NA	NA	MIR4647, mir-4647; microRNA 4647
hsa:100500859	NA	NA	NA	NA	MIR3921; microRNA 3921
hsa:692072	NA	NA	NA	NA	SNORD5, mgh28S-2410; small nucleolar RNA, C/D box 5
hsa:100616149	NA	NA	NA	NA	MIR4512; microRNA 4512
hsa:106635549	NA	NA	NA	NA	SNORD131; small nucleolar RNA, C/D box 131
hsa:102465995	NA	NA	NA	NA	MIR8081, hsa-mir-8081; microRNA 8081
hsa:109623488	NA	NA	NA	NA	SNORA114; small nucleolar RNA, H/ACA box 114
hsa:102465462	NA	NA	NA	NA	MIR6771, hsa-mir-6771; microRNA 6771
hsa:102465256	NA	NA	NA	NA	MIR6513, hsa-mir-6513, mir-6513; microRNA 6513
hsa:100616336	NA	NA	NA	NA	MIR548AB; microRNA 548ab
hsa:100616410	NA	NA	NA	NA	MIR4692; microRNA 4692
hsa:109617003	NA	NA	NA	NA	SNORA24B; small nucleolar RNA, H/ACA box 24B
hsa:100847048	NA	NA	NA	NA	MIR5690; microRNA 5690
hsa:100422995	NA	NA	NA	NA	MIR3175, mir-3175; microRNA 3175
hsa:26809	NA	NA	NA	NA	SNORD42A, RNU42A, U42, U42A; small nucleolar RNA, C/D box 42A
hsa:100033804	NA	NA	NA	NA	SNORD115-30, HBII-52-30; small nucleolar RNA, C/D box 115-30
hsa:106635528	NA	NA	NA	NA	SNORA94; small nucleolar RNA, H/ACA box 94
hsa:26791	NA	NA	NA	NA	SNORD58A, RNU58A, U58a; small nucleolar RNA, C/D box 58A
hsa:100616380	NA	NA	NA	NA	MIR4671; microRNA 4671
hsa:100422919	NA	NA	NA	NA	MIR1302-11; microRNA 1302-11
hsa:100861548	NA	NA	NA	NA	PINK1-AS, NAPINK1, PINK1-AS1, PINK1AS; PINK1 antisense RNA
hsa:102464831	NA	NA	NA	NA	MIR6080, hsa-mir-6080; microRNA 6080
hsa:100422959	NA	NA	NA	NA	MIR4268; microRNA 4268
hsa:100313887	NA	NA	NA	NA	MIR2277, mir-2277; microRNA 2277
hsa:100616422	NA	NA	NA	NA	MIR4537; microRNA 4537
hsa:574042	NA	NA	NA	NA	SNORA10, ACA10, SNORA10A; small nucleolar RNA, H/ACA box 10
hsa:102466743	NA	NA	NA	NA	MIR6822, hsa-mir-6822; microRNA 6822
hsa:100422965	NA	NA	NA	NA	MIR4263; microRNA 4263
hsa:102465801	NA	NA	NA	NA	MIR7703, hsa-mir-7703; microRNA 7703
hsa:102465524	NA	NA	NA	NA	MIR6869, hsa-mir-6869; microRNA 6869
hsa:693148	NA	NA	NA	NA	MIR563, MIRN563, hsa-mir-563; microRNA 563
hsa:109623484	NA	NA	NA	NA	SNORD146; small nucleolar RNA, C/D box 146
hsa:692207	NA	NA	NA	NA	SNORD91A, HBII-296a; small nucleolar RNA, C/D box 91A
hsa:102465841	NA	NA	NA	NA	MIR7855, hsa-mir-7855; microRNA 7855
hsa:102466889	NA	NA	NA	NA	MIR8071-2, hsa-mir-8071-2; microRNA 8071-2
hsa:100302278	NA	NA	NA	NA	MIR1302-2, MIRN1302-2, hsa-mir-1302-2; microRNA 1302-2
hsa:100616128	NA	NA	NA	NA	MIR4679-1; microRNA 4679-1
hsa:102465444	NA	NA	NA	NA	MIR6742, hsa-mir-6742; microRNA 6742
hsa:100033822	NA	NA	NA	NA	SNORD115-48, HBII-52-48; small nucleolar RNA, C/D box 115-48
hsa:100846991	NA	NA	NA	NA	MIR5197; microRNA 5197
hsa:100033453	NA	NA	NA	NA	SNORD115-15, HBII-52-15; small nucleolar RNA, C/D box 115-15
hsa:100847069	NA	NA	NA	NA	MIR5590; microRNA 5590
hsa:102465468	NA	NA	NA	NA	MIR6781, hsa-mir-6781; microRNA 6781
hsa:767564	NA	NA	NA	NA	SNORD113-4, 14q(I-4); small nucleolar RNA, C/D box 113-4
hsa:100616352	NA	NA	NA	NA	MIR4642; microRNA 4642
hsa:767567	NA	NA	NA	NA	SNORD113-7, 14q(I-7); small nucleolar RNA, C/D box 113-7
hsa:109623470	NA	NA	NA	NA	SNORD158; small nucleolar RNA, C/D box 158
hsa:102465834	NA	NA	NA	NA	MIR7844, hsa-mir-7844; microRNA 7844
hsa:100616378	NA	NA	NA	NA	MIR4784; microRNA 4784
hsa:102465494	NA	NA	NA	NA	MIR6823, hsa-mir-6823; microRNA 6823
hsa:102465246	NA	NA	NA	NA	MIR6499, hsa-mir-6499, mir-6499; microRNA 6499
hsa:102465877	NA	NA	NA	NA	MIR8080, hsa-mir-8080; microRNA 8080
hsa:102465993	NA	NA	NA	NA	MIR7847, hsa-mir-7847; microRNA 7847
hsa:100313895	NA	NA	NA	NA	MIR548F4, MIR548F-4, MIRN548F4, hsa-mir-548f-4; microRNA 548f-4
hsa:26811	NA	NA	NA	NA	SNORD55, RNU39, RNU55, SNORD39, U39, U55; small nucleolar RNA, C/D box 55
hsa:109617015	NA	NA	NA	NA	SNORD3E; small nucleolar RNA, C/D box 3E
hsa:102465463	NA	NA	NA	NA	MIR6772, hsa-mir-6772; microRNA 6772
hsa:100616409	NA	NA	NA	NA	MIR4711; microRNA 4711
hsa:100302125	NA	NA	NA	NA	MIR1289-1, MIRN1289-1, hsa-mir-1289-1; microRNA 1289-1
hsa:102466736	NA	NA	NA	NA	MIR6789, hsa-mir-6789; microRNA 6789
hsa:100126332	NA	NA	NA	NA	MIR943, MIRN943, hsa-mir-943; microRNA 943
hsa:100616350	NA	NA	NA	NA	MIR4660; microRNA 4660
hsa:100422896	NA	NA	NA	NA	MIR3140, mir-3140; microRNA 3140
hsa:100616420	NA	NA	NA	NA	MIR4744; microRNA 4744
hsa:100616470	NA	NA	NA	NA	MIR4488, mir-4488; microRNA 4488
hsa:116937	NA	NA	NA	NA	SNORD83A, RNU83A, U83A; small nucleolar RNA, C/D box 83A
hsa:100033451	NA	NA	NA	NA	SNORD115-14, HBII-52-14; small nucleolar RNA, C/D box 115-14
hsa:692204	NA	NA	NA	NA	SNORD88C, HBII-180C; small nucleolar RNA, C/D box 88C
hsa:100616257	NA	NA	NA	NA	MIR3975; microRNA 3975
hsa:100616174	NA	NA	NA	NA	MIR4643; microRNA 4643
hsa:100313772	NA	NA	NA	NA	MIR548M, MIRN548M; microRNA 548m
hsa:102465467	NA	NA	NA	NA	MIR6779, hsa-mir-6779; microRNA 6779
hsa:692202	NA	NA	NA	NA	SNORD88A, HBII-180A; small nucleolar RNA, C/D box 88A
hsa:100616296	NA	NA	NA	NA	MIR4678; microRNA 4678
hsa:100422931	NA	NA	NA	NA	MIR4304; microRNA 4304
hsa:102466189	NA	NA	NA	NA	MIR6715A, hsa-mir-6715a; microRNA 6715a
hsa:9302	NA	NA	NA	NA	SNORD26, RNU26, U26; small nucleolar RNA, C/D box 26
hsa:109623478	NA	NA	NA	NA	SNORD166; small nucleolar RNA, C/D box 166
hsa:100422979	NA	NA	NA	NA	MIR4324, mir-4324; microRNA 4324
hsa:100033422	NA	NA	NA	NA	SNORD116-10, HBII-85-10; small nucleolar RNA, C/D box 116-10
hsa:100302119	NA	NA	NA	NA	MIR1538, MIRN1538, hsa-mir-1538; microRNA 1538
hsa:102465881	NA	NA	NA	NA	MIR8087, hsa-mir-8087; microRNA 8087
hsa:109617005	NA	NA	NA	NA	SNORA41B; small nucleolar RNA, H/ACA box 41B
hsa:100379141	NA	NA	NA	NA	SNORA70D, U70D; small nucleolar RNA, H/ACA box 70D
hsa:100422879	NA	NA	NA	NA	MIR3124, mir-3124; microRNA 3124
hsa:102465434	NA	NA	NA	NA	MIR6726, hsa-mir-6726; microRNA 6726
hsa:102466201	NA	NA	NA	NA	MIR6853, hsa-mir-6853; microRNA 6853
hsa:100616465	NA	NA	NA	NA	MIR4656; microRNA 4656
hsa:100422989	NA	NA	NA	NA	MIR3155A, MIR3155, hsa-mir-3155a, mir-3155a; microRNA 3155a
hsa:100423001	NA	NA	NA	NA	MIR3145, mir-3145; microRNA 3145
hsa:102465504	NA	NA	NA	NA	MIR6838, hsa-mir-6838; microRNA 6838
hsa:100616425	NA	NA	NA	NA	MIR4748, mir-4748; microRNA 4748
hsa:109623461	NA	NA	NA	NA	SNORA113; small nucleolar RNA, H/ACA box 113
hsa:100302134	NA	NA	NA	NA	MIR1289-2, MIRN1289-2, hsa-mir-1289-2; microRNA 1289-2
hsa:100500881	NA	NA	NA	NA	MIR3688-1, MIR3688, mir-3688-1; microRNA 3688-1
hsa:641451	NA	NA	NA	NA	SNORA19, ACA19; small nucleolar RNA, H/ACA box 19
hsa:106633808	NA	NA	NA	NA	SNORD143, SNORA96, SNORD171, ZL5; small nucleolar RNA, C/D box 143
hsa:101954266	NA	NA	NA	NA	RNVU1-14, RNU1-37, vU1.14; RNA, variant U1 small nuclear 14
hsa:100422821	NA	NA	NA	NA	MIR1273C; microRNA 1273c
hsa:100500876	NA	NA	NA	NA	MIR3675; microRNA 3675
hsa:26788	NA	NA	NA	NA	SNORD60, RNU60, U60; small nucleolar RNA, C/D box 60
hsa:26800	NA	NA	NA	NA	SNORD49A, RNU49, U49, U49A; small nucleolar RNA, C/D box 49A
hsa:619565	NA	NA	NA	NA	SNORA52, ACA52; small nucleolar RNA, H/ACA box 52
hsa:109623452	NA	NA	NA	NA	SNORD159; small nucleolar RNA, C/D box 159
hsa:100422827	NA	NA	NA	NA	MIR3160-1, mir-3160-1; microRNA 3160-1
hsa:106635550	NA	NA	NA	NA	SNORD132; small nucleolar RNA, C/D box 132
hsa:100169762	K01981	NA	NA	NA	RNA5S11, RN5S11; RNA, 5S ribosomal 11
hsa:677830	NA	NA	NA	NA	SNORA50A, ACA50, SNORA50, SNORA76A; small nucleolar RNA, H/ACA box 50A
hsa:102465247	NA	NA	NA	NA	MIR548AY, hsa-mir-548ay; microRNA 548ay
hsa:102465840	NA	NA	NA	NA	MIR7854, hsa-mir-7854; microRNA 7854
hsa:102465251	NA	NA	NA	NA	MIR6504, hsa-mir-6504; microRNA 6504
hsa:102465866	NA	NA	NA	NA	MIR8064, hsa-mir-8064; microRNA 8064
hsa:102465437	NA	NA	NA	NA	MIR6731, hsa-mir-6731; microRNA 6731
hsa:102465944	NA	NA	NA	NA	MIR6072, hsa-mir-6072; microRNA 6072
hsa:100616189	NA	NA	NA	NA	MIR4421; microRNA 4421
hsa:100422898	NA	NA	NA	NA	MIR4255; microRNA 4255
hsa:100616370	NA	NA	NA	NA	MIR4771-1; microRNA 4771-1
hsa:100616326	NA	NA	NA	NA	MIR4636, mir-4636; microRNA 4636
hsa:26820	K14867	NA	NA	NA	SNORD24, RNU24, U24; small nucleolar RNA, C/D box 24
hsa:100500860	NA	NA	NA	NA	MIR3618; microRNA 3618
hsa:109623468	NA	NA	NA	NA	SNORD151; small nucleolar RNA, C/D box 151
hsa:26801	NA	NA	NA	NA	SNORD48, RNU48, U48; small nucleolar RNA, C/D box 48
hsa:102465835	NA	NA	NA	NA	MIR7845, hsa-mir-7845; microRNA 7845
hsa:109616969	NA	NA	NA	NA	SNORA48B; small nucleolar RNA, H/ACA box 48B
hsa:102466196	NA	NA	NA	NA	MIR6794, hsa-mir-6794; microRNA 6794
hsa:100302159	NA	NA	NA	NA	MIR548F3, MIR548F-3, MIRN548F3, hsa-mir-548f-3; microRNA 548f-3
hsa:102467004	NA	NA	NA	NA	MIR8053, hsa-mir-8053; microRNA 8053
hsa:109616981	NA	NA	NA	NA	SNORD65C; small nucleolar RNA, C/D box 65C
hsa:100036566	NA	NA	NA	NA	SNORD115-45, HBII-52-45, SNORD115-48; small nucleolar RNA, C/D box 115-45
hsa:767591	NA	NA	NA	NA	SNORD114-13, 14q(II-13); small nucleolar RNA, C/D box 114-13
hsa:100616227	NA	NA	NA	NA	MIR4502; microRNA 4502
hsa:100616122	NA	NA	NA	NA	MIR4523; microRNA 4523
hsa:100847005	NA	NA	NA	NA	MIR5701-2; microRNA 5701-2
hsa:109617018	NA	NA	NA	NA	SNORD13H; small nucleolar RNA, C/D box 13H
hsa:100033816	NA	NA	NA	NA	SNORD115-42, HBII-52-42; small nucleolar RNA, C/D box 115-42
hsa:100616466	NA	NA	NA	NA	MIR4520-2, MIR4520B, hsa-mir-4520-2, mir-4520-2; microRNA 4520-2
hsa:677767	NA	NA	NA	NA	SCARNA7, U90; small Cajal body-specific RNA 7
hsa:102465486	NA	NA	NA	NA	MIR6811, hsa-mir-6811; microRNA 6811
hsa:693187	K17379	NA	NA	NA	MIR602, MIRN602, hsa-mir-602; microRNA 602
hsa:654319	NA	NA	NA	NA	SNORA5A, ACA5, ACA5A/B/C; small nucleolar RNA, H/ACA box 5A
hsa:102466162	NA	NA	NA	NA	MIR548AZ, hsa-mir-548az; microRNA 548az
hsa:102466615	NA	NA	NA	NA	MIR6127, hsa-mir-6127; microRNA 6127
hsa:100302193	NA	NA	NA	NA	MIR1255A, MIRN1255A, hsa-mir-1255a; microRNA 1255a
hsa:100616220	NA	NA	NA	NA	MIR4736; microRNA 4736
hsa:100422844	NA	NA	NA	NA	MIR3118-3; microRNA 3118-3
hsa:100616304	NA	NA	NA	NA	MIR4499; microRNA 4499
hsa:100036564	NA	NA	NA	NA	SNORD115-27, HBII-52-27; small nucleolar RNA, C/D box 115-27
hsa:100033429	NA	NA	NA	NA	SNORD116-17, HBII-85-17; small nucleolar RNA, C/D box 116-17
hsa:102465857	NA	NA	NA	NA	MIR7976, hsa-mir-7976; microRNA 7976
hsa:767588	NA	NA	NA	NA	SNORD114-10, 14q(II-10); small nucleolar RNA, C/D box 114-10
hsa:100616137	NA	NA	NA	NA	MIR4501; microRNA 4501
hsa:100423004	NA	NA	NA	NA	MIR4315-1; microRNA 4315-1
hsa:100616358	NA	NA	NA	NA	MIR4800, mir-4800; microRNA 4800
hsa:100500890	NA	NA	NA	NA	MIR3611; microRNA 3611
hsa:100169765	K01981	NA	NA	NA	RNA5S14, RN5S14; RNA, 5S ribosomal 14
hsa:100847040	NA	NA	NA	NA	MIR5704; microRNA 5704
hsa:100873857	NA	NA	NA	NA	SNORD115-46, HBII-52-46; small nucleolar RNA, C/D box 115-46
hsa:102466194	NA	NA	NA	NA	MIR6773, hsa-mir-6773; microRNA 6773
hsa:102465527	NA	NA	NA	NA	MIR6876, hsa-mir-6876; microRNA 6876
hsa:102465516	NA	NA	NA	NA	MIR6857, hsa-mir-6857; microRNA 6857
hsa:100500824	NA	NA	NA	NA	MIR3650; microRNA 3650
hsa:100847067	NA	NA	NA	NA	MIR5089; microRNA 5089
hsa:100616455	NA	NA	NA	NA	MIR548H5; microRNA 548h-5
hsa:102466754	NA	NA	NA	NA	MIR6873, hsa-mir-6873; microRNA 6873
hsa:102466659	NA	NA	NA	NA	MIR6515, hsa-mir-6515, mir-6515; microRNA 6515
hsa:100616134	NA	NA	NA	NA	MIR499B, MIR499A, hsa-mir-499b; microRNA 499b
hsa:100616463	NA	NA	NA	NA	MIR4452; microRNA 4452
hsa:100847018	NA	NA	NA	NA	MIR5585; microRNA 5585
hsa:109616985	NA	NA	NA	NA	SNORD3J; small nucleolar RNA, C/D box 3J
hsa:100847002	NA	NA	NA	NA	MIR5011; microRNA 5011
hsa:100616282	NA	NA	NA	NA	MIR4738; microRNA 4738
hsa:100500885	NA	NA	NA	NA	MIR3925; microRNA 3925
hsa:102465480	NA	NA	NA	NA	MIR6800, hsa-mir-6800; microRNA 6800
hsa:102465526	NA	NA	NA	NA	MIR6872, hsa-mir-6872; microRNA 6872
hsa:677843	NA	NA	NA	NA	SNORA77, ACA63, SNORA77A; small nucleolar RNA, H/ACA box 77
hsa:767594	NA	NA	NA	NA	SNORD114-16, 14q(II-16); small nucleolar RNA, C/D box 114-16
hsa:100422923	NA	NA	NA	NA	MIR548W; microRNA 548w
hsa:100616447	NA	NA	NA	NA	MIR4780; microRNA 4780
hsa:677827	NA	NA	NA	NA	SNORA46, ACA46; small nucleolar RNA, H/ACA box 46
hsa:677803	NA	NA	NA	NA	SNORA15, ACA15, SNORA15A; small nucleolar RNA, H/ACA box 15
hsa:102465500	NA	NA	NA	NA	MIR6833, hsa-mir-6833; microRNA 6833
hsa:100616264	NA	NA	NA	NA	MIR4527; microRNA 4527
hsa:100500883	NA	NA	NA	NA	MIR550B1; microRNA 550b-1
hsa:100846997	NA	NA	NA	NA	MIR5583-2; microRNA 5583-2
hsa:100616195	NA	NA	NA	NA	MIR4718; microRNA 4718
hsa:677769	NA	NA	NA	NA	SCARNA17, U91; small Cajal body-specific RNA 17
hsa:100302254	NA	NA	NA	NA	MIR1282, MIRN1282, hsa-mir-1282; microRNA 1282
hsa:693216	NA	NA	NA	NA	MIR631, MIRN631, hsa-mir-631; microRNA 631
hsa:102466806	NA	NA	NA	NA	MIR7108, hsa-mir-7108; microRNA 7108
hsa:102465501	NA	NA	NA	NA	MIR6834, hsa-mir-6834; microRNA 6834
hsa:100302290	NA	NA	NA	NA	MIR1973, hsa-mir-1973, mir-1973; microRNA 1973
hsa:109616984	NA	NA	NA	NA	SNORD3G; small nucleolar RNA, C/D box 3G
hsa:619567	K14870	NA	NA	NA	SNORD2, R39B, SNR39B; small nucleolar RNA, C/D box 2
hsa:100616348	NA	NA	NA	NA	MIR4659A, mir-4659a; microRNA 4659a
hsa:693202	NA	NA	NA	NA	MIR617, MIRN617, hsa-mir-617; microRNA 617
hsa:677820	NA	NA	NA	NA	SNORA38, ACA38; small nucleolar RNA, H/ACA box 38
hsa:100422911	NA	NA	NA	NA	MIR500B, mir-500b; microRNA 500b
hsa:26765	NA	NA	NA	NA	SNORD12C, E2, E2-1, E3, RNU106, SNORD106, U106; small nucleolar RNA, C/D box 12C
hsa:594840	NA	NA	NA	NA	ZFAT-AS1, NCRNA00070, SAS-ZFAT, ZFAT-AS, ZFATAS; ZFAT antisense RNA 1
hsa:106635529	NA	NA	NA	NA	SNORA95; small nucleolar RNA, H/ACA box 95
hsa:102465535	NA	NA	NA	NA	MIR6888, hsa-mir-6888; microRNA 6888
hsa:100616277	NA	NA	NA	NA	MIR4522; microRNA 4522
hsa:100616303	NA	NA	NA	NA	MIR3688-2, mir-3688-2; microRNA 3688-2
hsa:102466516	NA	NA	NA	NA	MIR6071, hsa-mir-6071; microRNA 6071
hsa:767561	NA	NA	NA	NA	SNORD113-1, 14q(I-1); small nucleolar RNA, C/D box 113-1
hsa:100422926	NA	NA	NA	NA	MIR3137; microRNA 3137
hsa:100422824	NA	NA	NA	NA	MIR3128, mir-3128; microRNA 3128
hsa:100846996	NA	NA	NA	NA	MIR5007; microRNA 5007
hsa:100500886	NA	NA	NA	NA	MIR3683; microRNA 3683
hsa:100422918	NA	NA	NA	NA	MIR3167; microRNA 3167
hsa:677847	NA	NA	NA	NA	SNORA81, HBI-61; small nucleolar RNA, H/ACA box 81
hsa:109623482	NA	NA	NA	NA	SNORA115; small nucleolar RNA, H/ACA box 115
hsa:652966	NA	NA	NA	NA	SNORD10, mgU6-77; small nucleolar RNA, C/D box 10
hsa:677807	NA	NA	NA	NA	SNORA22, ACA22, SNORA22A; small nucleolar RNA, H/ACA box 22
hsa:106635534	NA	NA	NA	NA	SNORA104; small nucleolar RNA, H/ACA box 104
hsa:26834	NA	NA	NA	NA	RNU4-2, RNU4-1B, RNU4B1, RNU4C, U4A, U4b, U4c; RNA, U4 small nuclear 2
hsa:102465140	NA	NA	NA	NA	MIR6134, hsa-mir-6134; microRNA 6134
hsa:116938	NA	NA	NA	NA	SNORD83B, RNU83B, U83B; small nucleolar RNA, C/D box 83B
hsa:100126341	NA	NA	NA	NA	MIR891A, MIRN891A; microRNA 891a
hsa:677815	NA	NA	NA	NA	SNORA2C, ACA34, MIR1291, SNORA34; small nucleolar RNA, H/ACA box 2C
hsa:102464829	NA	NA	NA	NA	MIR6078, hsa-mir-6078; microRNA 6078
hsa:100033799	NA	NA	NA	NA	SNORD115-22, HBII-52-22; small nucleolar RNA, C/D box 115-22
hsa:100423023	NA	NA	NA	NA	MIR3197; microRNA 3197
hsa:692199	NA	NA	NA	NA	SNORD84, U84; small nucleolar RNA, C/D box 84
hsa:102466727	NA	NA	NA	NA	MIR6749, hsa-mir-6749; microRNA 6749
hsa:102466866	NA	NA	NA	NA	MIR7853, hsa-mir-7853; microRNA 7853
hsa:100616237	NA	NA	NA	NA	MIR4640; microRNA 4640
hsa:9300	NA	NA	NA	NA	SNORD28, RNU28, SNORD28A, U28; small nucleolar RNA, C/D box 28
hsa:102465802	NA	NA	NA	NA	MIR7704, hsa-mir-7704; microRNA 7704
hsa:102465668	NA	NA	NA	NA	MIR7111, hsa-mir-7111; microRNA 7111
hsa:106635684	NA	NA	NA	NA	SNORD141B; small nucleolar RNA, C/D box 141B
hsa:767563	NA	NA	NA	NA	SNORD113-3, 14q(I-3); small nucleolar RNA, C/D box 113-3
hsa:100422922	NA	NA	NA	NA	MIR1972-2; microRNA 1972-2
hsa:100337591	NA	NA	NA	NA	SNORA70F, U70F; small nucleolar RNA, H/ACA box 70F
hsa:767608	NA	NA	NA	NA	SNORD114-27, 14q(II-27); small nucleolar RNA, C/D box 114-27
hsa:100033436	NA	NA	NA	NA	SNORD116-25, HBII-85-25; small nucleolar RNA, C/D box 116-25
hsa:102466719	NA	NA	NA	NA	MIR6716, hsa-mir-6716; microRNA 6716
hsa:100302184	NA	NA	NA	NA	MIR1272, MIRN1272, hsa-mir-1272, mir-1272; microRNA 1272
hsa:109617013	NA	NA	NA	NA	SNORD63B; small nucleolar RNA, C/D box 63B
hsa:103504730	NA	NA	NA	NA	MIR9500, hsa-mir-9500; microRNA 9500
hsa:109623453	NA	NA	NA	NA	SNORD161; small nucleolar RNA, C/D box 161
hsa:26818	NA	NA	NA	NA	SNORD33, RNU33, U33; small nucleolar RNA, C/D box 33
hsa:677792	NA	NA	NA	NA	SNORA1, ACA1; small nucleolar RNA, H/ACA box 1
hsa:106635683	NA	NA	NA	NA	SNORD141A; small nucleolar RNA, C/D box 141A
hsa:102465430	NA	NA	NA	NA	MIR6718, hsa-mir-6718; microRNA 6718
hsa:100616309	NA	NA	NA	NA	MIR4472-2; microRNA 4472-2
hsa:100616292	NA	NA	NA	NA	MIR4690; microRNA 4690
hsa:100847044	NA	NA	NA	NA	MIR5087; microRNA 5087
hsa:101954273	NA	NA	NA	NA	RNVU1-1, RNU1-10P, RNU1-53, RNU1P10, RNVU1-10, U1.4, U1P14, vU1.1, vU1.10; RNA, variant U1 small nuclear 1
hsa:100616155	NA	NA	NA	NA	MIR4536-1, MIR4536, hsa-mir-4536-1; microRNA 4536-1
hsa:100616392	NA	NA	NA	NA	MIR4773-1; microRNA 4773-1
hsa:100847000	NA	NA	NA	NA	MIR5579; microRNA 5579
hsa:102465528	NA	NA	NA	NA	MIR6877, hsa-mir-6877; microRNA 6877
hsa:100423016	NA	NA	NA	NA	MIR3159; microRNA 3159
hsa:100313884	NA	NA	NA	NA	MIR548H4, MIR548H-4, MIRN548H4, hsa-mir-548h-4; microRNA 548h-4
hsa:100616254	NA	NA	NA	NA	MIR548AH; microRNA 548ah
hsa:100033809	NA	NA	NA	NA	SNORD115-35, HBII-52-35; small nucleolar RNA, C/D box 115-35
hsa:100616368	NA	NA	NA	NA	MIR4688, mir-4688; microRNA 4688
hsa:677813	NA	NA	NA	NA	SNORA30, ACA30, SNORA30A; small nucleolar RNA, H/ACA box 30
hsa:692086	NA	NA	NA	NA	SNORD17, HBI-43; small nucleolar RNA, C/D box 17
hsa:106635525	NA	NA	NA	NA	SNORA92; small nucleolar RNA, H/ACA box 92
hsa:100616184	NA	NA	NA	NA	MIR4477A; microRNA 4477a
hsa:100616396	NA	NA	NA	NA	MIR4712; microRNA 4712
hsa:102465450	NA	NA	NA	NA	MIR6752, hsa-mir-6752; microRNA 6752
hsa:102465488	NA	NA	NA	NA	MIR6814, hsa-mir-6814; microRNA 6814
hsa:100033807	NA	NA	NA	NA	SNORD115-33, HBII-52-33; small nucleolar RNA, C/D box 115-33
hsa:100302239	NA	NA	NA	NA	MIR548F5, MIR548F-5, MIRN548F5, hsa-mir-548f-5; microRNA 548f-5
hsa:100500830	NA	NA	NA	NA	MIR550B2; microRNA 550b-2
hsa:100422847	NA	NA	NA	NA	MIR514B, mir-514b; microRNA 514b
hsa:103504729	NA	NA	NA	NA	MIR3179-4, hsa-mir-3179-4; microRNA 3179-4
hsa:100847082	NA	NA	NA	NA	MIR5692C1; microRNA 5692c-1
hsa:100313779	NA	NA	NA	NA	MIR2117; microRNA 2117
hsa:100422888	NA	NA	NA	NA	MIR4264; microRNA 4264
hsa:102466191	NA	NA	NA	NA	MIR6736, hsa-mir-6736; microRNA 6736
hsa:109616967	NA	NA	NA	NA	SNORA40B; small nucleolar RNA, H/ACA box 40B
hsa:102466878	NA	NA	NA	NA	MIR8078, hsa-mir-8078; microRNA 8078
hsa:780851	K14483	NA	NA	NA	SNORD3A, RNU3, U3; small nucleolar RNA, C/D box 3A
hsa:100302267	NA	NA	NA	NA	MIR2054, hsa-mir-2054; microRNA 2054
hsa:100616335	K17168	NA	NA	NA	MIR219B, MIR2964A, hsa-mir-219b, mir-219b; microRNA 219b
hsa:100169763	K01981	NA	NA	NA	RNA5S12, RN5S12; RNA, 5S ribosomal 12
hsa:100500854	NA	NA	NA	NA	MIR3671; microRNA 3671
hsa:102466270	NA	NA	NA	NA	MIR6741, hsa-mir-6741; microRNA 6741
hsa:100616415	NA	NA	NA	NA	MIR4535; microRNA 4535
hsa:102465871	NA	NA	NA	NA	MIR8071-1, hsa-mir-8071-1; microRNA 8071-1
hsa:100302223	NA	NA	NA	NA	MIR1302-8, MIRN1302-8, hsa-mir-1302-8; microRNA 1302-8
hsa:100616377	NA	NA	NA	NA	MIR4803; microRNA 4803
hsa:100500814	NA	NA	NA	NA	MIR3616, mir-3616; microRNA 3616
hsa:100313886	NA	NA	NA	NA	MIR2116, mir-2116; microRNA 2116
hsa:109623462	NA	NA	NA	NA	SNORA116; small nucleolar RNA, H/ACA box 116
hsa:677850	K14869	NA	NA	NA	SNORD1C, R38C, snR38C; small nucleolar RNA, C/D box 1C
hsa:102466225	NA	NA	NA	NA	MIR6077, MIR6077-1, MIR6077-2, hsa-mir-6077, hsa-mir-6077-1, hsa-mir-6077-2; microRNA 6077
hsa:100847083	NA	NA	NA	NA	MIR548AV; microRNA 548av
hsa:677796	NA	NA	NA	NA	SNORA5C, ACA5c; small nucleolar RNA, H/ACA box 5C
hsa:102465666	NA	NA	NA	NA	MIR7109, hsa-mir-7109; microRNA 7109
hsa:100423000	NA	NA	NA	NA	MIR3161; microRNA 3161
hsa:102465479	NA	NA	NA	NA	MIR6799, hsa-mir-6799; microRNA 6799
hsa:100500846	NA	NA	NA	NA	MIR3689A; microRNA 3689a
hsa:692063	NA	NA	NA	NA	SNORA32, ACA32; small nucleolar RNA, H/ACA box 32
hsa:100422961	NA	NA	NA	NA	MIR4315-2; microRNA 4315-2
hsa:102465539	NA	NA	NA	NA	MIR6895, hsa-mir-6895; microRNA 6895
hsa:100422924	NA	NA	NA	NA	MIR4303; microRNA 4303
hsa:102466722	NA	NA	NA	NA	MIR6730, hsa-mir-6730; microRNA 6730
hsa:102466967	NA	NA	NA	NA	MIR6130, hsa-mir-6130; microRNA 6130
hsa:100423006	NA	NA	NA	NA	MIR3179-3; microRNA 3179-3
hsa:102465977	NA	NA	NA	NA	MIR6829, hsa-mir-6829; microRNA 6829
hsa:677882	NA	NA	NA	NA	SNORA59B, ACA59; small nucleolar RNA, H/ACA box 59B
hsa:100423011	NA	NA	NA	NA	MIR3138, mir-3138; microRNA 3138
hsa:109617022	NA	NA	NA	NA	SNORA15B-2, SNORA15C; small nucleolar RNA, H/ACA box 15B-2
hsa:100616316	NA	NA	NA	NA	MIR4524A, MIR4524, hsa-mir-4524a, mir-4524a; microRNA 4524a
hsa:100616291	NA	NA	NA	NA	MIR4791, mir-4791; microRNA 4791
hsa:100847075	NA	NA	NA	NA	MIR5685; microRNA 5685
hsa:100616160	NA	NA	NA	NA	MIR4655; microRNA 4655
hsa:100616183	NA	NA	NA	NA	MIR4513; microRNA 4513
hsa:102465428	NA	NA	NA	NA	MIR6717, hsa-mir-6717; microRNA 6717
hsa:100033434	NA	NA	NA	NA	SNORD116-23, HBII-85-23; small nucleolar RNA, C/D box 116-23
hsa:100422968	NA	NA	NA	NA	MIR4251; microRNA 4251
hsa:102465665	NA	NA	NA	NA	MIR7107, hsa-mir-7107; microRNA 7107
hsa:102464830	NA	NA	NA	NA	MIR6079, hsa-mir-6079; microRNA 6079
hsa:693205	NA	NA	NA	NA	MIR620, MIRN620, hsa-mir-620; microRNA 620
hsa:100500891	NA	NA	NA	NA	MIR3935; microRNA 3935
hsa:100422858	NA	NA	NA	NA	MIR4285; microRNA 4285
hsa:26804	NA	NA	NA	NA	SNORD45B, RNU45B, U45b; small nucleolar RNA, C/D box 45B
hsa:654322	NA	NA	NA	NA	SNORA13, ACA13; small nucleolar RNA, H/ACA box 13
hsa:106635524	NA	NA	NA	NA	SNORA91; small nucleolar RNA, H/ACA box 91
hsa:677833	NA	NA	NA	NA	SNORA54, ACA54; small nucleolar RNA, H/ACA box 54
hsa:100500875	NA	NA	NA	NA	MIR3938; microRNA 3938
hsa:100616203	NA	NA	NA	NA	MIR4734, mir-4734; microRNA 4734
hsa:100422846	NA	NA	NA	NA	MIR3164; microRNA 3164
hsa:100033815	NA	NA	NA	NA	SNORD115-41, HBII-52-41; small nucleolar RNA, C/D box 115-41
hsa:100847089	NA	NA	NA	NA	MIR5584; microRNA 5584
hsa:100847055	NA	NA	NA	NA	MIR5697; microRNA 5697
hsa:100422999	NA	NA	NA	NA	MIR4278; microRNA 4278
hsa:100422865	NA	NA	NA	NA	MIR4320; microRNA 4320
hsa:102465882	NA	NA	NA	NA	MIR8089, hsa-mir-8089; microRNA 8089
hsa:100422967	NA	NA	NA	NA	MIR3146, mir-3146; microRNA 3146
hsa:100423012	NA	NA	NA	NA	MIR3177, mir-3177; microRNA 3177
hsa:100033447	NA	NA	NA	NA	SNORD115-10, HBII-52-10; small nucleolar RNA, C/D box 115-10
hsa:100616221	NA	NA	NA	NA	MIR4662A; microRNA 4662a
hsa:100313839	NA	NA	NA	NA	MIR2114; microRNA 2114
hsa:109616988	NA	NA	NA	NA	SNORD13I; small nucleolar RNA, C/D box 13I
hsa:100033801	NA	NA	NA	NA	SNORD115-25, HBII-52-25; small nucleolar RNA, C/D box 115-25
hsa:100422866	NA	NA	NA	NA	MIR3115, mir-3115; microRNA 3115
hsa:100302118	NA	NA	NA	NA	MIR1286, MIRN1286, hsa-mir-1286, mir-1286; microRNA 1286
hsa:109623467	NA	NA	NA	NA	SNORD150; small nucleolar RNA, C/D box 150
hsa:102465509	NA	NA	NA	NA	MIR6846, hsa-mir-6846; microRNA 6846
hsa:100847022	NA	NA	NA	NA	MIR5093; microRNA 5093
hsa:100500851	NA	NA	NA	NA	MIR3918, mir-3918; microRNA 3918
hsa:100033808	NA	NA	NA	NA	SNORD115-34, HBII-52-34; small nucleolar RNA, C/D box 115-34
hsa:100616428	NA	NA	NA	NA	MIR548AM; microRNA 548am
hsa:102466747	NA	NA	NA	NA	MIR6840, hsa-mir-6840; microRNA 6840
hsa:26775	NA	NA	NA	NA	SNORA72, RNU72, U72; small nucleolar RNA, H/ACA box 72
hsa:619571	NA	NA	NA	NA	SNORD96A, U96A; small nucleolar RNA, C/D box 96A
hsa:767565	NA	NA	NA	NA	SNORD113-5, 14q(I-5); small nucleolar RNA, C/D box 113-5
hsa:100169755	K01981	NA	NA	NA	RNA5S4, RN5S4; RNA, 5S ribosomal 4
hsa:100500836	NA	NA	NA	NA	MIR3914-1; microRNA 3914-1
hsa:102465691	NA	NA	NA	NA	MIR7154, hsa-mir-7154; microRNA 7154
hsa:100500834	NA	NA	NA	NA	MIR3924; microRNA 3924
hsa:767596	NA	NA	NA	NA	SNORD114-18, 14q(II-18); small nucleolar RNA, C/D box 114-18
hsa:100423035	NA	NA	NA	NA	MIR4313; microRNA 4313
hsa:767585	NA	NA	NA	NA	SNORD114-9, 14q(II-9); small nucleolar RNA, C/D box 114-9
hsa:109616991	NA	NA	NA	NA	SNORD19C; small nucleolar RNA, C/D box 19C
hsa:100616166	NA	NA	NA	NA	MIR4796, mir-4796; microRNA 4796
hsa:100616228	NA	NA	NA	NA	MIR4509-2; microRNA 4509-2
hsa:100616322	NA	NA	NA	NA	MIR4682; microRNA 4682
hsa:56662	NA	NA	NA	NA	VTRNA1-3, HVG3, VAULTRC3, VR3, hvg-3; vault RNA 1-3
hsa:26780	NA	NA	NA	NA	SNORA68, RNU68, SNORA68A, U68; small nucleolar RNA, H/ACA box 68
hsa:619562	NA	NA	NA	NA	SNORA3A, ACA3, SNORA3, SNORA45A; small nucleolar RNA, H/ACA box 3A
hsa:103504734	NA	NA	NA	NA	MIR1244-4, hsa-mir-1244-4; microRNA 1244-4
hsa:100033817	NA	NA	NA	NA	SNORD115-43, HBII-52-43; small nucleolar RNA, C/D box 115-43
hsa:100422986	NA	NA	NA	NA	MIR3125, mir-3125; microRNA 3125
hsa:100616318	NA	NA	NA	NA	MIR4664; microRNA 4664
hsa:100616276	NA	NA	NA	NA	MIR4538; microRNA 4538
hsa:109623451	NA	NA	NA	NA	SNORD157; small nucleolar RNA, C/D box 157
hsa:102465138	NA	NA	NA	NA	MIR6131, hsa-mir-6131; microRNA 6131
hsa:106635531	NA	NA	NA	NA	SNORA99; small nucleolar RNA, H/ACA box 99
hsa:100616138	NA	NA	NA	NA	MIR4787, mir-4787; microRNA 4787
hsa:100423040	NA	NA	NA	NA	MIR3166; microRNA 3166
hsa:102466984	NA	NA	NA	NA	MIR6801, hsa-mir-6801; microRNA 6801
hsa:100313780	NA	NA	NA	NA	MIR2278, mir-2278; microRNA 2278
hsa:100616216	NA	NA	NA	NA	MIR4797; microRNA 4797
hsa:102465525	NA	NA	NA	NA	MIR6870, hsa-mir-6870; microRNA 6870
hsa:100616431	NA	NA	NA	NA	MIR4431; microRNA 4431
hsa:116936	NA	NA	NA	NA	SNORD139, RNU86, U82, U86; small nucleolar RNA, C/D box 139
hsa:26835	NA	NA	NA	NA	RNU4-1, RNU4A, RNU4B2, U4, U4BL; RNA, U4 small nuclear 1
hsa:100033814	NA	NA	NA	NA	SNORD115-40, HBII-52-40; small nucleolar RNA, C/D box 115-40
hsa:102465439	NA	NA	NA	NA	MIR6733, hsa-mir-6733; microRNA 6733
hsa:100616400	NA	NA	NA	NA	MIR3198-2, mir-3198-2; microRNA 3198-2
hsa:693135	NA	NA	NA	NA	MIR551A, MIRN551A, mir-551a; microRNA 551a
hsa:100169766	K01981	NA	NA	NA	RNA5S15, RN5S15; RNA, 5S ribosomal 15
hsa:100616147	NA	NA	NA	NA	MIR4769; microRNA 4769
hsa:100422836	NA	NA	NA	NA	MIR3180-3; microRNA 3180-3
hsa:26796	NA	NA	NA	NA	SNORD53, RNU53, SNORD53A, U53; small nucleolar RNA, C/D box 53
hsa:102465249	NA	NA	NA	NA	MIR6502, hsa-mir-6502; microRNA 6502
hsa:693147	NA	NA	NA	NA	MIR562, MIRN562, hsa-mir-562; microRNA 562
hsa:94161	NA	NA	NA	NA	SNORD46, RNU40, RNU46, U40, U46; small nucleolar RNA, C/D box 46
hsa:100847073	NA	NA	NA	NA	MIR5090, mir-5090; microRNA 5090
hsa:109616990	NA	NA	NA	NA	SNORD13D; small nucleolar RNA, C/D box 13D
hsa:102465530	NA	NA	NA	NA	MIR6881, hsa-mir-6881; microRNA 6881
hsa:100302121	NA	NA	NA	NA	MIR1276, MIRN1276, hsa-mir-1276, mir-1276; microRNA 1276
hsa:100847092	NA	NA	NA	NA	MIR548AS; microRNA 548as
hsa:347686	NA	NA	NA	NA	SNORD64, HBII-13; small nucleolar RNA, C/D box 64
hsa:100500904	NA	NA	NA	NA	MIR3942; microRNA 3942
hsa:102465481	NA	NA	NA	NA	MIR6802, hsa-mir-6802; microRNA 6802
hsa:100616359	NA	NA	NA	NA	MIR4730; microRNA 4730
hsa:9304	NA	NA	NA	NA	SNORD22, RNU22, U22; small nucleolar RNA, C/D box 22
hsa:100616193	NA	NA	NA	NA	MIR4453; microRNA 4453
hsa:102465502	NA	NA	NA	NA	MIR6835, hsa-mir-6835; microRNA 6835
hsa:109623477	NA	NA	NA	NA	SNORD163; small nucleolar RNA, C/D box 163
hsa:100616235	NA	NA	NA	NA	MIR4457, mir-4457; microRNA 4457
hsa:100616456	NA	NA	NA	NA	MIR4476, mir-4476; microRNA 4476
hsa:106635520	NA	NA	NA	NA	SNORA87; small nucleolar RNA, H/ACA box 87
hsa:100169758	K01981	NA	NA	NA	RNA5S7, RN5S7; RNA, 5S ribosomal 7
hsa:677797	NA	NA	NA	NA	SNORA7B, ACA7B; small nucleolar RNA, H/ACA box 7B
hsa:767590	NA	NA	NA	NA	SNORD114-12, 14q(II-12); small nucleolar RNA, C/D box 114-12
hsa:100616488	NA	NA	NA	NA	MIR548AK; microRNA 548ak
hsa:100847061	NA	NA	NA	NA	MIR4536-2; microRNA 4536-2
hsa:100302168	NA	NA	NA	NA	MIR1257, MIRN1257, hsa-mir-1257; microRNA 1257
hsa:26774	NA	NA	NA	NA	SNORD80, RNU100, U80, Z15; small nucleolar RNA, C/D box 80
hsa:106635615	NA	NA	NA	NA	SNORD137; small nucleolar RNA, C/D box 137
hsa:100423039	NA	NA	NA	NA	MIR3132; microRNA 3132
hsa:106635545	NA	NA	NA	NA	SNORA110; small nucleolar RNA, H/ACA box 110
hsa:102465448	NA	NA	NA	NA	MIR6748, hsa-mir-6748; microRNA 6748
hsa:6082	NA	NA	NA	NA	SNORD20, RNU20, U20; small nucleolar RNA, C/D box 20
hsa:102465518	NA	NA	NA	NA	MIR6860, hsa-mir-6860; microRNA 6860
hsa:100500839	NA	NA	NA	NA	MIR3686; microRNA 3686
hsa:100033424	NA	NA	NA	NA	SNORD116-12, HBII-85-12; small nucleolar RNA, C/D box 116-12
hsa:677765	NA	NA	NA	NA	SCARNA18, SCARNA18A, U109; small Cajal body-specific RNA 18
hsa:109623483	NA	NA	NA	NA	SNORA118; small nucleolar RNA, H/ACA box 118
hsa:106633800	NA	NA	NA	NA	SNORD133, ZL142, ZL42, ggn68; small nucleolar RNA, C/D box 133
hsa:100616349	NA	NA	NA	NA	MIR4451, mir-4451; microRNA 4451
hsa:103504741	NA	NA	NA	NA	MIR5701-3, hsa-mir-5701-3; microRNA 5701-3
hsa:100422947	NA	NA	NA	NA	MIR3122, mir-3122; microRNA 3122
hsa:109617023	NA	NA	NA	NA	SNORA58B; small nucleolar RNA, H/ACA box 58B
hsa:319139	NA	NA	NA	NA	SNORD56B, RNU56B; small nucleolar RNA, C/D box 56B
hsa:100036567	NA	NA	NA	NA	SNORD115-47, HBII-52-46, HBII-52-47; small nucleolar RNA, C/D box 115-47
hsa:102465482	NA	NA	NA	NA	MIR6804, hsa-mir-6804; microRNA 6804
hsa:100302166	NA	NA	NA	NA	MIR1322, MIRN1322, hsa-mir-1322; microRNA 1322
hsa:109623457	NA	NA	NA	NA	SNORD168; small nucleolar RNA, C/D box 168
hsa:109617021	NA	NA	NA	NA	SNORD13B-2; small nucleolar RNA, C/D box 13B-2
hsa:102465466	NA	NA	NA	NA	MIR6777, hsa-mir-6777; microRNA 6777
hsa:100422877	NA	NA	NA	NA	MIR3202-2, mir-3202-2; microRNA 3202-2
hsa:101340251	NA	NA	NA	NA	SNORD124; small nucleolar RNA, C/D box 124
hsa:100033416	NA	NA	NA	NA	SNORD116-4, HBII-85-4; small nucleolar RNA, C/D box 116-4
hsa:100422993	NA	NA	NA	NA	MIR3130-1, MIR3130-3, mir-3130-1; microRNA 3130-1
hsa:102466873	NA	NA	NA	NA	MIR8052, hsa-mir-8052; microRNA 8052
hsa:100422937	NA	NA	NA	NA	MIR4275; microRNA 4275
hsa:100500864	NA	NA	NA	NA	MIR3929; microRNA 3929
hsa:100616112	NA	NA	NA	NA	MIR4793; microRNA 4793
hsa:100423041	NA	NA	NA	NA	MIR4296; microRNA 4296
hsa:100302211	NA	NA	NA	NA	MIR1203, MIRN1203, hsa-mir-1203; microRNA 1203
hsa:100616321	NA	NA	NA	NA	MIR378G; microRNA 378g
hsa:100847088	NA	NA	NA	NA	MIR5586; microRNA 5586
hsa:677845	NA	NA	NA	NA	SNORA79, ACA65, SNORA79A; small nucleolar RNA, H/ACA box 79
hsa:26822	K14865	NA	NA	NA	SNORD14A, RNU14, RNU14A, U14, U14-S13-5; small nucleolar RNA, C/D box 14A
hsa:100422914	NA	NA	NA	NA	MIR4253; microRNA 4253
hsa:100500906	NA	NA	NA	NA	MIR3689B, mir-3689b; microRNA 3689b
hsa:767605	NA	NA	NA	NA	SNORD114-25, 14q(II-25); small nucleolar RNA, C/D box 114-25
hsa:594839	NA	NA	NA	NA	SNORA33, ACA33; small nucleolar RNA, H/ACA box 33
hsa:692084	NA	NA	NA	NA	SNORD13, RNU13, SNORD13A, U13; small nucleolar RNA, C/D box 13
hsa:102465863	NA	NA	NA	NA	MIR8058, hsa-mir-8058; microRNA 8058
hsa:102466816	NA	NA	NA	NA	MIR7159, hsa-mir-7159; microRNA 7159
hsa:100422902	NA	NA	NA	NA	MIR3116-1; microRNA 3116-1
hsa:109729112	NA	NA	NA	NA	SNORA120; small nucleolar RNA, H/ACA box 120
hsa:100847068	NA	NA	NA	NA	MIR548AO; microRNA 548ao
hsa:693126	NA	NA	NA	NA	MIR548A2, MIRN548A2; microRNA 548a-2
hsa:100616310	NA	NA	NA	NA	MIR4650-1; microRNA 4650-1
hsa:8944	NA	NA	NA	NA	SNORD73A, RNU73, RNU73A, U73, U73a; small nucleolar RNA, C/D box 73A
hsa:692106	NA	NA	NA	NA	SNORD65, HBII-135, SNORD65A; small nucleolar RNA, C/D box 65
hsa:654320	NA	NA	NA	NA	SNORA8, ACA8; small nucleolar RNA, H/ACA box 8
hsa:102465427	NA	NA	NA	NA	MIR6715B, hsa-mir-6715b; microRNA 6715b
hsa:102465800	NA	NA	NA	NA	MIR7702, hsa-mir-7702; microRNA 7702
hsa:100422997	NA	NA	NA	NA	MIR4257; microRNA 4257
hsa:109623458	NA	NA	NA	NA	SNORD170; small nucleolar RNA, C/D box 170
hsa:102465689	NA	NA	NA	NA	MIR7152, hsa-mir-7152; microRNA 7152
hsa:100422956	NA	NA	NA	NA	MIR3180-2, mir-3180-2; microRNA 3180-2
hsa:102465832	NA	NA	NA	NA	MIR7843, hsa-mir-7843; microRNA 7843
hsa:693173	NA	NA	NA	NA	MIR588, MIRN588, hsa-mir-588; microRNA 588
hsa:109623485	NA	NA	NA	NA	SNORD149; small nucleolar RNA, C/D box 149
hsa:132946	K07957	Q6T311	NA	ARL9	ARL9; ADP ribosylation factor like GTPase 9
hsa:349565	K06210	Q96T66	E2.7.7.1	NMNAT3	NMNAT3, FKSG76, PNAT-3, PNAT3; nicotinamide nucleotide adenylyltransferase 3
hsa:349565	K06210	Q96T66	E2.7.7.18	NMNAT3	NMNAT3, FKSG76, PNAT-3, PNAT3; nicotinamide nucleotide adenylyltransferase 3
hsa:349565	K06210	Q49AL4	E2.7.7.1	NMNAT3	NMNAT3, FKSG76, PNAT-3, PNAT3; nicotinamide nucleotide adenylyltransferase 3
hsa:349565	K06210	Q49AL4	E2.7.7.18	NMNAT3	NMNAT3, FKSG76, PNAT-3, PNAT3; nicotinamide nucleotide adenylyltransferase 3
hsa:574493	K17175	NA	NA	NA	MIR520H, MIRN520H; microRNA 520h
hsa:100500855	NA	NA	NA	NA	MIR3713; microRNA 3713
hsa:100422952	NA	NA	NA	NA	MIR4271; microRNA 4271
hsa:693228	NA	NA	NA	NA	MIR643, MIRN643, hsa-mir-643, mir-643; microRNA 643
hsa:574478	NA	NA	NA	NA	MIR524, MIRN524, hsa-mir-524, mir-524; microRNA 524
hsa:100302221	NA	NA	NA	NA	MIR1291, MIRN1291, hsa-mir-1291, mir-1291; microRNA 1291
hsa:100847080	NA	NA	NA	NA	MIR5190; microRNA 5190
hsa:102466519	NA	NA	NA	NA	MIR6086, hsa-mir-6086; microRNA 6086
hsa:100500916	NA	NA	NA	NA	MIR3180-5, mir-3180-5; microRNA 3180-5
hsa:100126320	NA	NA	NA	NA	MIR920, MIRN920, hsa-mir-920; microRNA 920
hsa:100151684	NA	NA	NA	NA	RNU6ATAC, RNU6ATAC1, U6ATAC; RNA, U6atac small nuclear (U12-dependent splicing)
hsa:100422880	NA	NA	NA	NA	MIR3162, mir-3162; microRNA 3162
hsa:414235	NA	NA	NA	NA	PRR26, C10orf108; proline rich 26
hsa:54980	NA	Q9NWW7	NA	C2orf42	C2orf42; chromosome 2 open reading frame 42
hsa:57336	K09229	NA	NA	NA	ZNF287, ZKSCAN13, ZSCAN45; zinc finger protein 287
hsa:56849	NA	Q9BRU2	NA	TCEAL7	TCEAL7, WEX5; transcription elongation factor A like 7
hsa:401397	NA	NA	NA	NA	SMIM30, LINC00998; small integral membrane protein 30
hsa:10983	NA	Q14094	NA	CCNI	CCNI, CCNI1, CYC1, CYI; cyclin I
hsa:10983	NA	A0A024RDH0	NA	CCNI	CCNI, CCNI1, CYC1, CYI; cyclin I
hsa:80757	NA	Q9BTD3	NA	TMEM121	TMEM121, TMEM121A, hole; transmembrane protein 121
hsa:127703	NA	Q8TAB5	NA	C1orf216	C1orf216; chromosome 1 open reading frame 216
hsa:348793	NA	Q7Z5U6	NA	WDR53	WDR53; WD repeat domain 53
hsa:344387	K08824	Q5MAI5	E2.7.11.22	CDKL4	CDKL4; cyclin dependent kinase like 4
hsa:140836	NA	Q9H503	NA	BANF2	BANF2, BAF-L, BAF2, BAFL, C20orf179; barrier to autointegration factor 2
hsa:140836	NA	A0A140VK85	NA	NA	BANF2, BAF-L, BAF2, BAFL, C20orf179; barrier to autointegration factor 2
hsa:100302261	NA	NA	NA	NA	MIR1910, MIRN1910, hsa-mir-1910, mir-1910; microRNA 1910
hsa:79027	NA	Q8N720	NA	ZNF655	ZNF655, VIK, VIK-1; zinc finger protein 655
hsa:79027	NA	Q68DU4	NA	DKFZp686M1631	ZNF655, VIK, VIK-1; zinc finger protein 655
hsa:198437	NA	Q8TD35	NA	LKAAEAR1	LKAAEAR1, C20orf201; LKAAEAR motif containing 1
hsa:7769	K09228	Q9NYT6	NA	ZNF226	ZNF226; zinc finger protein 226
hsa:7769	K09228	A0A024R0P4	NA	ZNF226	ZNF226; zinc finger protein 226
hsa:51123	NA	Q9Y5V0	NA	ZNF706	ZNF706, HSPC038, PNAS-106, PNAS-113; zinc finger protein 706
hsa:56882	NA	Q9NRR8	NA	CDC42SE1	CDC42SE1, SCIP1, SPEC1; CDC42 small effector 1
hsa:90843	NA	Q8IYN2	NA	TCEAL8	TCEAL8, WEX3; transcription elongation factor A like 8
hsa:53840	K11999	Q9BYJ4	NA	TRIM34	TRIM34, IFP1, RNF21; tripartite motif containing 34
hsa:170626	NA	Q8WTP9	NA	XAGE3	XAGE3, CT12.3a, CT12.3b, GAGED4, PLAC6, XAGE-3, pp9012; X antigen family member 3
hsa:350383	K08430	Q7Z601	NA	GPR142	GPR142, GPRg1b, PGR2; G protein-coupled receptor 142
hsa:54470	NA	Q7L4S7	NA	ARMCX6	ARMCX6, GASP10; armadillo repeat containing X-linked 6
hsa:91392	NA	Q8TBZ5	NA	ZNF502	ZNF502; zinc finger protein 502
hsa:91392	NA	A0A024R2Z2	NA	ZNF502	ZNF502; zinc finger protein 502
hsa:153733	NA	Q8NEF3	NA	CCDC112	CCDC112, MBC1; coiled-coil domain containing 112
hsa:7673	K09228	Q9UK12	NA	ZNF222	ZNF222; zinc finger protein 222
hsa:146378	NA	Q96LL3	NA	C16orf92	C16orf92; chromosome 16 open reading frame 92
hsa:92691	NA	Q96HH4	NA	TMEM169	TMEM169; transmembrane protein 169
hsa:92691	NA	A0A024R430	NA	LOC92691	TMEM169; transmembrane protein 169
hsa:121642	K10859	Q6NS38	E1.14.11.33	ALKBH2	ALKBH2, ABH2; alkB homolog 2, alpha-ketoglutarate dependent dioxygenase
hsa:114905	NA	Q9BXJ2	NA	C1QTNF7	C1QTNF7, CTRP7, ZACRP7; C1q and TNF related 7
hsa:55171	K16810	Q9NVR7	NA	TBCCD1	TBCCD1; TBCC domain containing 1
hsa:286006	NA	Q8N8F7	NA	LSMEM1	LSMEM1, C7orf53; leucine rich single-pass membrane protein 1
hsa:114791	K16572	Q96RT8	NA	TUBGCP5	TUBGCP5, GCP5; tubulin gamma complex associated protein 5
hsa:55769	K09228	P51522	NA	ZNF83	ZNF83, HPF1, ZNF816B; zinc finger protein 83
hsa:55769	K09228	A0A024R4L3	NA	ZNF83	ZNF83, HPF1, ZNF816B; zinc finger protein 83
hsa:54957	NA	Q9NX01	NA	TXNL4B	TXNL4B, DLP, Dim2; thioredoxin like 4B
hsa:79838	K21988	Q6UXY8	NA	TMC5	TMC5; transmembrane channel like 5
hsa:114824	NA	Q96PV4	NA	PNMA5	PNMA5; PNMA family member 5
hsa:118812	NA	Q8NDC4	NA	MORN4	MORN4, C10orf83, UTA, bA548K23.4, rtp; MORN repeat containing 4
hsa:118812	NA	A6XB87	NA	LOC118812	MORN4, C10orf83, UTA, bA548K23.4, rtp; MORN repeat containing 4
hsa:613212	NA	Q4LDR2	NA	CTXN3	CTXN3, KABE; cortexin 3
hsa:9831	K09228	O75123	NA	ZNF623	ZNF623; zinc finger protein 623
hsa:9831	K09228	A0A0J9YW98	NA	ZNF623	ZNF623; zinc finger protein 623
hsa:339883	NA	Q8IVJ8	NA	APRG1	C3orf35, APRG1; chromosome 3 open reading frame 35
hsa:339883	NA	Q8IVJ6	NA	APRG1	C3orf35, APRG1; chromosome 3 open reading frame 35
hsa:201158	NA	Q96ET8	NA	TVP23C	TVP23C, FAM18B2; trans-golgi network vesicle protein 23 homolog C
hsa:100885848	NA	E9PB15	NA	PTGES3L	PTGES3L; prostaglandin E synthase 3 like
hsa:51127	K12007	Q9Y577	E2.3.2.27	TRIM17	TRIM17, RBCC, RNF16, terf; tripartite motif containing 17
hsa:51127	K12007	A0A024R3T1	E2.3.2.27	TRIM17	TRIM17, RBCC, RNF16, terf; tripartite motif containing 17
hsa:388963	NA	G3XAA6	NA	C2orf81	C2orf81, hCG40743; chromosome 2 open reading frame 81
hsa:54852	NA	Q9NXK6	NA	PAQR5	PAQR5, MPRG; progestin and adipoQ receptor family member 5
hsa:54852	NA	A0A024R607	NA	PAQR5	PAQR5, MPRG; progestin and adipoQ receptor family member 5
hsa:734	NA	Q9Y236	NA	OSGIN2	OSGIN2, C8orf1, hT41; oxidative stress induced growth inhibitor family member 2
hsa:734	NA	A0A024R9D5	NA	C8orf1	OSGIN2, C8orf1, hT41; oxidative stress induced growth inhibitor family member 2
hsa:7464	K13887	Q92828	NA	CORO2A	CORO2A, CLIPINB, IR10, WDR2; coronin 2A
hsa:7464	K13887	A0A024R150	NA	CORO2A	CORO2A, CLIPINB, IR10, WDR2; coronin 2A
hsa:7464	K13887	A8K9S3	NA	NA	CORO2A, CLIPINB, IR10, WDR2; coronin 2A
hsa:139728	K08795	Q6P2M8	E2.7.11.17	PNCK	PNCK, BSTK3, CaMK1b; pregnancy up-regulated nonubiquitous CaM kinase
hsa:286223	NA	Q6ZRZ4	NA	C9orf47	C9orf47, C9orf108, bA791O21.3; chromosome 9 open reading frame 47
hsa:79852	K22368	Q9H6B9	E3.3.2.10	EPHX3	EPHX3, ABHD9, EH3; epoxide hydrolase 3
hsa:79852	K22368	A0A024R7F3	E3.3.2.10	ABHD9	EPHX3, ABHD9, EH3; epoxide hydrolase 3
hsa:79862	K09228	Q96BR6	NA	ZNF669	ZNF669; zinc finger protein 669
hsa:79862	K09228	A0A024R5S3	NA	hCG_1983020	ZNF669; zinc finger protein 669
hsa:89782	K13539	Q96KR4	NA	LMLN	LMLN, GP63, INV, IX14, LMNL1, MSP; leishmanolysin like peptidase
hsa:89782	K13539	B4DR62	NA	NA	LMLN, GP63, INV, IX14, LMNL1, MSP; leishmanolysin like peptidase
[truncated: 28,536 more rows]
