# Supplementary material for: Sex-inducing effects toward planarians widely present among parasitic flatworms
Source: iScience. 2022 Dec 8;26(1):105776. doi: 10.1016/j.isci.2022.105776 (PMC9804148; doi:10.1016/j.isci.2022.105776)
Supplement: Dataset S7. Gene annotation lists of the de novo assembled transcript models of the planarian D. ryukyuensis and B. brunnea cocoons, related to STAR Methods [file mmc8.xlsx]

## Sheet: D.ryukyuensis_trinotate
Supplemental Dataset 7. Gene annotation lists of the de novo assembled transcript models of the planarian D. ryukyuensis and B. brunnea cocoons; related to STAR Methods.
#gene_id	transcript_id	sprot_Top_BLASTX_hit	RNAMMER	prot_id	prot_coords	sprot_Top_BLASTP_hit	Pfam	SignalP	TmHMM	eggnog	Kegg	gene_ontology_blast	gene_ontology_pfam	transcript	peptide
TRINITY_DN29323_c0_g1	TRINITY_DN29323_c0_g1_i1	.	.	.	.	.	.	.	.	.	.	.	.	.	.
TRINITY_DN29264_c0_g1	TRINITY_DN29264_c0_g1_i1	.	.	.	.	.	.	.	.	.	.	.	.	.	.
TRINITY_DN29279_c0_g1	TRINITY_DN29279_c0_g1_i1	.	.	.	.	.	.	.	.	.	.	.	.	.	.
TRINITY_DN29295_c0_g1	TRINITY_DN29295_c0_g1_i1	TC3A_CAEEL^TC3A_CAEEL^Q:32-316,H:225-321^44.44%ID^E:7e-15^RecName: Full=Transposable element Tc3 transposase;^Eukaryota; Metazoa; Ecdysozoa; Nematoda; Chromadorea; Rhabditida; Rhabditina; Rhabditomorpha; Rhabditoidea; Rhabditidae; Peloderinae; Caenorhabditis	.	.	.	.	.	.	.	.	.	GO:0005634^cellular_component^nucleus`GO:0003677^molecular_function^DNA binding`GO:0015074^biological_process^DNA integration`GO:0006313^biological_process^transposition, DNA-mediated	.	.	.
TRINITY_DN29290_c0_g1	TRINITY_DN29290_c0_g1_i1	.	.	.	.	.	.	.	.	.	.	.	.	.	.
TRINITY_DN29319_c0_g1	TRINITY_DN29319_c0_g1_i1	.	.	.	.	.	.	.	.	.	.	.	.	.	.
TRINITY_DN29341_c0_g1	TRINITY_DN29341_c0_g1_i1	.	.	.	.	.	.	.	.	.	.	.	.	.	.
TRINITY_DN29330_c0_g1	TRINITY_DN29330_c0_g1_i1	TOP1M_MOUSE^TOP1M_MOUSE^Q:4-84,H:450-476^85.19%ID^E:2e-08^RecName: Full=DNA topoisomerase I, mitochondrial;^Eukaryota; Metazoa; Chordata; Craniata; Vertebrata; Euteleostomi; Mammalia; Eutheria; Euarchontoglires; Glires; Rodentia; Myomorpha; Muroidea; Muridae; Murinae; Mus; Mus	.	.	.	.	.	.	.	COG3569^Dna topoisomerase	KEGG:mmu:72960`KO:K03163	GO:0005694^cellular_component^chromosome`GO:0042645^cellular_component^mitochondrial nucleoid`GO:0005739^cellular_component^mitochondrion`GO:0005634^cellular_component^nucleus`GO:0003677^molecular_function^DNA binding`GO:0003917^molecular_function^DNA topoisomerase type I activity`GO:0006260^biological_process^DNA replication`GO:0006265^biological_process^DNA topological change	.	.	.
TRINITY_DN29274_c0_g1	TRINITY_DN29274_c0_g1_i1	SNTG2_HUMAN^SNTG2_HUMAN^Q:1-237,H:80-158^48.1%ID^E:6e-17^RecName: Full=Gamma-2-syntrophin;^Eukaryota; Metazoa; Chordata; Craniata; Vertebrata; Euteleostomi; Mammalia; Eutheria; Euarchontoglires; Primates; Haplorrhini; Catarrhini; Hominidae; Homo	.	.	.	.	.	.	.	ENOG410XQXQ^syntrophin, gamma	KEGG:hsa:54221	GO:0005737^cellular_component^cytoplasm`GO:0005856^cellular_component^cytoskeleton`GO:0016010^cellular_component^dystrophin-associated glycoprotein complex`GO:0042383^cellular_component^sarcolemma`GO:0016013^cellular_component^syntrophin complex`GO:0003779^molecular_function^actin binding`GO:0097109^molecular_function^neuroligin family protein binding`GO:0030165^molecular_function^PDZ domain bind…	.	.	.
TRINITY_DN29298_c0_g1	TRINITY_DN29298_c0_g1_i1	.	.	.	.	.	.	.	.	.	.	.	.	.	.
TRINITY_DN29348_c0_g1	TRINITY_DN29348_c0_g1_i1	.	.	.	.	.	.	.	.	.	.	.	.	.	.
TRINITY_DN29314_c0_g1	TRINITY_DN29314_c0_g1_i1	.	.	.	.	.	.	.	.	.	.	.	.	.	.
TRINITY_DN29321_c0_g1	TRINITY_DN29321_c0_g1_i1	.	.	.	.	.	.	.	.	.	.	.	.	.	.
TRINITY_DN29305_c0_g1	TRINITY_DN29305_c0_g1_i1	.	.	.	.	.	.	.	.	.	.	.	.	.	.
TRINITY_DN29303_c0_g1	TRINITY_DN29303_c0_g1_i1	.	.	.	.	.	.	.	.	.	.	.	.	.	.
TRINITY_DN29354_c0_g1	TRINITY_DN29354_c0_g1_i1	.	.	.	.	.	.	.	.	.	.	.	.	.	.
TRINITY_DN29256_c0_g1	TRINITY_DN29256_c0_g1_i1	.	.	.	.	.	.	.	.	.	.	.	.	.	.
TRINITY_DN29292_c0_g1	TRINITY_DN29292_c0_g1_i1	.	.	.	.	.	.	.	.	.	.	.	.	.	.
TRINITY_DN29284_c0_g1	TRINITY_DN29284_c0_g1_i1	.	.	.	.	.	.	.	.	.	.	.	.	.	.
TRINITY_DN29343_c0_g1	TRINITY_DN29343_c0_g1_i1	.	.	.	.	.	.	.	.	.	.	.	.	.	.
TRINITY_DN29353_c0_g1	TRINITY_DN29353_c0_g1_i1	.	.	.	.	.	.	.	.	.	.	.	.	.	.
TRINITY_DN29278_c0_g1	TRINITY_DN29278_c0_g1_i1	.	.	.	.	.	.	.	.	.	.	.	.	.	.
TRINITY_DN29301_c0_g1	TRINITY_DN29301_c0_g1_i1	.	.	.	.	.	.	.	.	.	.	.	.	.	.
TRINITY_DN29265_c0_g1	TRINITY_DN29265_c0_g1_i1	.	.	.	.	.	.	.	.	.	.	.	.	.	.
TRINITY_DN29257_c0_g1	TRINITY_DN29257_c0_g1_i1	.	.	.	.	.	.	.	.	.	.	.	.	.	.
TRINITY_DN29328_c0_g1	TRINITY_DN29328_c0_g1_i1	.	.	.	.	.	.	.	.	.	.	.	.	.	.
TRINITY_DN29280_c0_g1	TRINITY_DN29280_c0_g1_i1	.	.	TRINITY_DN29280_c0_g1_i1.p1	1-330[-]	.	PF01086.17^Clathrin_lg_ch^Clathrin light chain^1-99^E:1.9e-12	.	.	.	.	.	GO:0005198^molecular_function^structural molecule activity`GO:0006886^biological_process^intracellular protein transport`GO:0016192^biological_process^vesicle-mediated transport`GO:0030130^cellular_component^clathrin coat of trans-Golgi network vesicle`GO:0030132^cellular_component^clathrin coat of coated pit	.	.
TRINITY_DN29332_c0_g1	TRINITY_DN29332_c0_g1_i1	KMT2A_MOUSE^KMT2A_MOUSE^Q:2-223,H:2103-2176^97.3%ID^E:2e-40^RecName: Full=Histone-lysine N-methyltransferase 2A;^Eukaryota; Metazoa; Chordata; Craniata; Vertebrata; Euteleostomi; Mammalia; Eutheria; Euarchontoglires; Glires; Rodentia; Myomorpha; Muroidea; Muridae; Murinae; Mus; Mus	.	.	.	.	.	.	.	COG2940^Histone-lysine N-methyltransferase	.	GO:0005829^cellular_component^cytosol`GO:0035097^cellular_component^histone methyltransferase complex`GO:0071339^cellular_component^MLL1 complex`GO:0005654^cellular_component^nucleoplasm`GO:0005634^cellular_component^nucleus`GO:0003682^molecular_function^chromatin binding`GO:0003677^molecular_function^DNA binding`GO:0042800^molecular_function^histone methyltransferase activity (H3-K4 specific)`GO…	.	.	.
TRINITY_DN29258_c0_g1	TRINITY_DN29258_c0_g1_i1	.	.	.	.	.	.	.	.	.	.	.	.	.	.
TRINITY_DN29287_c0_g1	TRINITY_DN29287_c0_g1_i1	.	.	.	.	.	.	.	.	.	.	.	.	.	.
TRINITY_DN29312_c0_g1	TRINITY_DN29312_c0_g1_i1	.	.	.	.	.	.	.	.	.	.	.	.	.	.
TRINITY_DN29309_c0_g1	TRINITY_DN29309_c0_g1_i1	.	.	.	.	.	.	.	.	.	.	.	.	.	.
TRINITY_DN29277_c0_g1	TRINITY_DN29277_c0_g1_i1	.	.	.	.	.	.	.	.	.	.	.	.	.	.
TRINITY_DN29316_c0_g1	TRINITY_DN29316_c0_g1_i1	.	.	.	.	.	.	.	.	.	.	.	.	.	.
TRINITY_DN29324_c0_g1	TRINITY_DN29324_c0_g1_i1	.	.	.	.	.	.	.	.	.	.	.	.	.	.
TRINITY_DN29299_c0_g1	TRINITY_DN29299_c0_g1_i1	.	.	.	.	.	.	.	.	.	.	.	.	.	.
TRINITY_DN29334_c0_g1	TRINITY_DN29334_c0_g1_i1	.	.	.	.	.	.	.	.	.	.	.	.	.	.
TRINITY_DN29255_c0_g1	TRINITY_DN29255_c0_g1_i1	.	.	.	.	.	.	.	.	.	.	.	.	.	.
TRINITY_DN29329_c0_g1	TRINITY_DN29329_c0_g1_i1	.	.	.	.	.	.	.	.	.	.	.	.	.	.
TRINITY_DN29294_c0_g1	TRINITY_DN29294_c0_g1_i1	.	.	.	.	.	.	.	.	.	.	.	.	.	.
TRINITY_DN29263_c0_g1	TRINITY_DN29263_c0_g1_i1	.	.	.	.	.	.	.	.	.	.	.	.	.	.
TRINITY_DN29335_c0_g1	TRINITY_DN29335_c0_g1_i1	.	.	.	.	.	.	.	.	.	.	.	.	.	.
TRINITY_DN29352_c0_g1	TRINITY_DN29352_c0_g1_i1	.	.	.	.	.	.	.	.	.	.	.	.	.	.
TRINITY_DN29318_c0_g1	TRINITY_DN29318_c0_g1_i1	.	.	.	.	.	.	.	.	.	.	.	.	.	.
TRINITY_DN29267_c0_g1	TRINITY_DN29267_c0_g1_i1	.	.	.	.	.	.	.	.	.	.	.	.	.	.
TRINITY_DN29288_c0_g1	TRINITY_DN29288_c0_g1_i1	.	.	.	.	.	.	.	.	.	.	.	.	.	.
TRINITY_DN29286_c0_g1	TRINITY_DN29286_c0_g1_i1	.	.	.	.	.	.	.	.	.	.	.	.	.	.
TRINITY_DN29291_c0_g1	TRINITY_DN29291_c0_g1_i1	.	.	.	.	.	.	.	.	.	.	.	.	.	.
TRINITY_DN29293_c0_g1	TRINITY_DN29293_c0_g1_i1	.	.	TRINITY_DN29293_c0_g1_i1.p1	1-357[-]	.	.	.	ExpAA=22.60^PredHel=1^Topology=o20-42i	.	.	.	.	.	.
TRINITY_DN29302_c0_g1	TRINITY_DN29302_c0_g1_i1	.	.	.	.	.	.	.	.	.	.	.	.	.	.
TRINITY_DN29339_c0_g1	TRINITY_DN29339_c0_g1_i1	.	.	TRINITY_DN29339_c0_g1_i1.p1	2-316[+]	SLA2_YEAST^SLA2_YEAST^Q:3-101,H:149-257^30.91%ID^E:5e-06^RecName: Full=Protein SLA2;^Eukaryota; Fungi; Dikarya; Ascomycota; Saccharomycotina; Saccharomycetes; Saccharomycetales; Saccharomycetaceae; Saccharomyces	PF07651.16^ANTH^ANTH domain^4-105^E:7.5e-05	.	.	.	KEGG:sce:YNL243W`KO:K20040	GO:0030479^cellular_component^actin cortical patch`GO:0005935^cellular_component^cellular bud neck`GO:0005934^cellular_component^cellular bud tip`GO:0000131^cellular_component^incipient cellular bud site`GO:0016021^cellular_component^integral component of membrane`GO:0043231^cellular_component^intracellular membrane-bounded organelle`GO:0043332^cellular_component^mating projection tip`GO:0005886^…	GO:0005543^molecular_function^phospholipid binding	.	.
TRINITY_DN29345_c0_g1	TRINITY_DN29345_c0_g1_i1	.	.	.	.	.	.	.	.	.	.	.	.	.	.
TRINITY_DN29282_c0_g1	TRINITY_DN29282_c0_g1_i1	.	.	.	.	.	.	.	.	.	.	.	.	.	.
TRINITY_DN29273_c0_g1	TRINITY_DN29273_c0_g1_i1	.	.	.	.	.	.	.	.	.	.	.	.	.	.
TRINITY_DN29331_c0_g1	TRINITY_DN29331_c0_g1_i1	.	.	.	.	.	.	.	.	.	.	.	.	.	.
TRINITY_DN29346_c0_g1	TRINITY_DN29346_c0_g1_i1	.	.	.	.	.	.	.	.	.	.	.	.	.	.
TRINITY_DN29272_c0_g1	TRINITY_DN29272_c0_g1_i1	.	.	.	.	.	.	.	.	.	.	.	.	.	.
TRINITY_DN29296_c0_g1	TRINITY_DN29296_c0_g1_i1	.	.	.	.	.	.	.	.	.	.	.	.	.	.
TRINITY_DN29275_c0_g1	TRINITY_DN29275_c0_g1_i1	.	.	.	.	.	.	.	.	.	.	.	.	.	.
TRINITY_DN29306_c0_g1	TRINITY_DN29306_c0_g1_i1	.	.	.	.	.	.	.	.	.	.	.	.	.	.
TRINITY_DN29289_c0_g1	TRINITY_DN29289_c0_g1_i1	SCG2_MOUSE^SCG2_MOUSE^Q:2-211,H:334-403^100%ID^E:3e-38^RecName: Full=Secretogranin-2;^Eukaryota; Metazoa; Chordata; Craniata; Vertebrata; Euteleostomi; Mammalia; Eutheria; Euarchontoglires; Glires; Rodentia; Myomorpha; Muroidea; Muridae; Murinae; Mus; Mus	.	.	.	.	.	.	.	ENOG4111F4G^Secretogranin II	KEGG:mmu:20254	GO:0031045^cellular_component^dense core granule`GO:0005615^cellular_component^extracellular space`GO:0098992^cellular_component^neuronal dense core vesicle`GO:0030141^cellular_component^secretory granule`GO:0042056^molecular_function^chemoattractant activity`GO:0005125^molecular_function^cytokine activity`GO:0001525^biological_process^angiogenesis`GO:0048245^biological_process^eosinophil chemota…	.	.	.
TRINITY_DN29342_c0_g1	TRINITY_DN29342_c0_g1_i1	.	.	.	.	.	.	.	.	.	.	.	.	.	.
TRINITY_DN29307_c0_g1	TRINITY_DN29307_c0_g1_i1	.	.	.	.	.	.	.	.	.	.	.	.	.	.
TRINITY_DN29337_c0_g1	TRINITY_DN29337_c0_g1_i1	.	.	TRINITY_DN29337_c0_g1_i1.p1	3-311[+]	.	.	.	.	.	.	.	.	.	.
TRINITY_DN29297_c0_g1	TRINITY_DN29297_c0_g1_i1	.	.	.	.	.	.	.	.	.	.	.	.	.	.
TRINITY_DN29304_c0_g1	TRINITY_DN29304_c0_g1_i1	.	.	TRINITY_DN29304_c0_g1_i1.p1	1-555[+]	.	.	.	.	.	.	.	.	.	.
TRINITY_DN29313_c0_g1	TRINITY_DN29313_c0_g1_i1	.	.	.	.	.	.	.	.	.	.	.	.	.	.
TRINITY_DN29260_c0_g1	TRINITY_DN29260_c0_g1_i1	.	.	.	.	.	.	.	.	.	.	.	.	.	.
TRINITY_DN29285_c0_g1	TRINITY_DN29285_c0_g1_i1	.	.	.	.	.	.	.	.	.	.	.	.	.	.
TRINITY_DN29325_c0_g1	TRINITY_DN29325_c0_g1_i1	.	.	.	.	.	.	.	.	.	.	.	.	.	.
TRINITY_DN29310_c0_g1	TRINITY_DN29310_c0_g1_i1	.	.	.	.	.	.	.	.	.	.	.	.	.	.
TRINITY_DN29270_c0_g1	TRINITY_DN29270_c0_g1_i1	.	.	.	.	.	.	.	.	.	.	.	.	.	.
TRINITY_DN29283_c0_g1	TRINITY_DN29283_c0_g1_i1	.	.	.	.	.	.	.	.	.	.	.	.	.	.
TRINITY_DN29262_c0_g1	TRINITY_DN29262_c0_g1_i1	.	.	.	.	.	.	.	.	.	.	.	.	.	.
TRINITY_DN29266_c0_g1	TRINITY_DN29266_c0_g1_i1	.	.	.	.	.	.	.	.	.	.	.	.	.	.
TRINITY_DN29271_c0_g1	TRINITY_DN29271_c0_g1_i1	.	.	.	.	.	.	.	.	.	.	.	.	.	.
TRINITY_DN29349_c0_g1	TRINITY_DN29349_c0_g1_i1	KSYK_PIG^KSYK_PIG^Q:3-209,H:186-254^40%ID^E:1e-08^RecName: Full=Tyrosine-protein kinase SYK;^Eukaryota; Metazoa; Chordata; Craniata; Vertebrata; Euteleostomi; Mammalia; Eutheria; Laurasiatheria; Cetartiodactyla; Suina; Suidae; Sus	.	.	.	.	.	.	.	ENOG4111TV9^SH2	KEGG:ssc:100125540`KO:K05855	GO:0005829^cellular_component^cytosol`GO:0032009^cellular_component^early phagosome`GO:0005886^cellular_component^plasma membrane`GO:0005524^molecular_function^ATP binding`GO:0004715^molecular_function^non-membrane spanning protein tyrosine kinase activity`GO:0002250^biological_process^adaptive immune response`GO:0001525^biological_process^angiogenesis`GO:0050853^biological_process^B cell recepto…	.	.	.
TRINITY_DN29269_c0_g1	TRINITY_DN29269_c0_g1_i1	ANO1_HUMAN^ANO1_HUMAN^Q:2-268,H:790-877^43.82%ID^E:8e-17^RecName: Full=Anoctamin-1;^Eukaryota; Metazoa; Chordata; Craniata; Vertebrata; Euteleostomi; Mammalia; Eutheria; Euarchontoglires; Primates; Haplorrhini; Catarrhini; Hominidae; Homo	.	.	.	.	.	.	.	ENOG410XS4S^Anoctamin	KEGG:hsa:55107`KO:K19496	GO:0016324^cellular_component^apical plasma membrane`GO:0034707^cellular_component^chloride channel complex`GO:0005737^cellular_component^cytoplasm`GO:0070062^cellular_component^extracellular exosome`GO:0005886^cellular_component^plasma membrane`GO:0005227^molecular_function^calcium activated cation channel activity`GO:0005254^molecular_function^chloride channel activity`GO:0005229^molecular_func…	.	.	.
TRINITY_DN29340_c0_g1	TRINITY_DN29340_c0_g1_i1	.	.	.	.	.	.	.	.	.	.	.	.	.	.
TRINITY_DN29336_c0_g1	TRINITY_DN29336_c0_g1_i1	.	.	.	.	.	.	.	.	.	.	.	.	.	.
TRINITY_DN29261_c0_g1	TRINITY_DN29261_c0_g1_i1	RIR1_CHLMU^RIR1_CHLMU^Q:4-231,H:498-573^84.21%ID^E:2e-39^RecName: Full=Ribonucleoside-diphosphate reductase subunit alpha;^Bacteria; Chlamydiae; Chlamydiales; Chlamydiaceae; Chlamydia/Chlamydophila group; Chlamydia	.	.	.	.	.	.	.	COG0209^Provides the precursors necessary for DNA synthesis. Catalyzes the biosynthesis of deoxyribonucleotides from the corresponding ribonucleotides (By similarity)	KEGG:cmu:TC_0214`KO:K00525	GO:0005524^molecular_function^ATP binding`GO:0004748^molecular_function^ribonucleoside-diphosphate reductase activity, thioredoxin disulfide as acceptor`GO:0006260^biological_process^DNA replication	.	.	.
TRINITY_DN29350_c0_g1	TRINITY_DN29350_c0_g1_i1	.	.	.	.	.	.	.	.	.	.	.	.	.	.
TRINITY_DN29344_c0_g1	TRINITY_DN29344_c0_g1_i1	.	.	.	.	.	.	.	.	.	.	.	.	.	.
TRINITY_DN29308_c0_g1	TRINITY_DN29308_c0_g1_i1	.	.	.	.	.	.	.	.	.	.	.	.	.	.
TRINITY_DN29276_c0_g1	TRINITY_DN29276_c0_g1_i1	.	.	.	.	.	.	.	.	.	.	.	.	.	.
TRINITY_DN29259_c0_g1	TRINITY_DN29259_c0_g1_i1	.	.	.	.	.	.	.	.	.	.	.	.	.	.
TRINITY_DN29326_c0_g1	TRINITY_DN29326_c0_g1_i1	SYIC_MOUSE^SYIC_MOUSE^Q:2-226,H:506-580^100%ID^E:3e-48^RecName: Full=Isoleucine--tRNA ligase, cytoplasmic;^Eukaryota; Metazoa; Chordata; Craniata; Vertebrata; Euteleostomi; Mammalia; Eutheria; Euarchontoglires; Glires; Rodentia; Myomorpha; Muroidea; Muridae; Murinae; Mus; Mus	.	.	.	.	.	.	.	COG0060^amino acids such as valine, to avoid such errors it has two additional distinct tRNA(Ile)-dependent editing activities. One activity is designated as 'pretransfer' editing and involves the hydrolysis of activated Val-AMP. The other activity is designated 'posttransfer' editing and involves deacylation of mischarged Val-tRNA(Ile) (By similarity)	KEGG:mmu:105148`KO:K01870	GO:0017101^cellular_component^aminoacyl-tRNA synthetase multienzyme complex`GO:0005737^cellular_component^cytoplasm`GO:0005829^cellular_component^cytosol`GO:0002161^molecular_function^aminoacyl-tRNA editing activity`GO:0005524^molecular_function^ATP binding`GO:0051020^molecular_function^GTPase binding`GO:0004822^molecular_function^isoleucine-tRNA ligase activity`GO:0000049^molecular_function^tRNA…	.	.	.
TRINITY_DN29327_c0_g1	TRINITY_DN29327_c0_g1_i1	.	.	.	.	.	.	.	.	.	.	.	.	.	.
TRINITY_DN29347_c0_g1	TRINITY_DN29347_c0_g1_i1	AATC_MOUSE^AATC_MOUSE^Q:2-220,H:275-347^100%ID^E:8e-43^RecName: Full=Aspartate aminotransferase, cytoplasmic;^Eukaryota; Metazoa; Chordata; Craniata; Vertebrata; Euteleostomi; Mammalia; Eutheria; Euarchontoglires; Glires; Rodentia; Myomorpha; Muroidea; Muridae; Murinae; Mus; Mus	.	.	.	.	.	.	.	COG1448^aminotransferase	KEGG:mmu:14718`KO:K14454	GO:0043679^cellular_component^axon terminus`GO:0005737^cellular_component^cytoplasm`GO:0005829^cellular_component^cytosol`GO:0005764^cellular_component^lysosome`GO:0005654^cellular_component^nucleoplasm`GO:0031406^molecular_function^carboxylic acid binding`GO:0004069^molecular_function^L-aspartate:2-oxoglutarate aminotransferase activity`GO:0047801^molecular_function^L-cysteine:2-oxoglutarate ami…	.	.	.
TRINITY_DN29281_c0_g1	TRINITY_DN29281_c0_g1_i1	ALR1_SHIFL^ALR1_SHIFL^Q:1-372,H:127-250^100%ID^E:1e-87^RecName: Full=Alanine racemase, biosynthetic;^Bacteria; Proteobacteria; Gammaproteobacteria; Enterobacterales; Enterobacteriaceae; Shigella	.	TRINITY_DN29281_c0_g1_i1.p1	1-372[+]	ALR1_SHIFL^ALR1_SHIFL^Q:1-124,H:127-250^100%ID^E:1e-87^RecName: Full=Alanine racemase, biosynthetic;^Bacteria; Proteobacteria; Gammaproteobacteria; Enterobacterales; Enterobacteriaceae; Shigella	PF01168.20^Ala_racemase_N^Alanine racemase, N-terminal domain^1-93^E:3.1e-25	.	.	COG0787^Catalyzes the interconversion of L-alanine and D- alanine. May also act on other amino acids (By similarity)	KEGG:sfl:SF4152`KEGG:sfx:S3578`KO:K01775	GO:0008784^molecular_function^alanine racemase activity`GO:0030170^molecular_function^pyridoxal phosphate binding`GO:0071555^biological_process^cell wall organization`GO:0030632^biological_process^D-alanine biosynthetic process`GO:0009252^biological_process^peptidoglycan biosynthetic process`GO:0008360^biological_process^regulation of cell shape	.	.	.
TRINITY_DN29320_c0_g1	TRINITY_DN29320_c0_g1_i1	CPSF3_BOVIN^CPSF3_BOVIN^Q:1-255,H:396-480^98.82%ID^E:2e-52^RecName: Full=Cleavage and polyadenylation specificity factor subunit 3;^Eukaryota; Metazoa; Chordata; Craniata; Vertebrata; Euteleostomi; Mammalia; Eutheria; Laurasiatheria; Cetartiodactyla; Ruminantia; Pecora; Bovidae; Bovinae; Bos	.	.	.	.	.	.	.	COG1236^cleavage and polyadenylation	KEGG:bta:281712`KO:K14403	GO:0005847^cellular_component^mRNA cleavage and polyadenylation specificity factor complex`GO:0008409^molecular_function^5'-3' exonuclease activity`GO:0004521^molecular_function^endoribonuclease activity`GO:0046872^molecular_function^metal ion binding`GO:0003723^molecular_function^RNA binding`GO:0006398^biological_process^mRNA 3'-end processing by stem-loop binding and cleavage`GO:0006378^biologi…	.	.	.
TRINITY_DN29268_c0_g1	TRINITY_DN29268_c0_g1_i1	.	.	.	.	.	.	.	.	.	.	.	.	.	.
TRINITY_DN29315_c0_g1	TRINITY_DN29315_c0_g1_i1	SAHH_CHLPM^SAHH_CHLPM^Q:2-202,H:363-429^82.09%ID^E:1e-33^RecName: Full=Adenosylhomocysteinase {ECO:0000255|HAMAP-Rule:MF_00563};^Bacteria; Chlorobi; Chlorobia; Chlorobiales; Chlorobiaceae; Chlorobium/Pelodictyon group; Chlorobium	.	.	.	.	.	.	.	COG0499^May play a key role in the regulation of the intracellular concentration of adenosylhomocysteine (By similarity)	KEGG:pvi:Cvib_1122`KO:K01251	GO:0005737^cellular_component^cytoplasm`GO:0004013^molecular_function^adenosylhomocysteinase activity`GO:0051287^molecular_function^NAD binding`GO:0006730^biological_process^one-carbon metabolic process`GO:0019510^biological_process^S-adenosylhomocysteine catabolic process	.	.	.
TRINITY_DN29311_c0_g1	TRINITY_DN29311_c0_g1_i1	.	.	.	.	.	.	.	.	.	.	.	.	.	.
TRINITY_DN13122_c0_g1	TRINITY_DN13122_c0_g1_i1	.	.	.	.	.	.	.	.	.	.	.	.	.	.
TRINITY_DN13122_c0_g1	TRINITY_DN13122_c0_g1_i2	.	.	.	.	.	.	.	.	.	.	.	.	.	.
TRINITY_DN13046_c0_g1	TRINITY_DN13046_c0_g1_i1	RS11_MESFL^RS11_MESFL^Q:420-728,H:29-130^37.5%ID^E:8e-14^RecName: Full=30S ribosomal protein S11 {ECO:0000255|HAMAP-Rule:MF_01310};^Bacteria; Tenericutes; Mollicutes; Entomoplasmatales; Entomoplasmataceae; Mesoplasma	.	TRINITY_DN13046_c0_g1_i1.p1	153-731[+]	RS11_MESFL^RS11_MESFL^Q:90-192,H:29-130^37.5%ID^E:5e-14^RecName: Full=30S ribosomal protein S11 {ECO:0000255|HAMAP-Rule:MF_01310};^Bacteria; Tenericutes; Mollicutes; Entomoplasmatales; Entomoplasmataceae; Mesoplasma	PF00411.19^Ribosomal_S11^Ribosomal protein S11^82-189^E:7.2e-13	.	.	COG0100^Located on the platform of the 30S subunit, it bridges several disparate RNA helices of the 16S rRNA. Forms part of the Shine-Dalgarno cleft in the 70S ribosome (By similarity)	KEGG:mfl:Mfl149`KO:K02948	GO:0005840^cellular_component^ribosome`GO:0019843^molecular_function^rRNA binding`GO:0003735^molecular_function^structural constituent of ribosome`GO:0006412^biological_process^translation	GO:0003735^molecular_function^structural constituent of ribosome`GO:0006412^biological_process^translation`GO:0005840^cellular_component^ribosome	.	.
TRINITY_DN13101_c0_g1	TRINITY_DN13101_c0_g1_i1	.	.	.	.	.	.	.	.	.	.	.	.	.	.
TRINITY_DN13101_c0_g1	TRINITY_DN13101_c0_g1_i2	.	.	.	.	.	.	.	.	.	.	.	.	.	.
TRINITY_DN13109_c0_g1	TRINITY_DN13109_c0_g1_i1	.	.	.	.	.	.	.	.	.	.	.	.	.	.
TRINITY_DN13047_c0_g1	TRINITY_DN13047_c0_g1_i1	.	.	.	.	.	.	.	.	.	.	.	.	.	.
TRINITY_DN13058_c0_g1	TRINITY_DN13058_c0_g1_i1	.	.	TRINITY_DN13058_c0_g1_i1.p1	2-1108[+]	.	.	.	.	.	.	.	.	.	.
TRINITY_DN13061_c0_g1	TRINITY_DN13061_c0_g1_i1	.	.	.	.	.	.	.	.	.	.	.	.	.	.
TRINITY_DN13061_c0_g1	TRINITY_DN13061_c0_g1_i2	.	.	.	.	.	.	.	.	.	.	.	.	.	.
TRINITY_DN13097_c0_g1	TRINITY_DN13097_c0_g1_i1	ATC1_DROPS^ATC1_DROPS^Q:2-298,H:40-138^81.82%ID^E:6e-42^RecName: Full=Calcium-transporting ATPase sarcoplasmic/endoplasmic reticulum type;^Eukaryota; Metazoa; Ecdysozoa; Arthropoda; Hexapoda; Insecta; Pterygota; Neoptera; Holometabola; Diptera; Brachycera; Muscomorpha; Ephydroidea; Drosophilidae; Drosophila; Sophophora	.	TRINITY_DN13097_c0_g1_i1.p1	2-298[+]	ATC1_DROME^ATC1_DROME^Q:1-99,H:40-138^81.82%ID^E:8e-48^RecName: Full=Calcium-transporting ATPase sarcoplasmic/endoplasmic reticulum type;^Eukaryota; Metazoa; Ecdysozoa; Arthropoda; Hexapoda; Insecta; Pterygota; Neoptera; Holometabola; Diptera; Brachycera; Muscomorpha; Ephydroidea; Drosophilidae; Drosophila; Sophophora	PF00690.26^Cation_ATPase_N^Cation transporter/ATPase, N-terminus^1-33^E:1.1e-05	.	ExpAA=40.69^PredHel=2^Topology=i21-40o45-67i	COG0474^P-type atpase	KEGG:dme:Dmel_CG3725`KO:K05853	GO:0012505^cellular_component^endomembrane system`GO:0005783^cellular_component^endoplasmic reticulum`GO:0005789^cellular_component^endoplasmic reticulum membrane`GO:0016021^cellular_component^integral component of membrane`GO:0016529^cellular_component^sarcoplasmic reticulum`GO:0033017^cellular_component^sarcoplasmic reticulum membrane`GO:0005524^molecular_function^ATP binding`GO:0005388^molecul…	.	.	.
TRINITY_DN13097_c0_g1	TRINITY_DN13097_c0_g1_i2	ATC1_DROPS^ATC1_DROPS^Q:48-368,H:74-180^75.7%ID^E:3e-50^RecName: Full=Calcium-transporting ATPase sarcoplasmic/endoplasmic reticulum type;^Eukaryota; Metazoa; Ecdysozoa; Arthropoda; Hexapoda; Insecta; Pterygota; Neoptera; Holometabola; Diptera; Brachycera; Muscomorpha; Ephydroidea; Drosophilidae; Drosophila; Sophophora	.	TRINITY_DN13097_c0_g1_i2.p1	3-368[+]	ATC1_DROPS^ATC1_DROPS^Q:16-122,H:74-180^75.7%ID^E:2e-50^RecName: Full=Calcium-transporting ATPase sarcoplasmic/endoplasmic reticulum type;^Eukaryota; Metazoa; Ecdysozoa; Arthropoda; Hexapoda; Insecta; Pterygota; Neoptera; Holometabola; Diptera; Brachycera; Muscomorpha; Ephydroidea; Drosophilidae; Drosophila; Sophophora	PF00122.20^E1-E2_ATPase^E1-E2 ATPase^64-122^E:4.3e-09	.	ExpAA=21.56^PredHel=1^Topology=o27-49i	.	KEGG:dpo:Dpse_GA17643`KO:K05853	GO:0005783^cellular_component^endoplasmic reticulum`GO:0016021^cellular_component^integral component of membrane`GO:0016529^cellular_component^sarcoplasmic reticulum`GO:0033017^cellular_component^sarcoplasmic reticulum membrane`GO:0005524^molecular_function^ATP binding`GO:0005388^molecular_function^calcium-transporting ATPase activity`GO:0046872^molecular_function^metal ion binding	.	.	.
TRINITY_DN13038_c0_g1	TRINITY_DN13038_c0_g1_i1	.	.	.	.	.	.	.	.	.	.	.	.	.	.
TRINITY_DN13038_c0_g2	TRINITY_DN13038_c0_g2_i1	.	.	.	.	.	.	.	.	.	.	.	.	.	.
TRINITY_DN13038_c0_g1	TRINITY_DN13038_c0_g1_i2	.	.	.	.	.	.	.	.	.	.	.	.	.	.
TRINITY_DN13112_c0_g1	TRINITY_DN13112_c0_g1_i1	.	.	.	.	.	.	.	.	.	.	.	.	.	.
TRINITY_DN13112_c0_g1	TRINITY_DN13112_c0_g1_i2	.	.	.	.	.	.	.	.	.	.	.	.	.	.
TRINITY_DN13080_c0_g1	TRINITY_DN13080_c0_g1_i1	.	.	.	.	.	.	.	.	.	.	.	.	.	.
TRINITY_DN13080_c0_g1	TRINITY_DN13080_c0_g1_i2	.	.	.	.	.	.	.	.	.	.	.	.	.	.
TRINITY_DN13033_c0_g1	TRINITY_DN13033_c0_g1_i1	.	.	.	.	.	.	.	.	.	.	.	.	.	.
TRINITY_DN13028_c0_g1	TRINITY_DN13028_c0_g1_i1	SSRG_PONAB^SSRG_PONAB^Q:83-613,H:6-184^57.54%ID^E:2e-57^RecName: Full=Translocon-associated protein subunit gamma;^Eukaryota; Metazoa; Chordata; Craniata; Vertebrata; Euteleostomi; Mammalia; Eutheria; Euarchontoglires; Primates; Haplorrhini; Catarrhini; Hominidae; Pongo	.	TRINITY_DN13028_c0_g1_i1.p1	74-628[+]	SSRG_PONAB^SSRG_PONAB^Q:3-180,H:5-184^57.22%ID^E:6e-73^RecName: Full=Translocon-associated protein subunit gamma;^Eukaryota; Metazoa; Chordata; Craniata; Vertebrata; Euteleostomi; Mammalia; Eutheria; Euarchontoglires; Primates; Haplorrhini; Catarrhini; Hominidae; Pongo	PF07074.12^TRAP-gamma^Translocon-associated protein, gamma subunit (TRAP-gamma)^10-179^E:1.2e-78	.	ExpAA=85.80^PredHel=4^Topology=o27-46i53-75o131-153i158-180o	ENOG410XR1X^signal sequence receptor, gamma (translocon-associated protein gamma)	KEGG:pon:100174364`KO:K13251	GO:0005789^cellular_component^endoplasmic reticulum membrane`GO:0016021^cellular_component^integral component of membrane`GO:0006614^biological_process^SRP-dependent cotranslational protein targeting to membrane	GO:0006614^biological_process^SRP-dependent cotranslational protein targeting to membrane`GO:0016021^cellular_component^integral component of membrane	.	.
TRINITY_DN13039_c0_g1	TRINITY_DN13039_c0_g1_i1	.	.	.	.	.	.	.	.	.	.	.	.	.	.
TRINITY_DN13039_c0_g1	TRINITY_DN13039_c0_g1_i2	.	.	.	.	.	.	.	.	.	.	.	.	.	.
TRINITY_DN13039_c0_g1	TRINITY_DN13039_c0_g1_i3	.	.	.	.	.	.	.	.	.	.	.	.	.	.
TRINITY_DN13045_c0_g1	TRINITY_DN13045_c0_g1_i1	.	.	.	.	.	.	.	.	.	.	.	.	.	.
TRINITY_DN13029_c0_g1	TRINITY_DN13029_c0_g1_i1	.	.	.	.	.	.	.	.	.	.	.	.	.	.
TRINITY_DN13100_c0_g1	TRINITY_DN13100_c0_g1_i1	.	.	.	.	.	.	.	.	.	.	.	.	.	.
TRINITY_DN13100_c0_g2	TRINITY_DN13100_c0_g2_i1	.	.	.	.	.	.	.	.	.	.	.	.	.	.
TRINITY_DN13100_c0_g2	TRINITY_DN13100_c0_g2_i2	.	.	.	.	.	.	.	.	.	.	.	.	.	.
TRINITY_DN13067_c0_g1	TRINITY_DN13067_c0_g1_i1	.	.	.	.	.	.	.	.	.	.	.	.	.	.
TRINITY_DN13067_c0_g1	TRINITY_DN13067_c0_g1_i2	.	.	.	.	.	.	.	.	.	.	.	.	.	.
TRINITY_DN13082_c0_g1	TRINITY_DN13082_c0_g1_i1	.	.	TRINITY_DN13082_c0_g1_i1.p1	1-786[+]	.	PF02945.15^Endonuclease_7^Recombination endonuclease VII^208-259^E:2.3e-05	.	.	.	.	.	.	.	.
TRINITY_DN13083_c0_g1	TRINITY_DN13083_c0_g1_i1	.	.	.	.	.	.	.	.	.	.	.	.	.	.
TRINITY_DN13083_c0_g1	TRINITY_DN13083_c0_g1_i2	.	.	TRINITY_DN13083_c0_g1_i2.p1	3-371[-]	.	.	.	.	.	.	.	.	.	.
TRINITY_DN13066_c0_g1	TRINITY_DN13066_c0_g1_i1	.	.	.	.	.	.	.	.	.	.	.	.	.	.
TRINITY_DN13123_c0_g1	TRINITY_DN13123_c0_g1_i1	ATPB_MOUSE^ATPB_MOUSE^Q:3-299,H:81-179^98.99%ID^E:6e-61^RecName: Full=ATP synthase subunit beta, mitochondrial {ECO:0000305};^Eukaryota; Metazoa; Chordata; Craniata; Vertebrata; Euteleostomi; Mammalia; Eutheria; Euarchontoglires; Glires; Rodentia; Myomorpha; Muroidea; Muridae; Murinae; Mus; Mus	.	TRINITY_DN13123_c0_g1_i1.p1	3-299[+]	ATPB_MOUSE^ATPB_MOUSE^Q:1-99,H:81-179^98.99%ID^E:5e-61^RecName: Full=ATP synthase subunit beta, mitochondrial {ECO:0000305};^Eukaryota; Metazoa; Chordata; Craniata; Vertebrata; Euteleostomi; Mammalia; Eutheria; Euarchontoglires; Glires; Rodentia; Myomorpha; Muroidea; Muridae; Murinae; Mus; Mus	PF02874.23^ATP-synt_ab_N^ATP synthase alpha/beta family, beta-barrel domain^2-49^E:1e-15	.	.	COG0055^Produces ATP from ADP in the presence of a proton gradient across the membrane. The catalytic sites are hosted primarily by the beta subunits (By similarity)	KEGG:mmu:11947`KO:K02133	GO:0009986^cellular_component^cell surface`GO:0016020^cellular_component^membrane`GO:0045121^cellular_component^membrane raft`GO:0005743^cellular_component^mitochondrial inner membrane`GO:0031966^cellular_component^mitochondrial membrane`GO:0042645^cellular_component^mitochondrial nucleoid`GO:0005753^cellular_component^mitochondrial proton-transporting ATP synthase complex`GO:0000275^cellular_com…	GO:0046034^biological_process^ATP metabolic process`GO:1902600^biological_process^proton transmembrane transport	.	.
TRINITY_DN13114_c0_g1	TRINITY_DN13114_c0_g1_i1	.	.	.	.	.	.	.	.	.	.	.	.	.	.
TRINITY_DN13063_c0_g1	TRINITY_DN13063_c0_g1_i1	.	.	TRINITY_DN13063_c0_g1_i1.p1	2-838[+]	THS7A_HUMAN^THS7A_HUMAN^Q:67-123,H:194-250^47.37%ID^E:3e-06^RecName: Full=Thrombospondin type-1 domain-containing protein 7A;^Eukaryota; Metazoa; Chordata; Craniata; Vertebrata; Euteleostomi; Mammalia; Eutheria; Euarchontoglires; Primates; Haplorrhini; Catarrhini; Hominidae; Homo	PF07648.15^Kazal_2^Kazal-type serine protease inhibitor domain^15-62^E:4.4e-08`PF00090.19^TSP_1^Thrombospondin type 1 domain^71-119^E:6.7e-08	.	.	ENOG410XR0P^thrombospondin, type I, domain containing	KEGG:hsa:221981	GO:0042995^cellular_component^cell projection`GO:0005576^cellular_component^extracellular region`GO:0016021^cellular_component^integral component of membrane`GO:0005886^cellular_component^plasma membrane`GO:0031532^biological_process^actin cytoskeleton reorganization`GO:0001525^biological_process^angiogenesis`GO:0030154^biological_process^cell differentiation	GO:0005515^molecular_function^protein binding	.	.
TRINITY_DN13048_c0_g1	TRINITY_DN13048_c0_g1_i1	.	.	.	.	.	.	.	.	.	.	.	.	.	.
TRINITY_DN13105_c0_g1	TRINITY_DN13105_c0_g1_i1	.	.	.	.	.	.	.	.	.	.	.	.	.	.
TRINITY_DN13059_c0_g1	TRINITY_DN13059_c0_g1_i1	.	.	TRINITY_DN13059_c0_g1_i1.p1	3-449[+]	.	.	.	.	.	.	.	.	.	.
TRINITY_DN13059_c0_g1	TRINITY_DN13059_c0_g1_i2	.	.	.	.	.	.	.	.	.	.	.	.	.	.
TRINITY_DN13078_c0_g1	TRINITY_DN13078_c0_g1_i1	.	.	.	.	.	.	.	.	.	.	.	.	.	.
TRINITY_DN13113_c0_g1	TRINITY_DN13113_c0_g1_i1	.	.	.	.	.	.	.	.	.	.	.	.	.	.
TRINITY_DN13102_c0_g1	TRINITY_DN13102_c0_g1_i1	.	.	.	.	.	.	.	.	.	.	.	.	.	.
TRINITY_DN13068_c0_g1	TRINITY_DN13068_c0_g1_i1	.	.	.	.	.	.	.	.	.	.	.	.	.	.
TRINITY_DN13068_c0_g2	TRINITY_DN13068_c0_g2_i1	.	.	.	.	.	.	.	.	.	.	.	.	.	.
TRINITY_DN13068_c1_g1	TRINITY_DN13068_c1_g1_i1	.	.	.	.	.	.	.	.	.	.	.	.	.	.
TRINITY_DN13053_c0_g1	TRINITY_DN13053_c0_g1_i1	.	.	TRINITY_DN13053_c0_g1_i1.p1	468-815[+]	.	.	.	.	.	.	.	.	.	.
TRINITY_DN13053_c1_g1	TRINITY_DN13053_c1_g1_i1	.	.	.	.	.	.	.	.	.	.	.	.	.	.
TRINITY_DN13064_c0_g1	TRINITY_DN13064_c0_g1_i1	.	.	.	.	.	.	.	.	.	.	.	.	.	.
TRINITY_DN13049_c0_g1	TRINITY_DN13049_c0_g1_i1	.	.	.	.	.	.	.	.	.	.	.	.	.	.
TRINITY_DN13071_c0_g1	TRINITY_DN13071_c0_g1_i1	POGZ_MOUSE^POGZ_MOUSE^Q:239-781,H:490-668^27.75%ID^E:9e-17^RecName: Full=Pogo transposable element with ZNF domain;^Eukaryota; Metazoa; Chordata; Craniata; Vertebrata; Euteleostomi; Mammalia; Eutheria; Euarchontoglires; Glires; Rodentia; Myomorpha; Muroidea; Muridae; Murinae; Mus; Mus	.	TRINITY_DN13071_c0_g1_i1.p1	32-1321[+]	POGZ_MOUSE^POGZ_MOUSE^Q:70-377,H:490-830^22.13%ID^E:6e-20^RecName: Full=Pogo transposable element with ZNF domain;^Eukaryota; Metazoa; Chordata; Craniata; Vertebrata; Euteleostomi; Mammalia; Eutheria; Euarchontoglires; Glires; Rodentia; Myomorpha; Muroidea; Muridae; Murinae; Mus; Mus	PF12874.7^zf-met^Zinc-finger of C2H2 type^128-149^E:0.09	.	.	COG5048^Zinc finger protein	KEGG:mmu:229584`KO:K22594	GO:0005737^cellular_component^cytoplasm`GO:0005829^cellular_component^cytosol`GO:0000790^cellular_component^nuclear chromatin`GO:0005654^cellular_component^nucleoplasm`GO:0005634^cellular_component^nucleus`GO:0046872^molecular_function^metal ion binding`GO:0000979^molecular_function^RNA polymerase II core promoter sequence-specific DNA binding`GO:0051301^biological_process^cell division`GO:005138…	.	.	.
TRINITY_DN13072_c0_g1	TRINITY_DN13072_c0_g1_i1	.	.	.	.	.	.	.	.	.	.	.	.	.	.
TRINITY_DN13072_c1_g1	TRINITY_DN13072_c1_g1_i1	.	.	.	.	.	.	.	.	.	.	.	.	.	.
TRINITY_DN13072_c1_g1	TRINITY_DN13072_c1_g1_i2	.	.	.	.	.	.	.	.	.	.	.	.	.	.
TRINITY_DN13091_c0_g1	TRINITY_DN13091_c0_g1_i1	.	.	.	.	.	.	.	.	.	.	.	.	.	.
TRINITY_DN13087_c0_g1	TRINITY_DN13087_c0_g1_i1	.	.	.	.	.	.	.	.	.	.	.	.	.	.
TRINITY_DN13057_c0_g1	TRINITY_DN13057_c0_g1_i1	TC3A_CAEEL^TC3A_CAEEL^Q:6-308,H:177-277^33.66%ID^E:2e-16^RecName: Full=Transposable element Tc3 transposase;^Eukaryota; Metazoa; Ecdysozoa; Nematoda; Chromadorea; Rhabditida; Rhabditina; Rhabditomorpha; Rhabditoidea; Rhabditidae; Peloderinae; Caenorhabditis	.	.	.	.	.	.	.	.	.	GO:0005634^cellular_component^nucleus`GO:0003677^molecular_function^DNA binding`GO:0015074^biological_process^DNA integration`GO:0006313^biological_process^transposition, DNA-mediated	.	.	.
TRINITY_DN13057_c0_g1	TRINITY_DN13057_c0_g1_i2	TC3A_CAEEL^TC3A_CAEEL^Q:6-308,H:177-277^33.66%ID^E:3e-16^RecName: Full=Transposable element Tc3 transposase;^Eukaryota; Metazoa; Ecdysozoa; Nematoda; Chromadorea; Rhabditida; Rhabditina; Rhabditomorpha; Rhabditoidea; Rhabditidae; Peloderinae; Caenorhabditis	.	.	.	.	.	.	.	.	.	GO:0005634^cellular_component^nucleus`GO:0003677^molecular_function^DNA binding`GO:0015074^biological_process^DNA integration`GO:0006313^biological_process^transposition, DNA-mediated	.	.	.
TRINITY_DN13096_c0_g1	TRINITY_DN13096_c0_g1_i1	.	.	.	.	.	.	.	.	.	.	.	.	.	.
TRINITY_DN13096_c0_g1	TRINITY_DN13096_c0_g1_i2	.	.	.	.	.	.	.	.	.	.	.	.	.	.
TRINITY_DN13042_c0_g1	TRINITY_DN13042_c0_g1_i1	.	.	.	.	.	.	.	.	.	.	.	.	.	.
TRINITY_DN13086_c0_g1	TRINITY_DN13086_c0_g1_i1	.	.	.	.	.	.	.	.	.	.	.	.	.	.
TRINITY_DN13092_c0_g1	TRINITY_DN13092_c0_g1_i1	.	.	.	.	.	.	.	.	.	.	.	.	.	.
TRINITY_DN13116_c0_g1	TRINITY_DN13116_c0_g1_i1	.	.	TRINITY_DN13116_c0_g1_i1.p1	139-936[+]	ANT1_ONCVO^ANT1_ONCVO^Q:12-206,H:1092-1301^25.71%ID^E:3e-06^RecName: Full=Major antigen;^Eukaryota; Metazoa; Ecdysozoa; Nematoda; Chromadorea; Rhabditida; Spirurina; Spiruromorpha; Filarioidea; Onchocercidae; Onchocerca	.	.	.	.	.	.	.	.	.
TRINITY_DN13116_c0_g1	TRINITY_DN13116_c0_g1_i2	.	.	.	.	.	.	.	.	.	.	.	.	.	.
TRINITY_DN13116_c0_g1	TRINITY_DN13116_c0_g1_i3	.	.	.	.	.	.	.	.	.	.	.	.	.	.
TRINITY_DN13076_c0_g1	TRINITY_DN13076_c0_g1_i1	HPGDS_MOUSE^HPGDS_MOUSE^Q:96-506,H:1-135^42.03%ID^E:2e-27^RecName: Full=Hematopoietic prostaglandin D synthase;^Eukaryota; Metazoa; Chordata; Craniata; Vertebrata; Euteleostomi; Mammalia; Eutheria; Euarchontoglires; Glires; Rodentia; Myomorpha; Muroidea; Muridae; Murinae; Mus; Mus	.	TRINITY_DN13076_c0_g1_i1.p1	3-509[+]	HPGDS_MOUSE^HPGDS_MOUSE^Q:32-168,H:1-135^42.03%ID^E:2e-27^RecName: Full=Hematopoietic prostaglandin D synthase;^Eukaryota; Metazoa; Chordata; Craniata; Vertebrata; Euteleostomi; Mammalia; Eutheria; Euarchontoglires; Glires; Rodentia; Myomorpha; Muroidea; Muridae; Murinae; Mus; Mus	PF02798.20^GST_N^Glutathione S-transferase, N-terminal domain^36-103^E:5.4e-09	.	.	ENOG4111VAU^glutathione Stransferase	KEGG:mmu:54486`KO:K04097	GO:0005737^cellular_component^cytoplasm`GO:0005509^molecular_function^calcium ion binding`GO:0004364^molecular_function^glutathione transferase activity`GO:0000287^molecular_function^magnesium ion binding`GO:0004667^molecular_function^prostaglandin-D synthase activity`GO:0042803^molecular_function^protein homodimerization activity`GO:2000255^biological_process^negative regulation of male germ cel…	GO:0005515^molecular_function^protein binding	.	.
TRINITY_DN13076_c0_g2	TRINITY_DN13076_c0_g2_i1	.	.	.	.	.	.	.	.	.	.	.	.	.	.
TRINITY_DN13117_c0_g1	TRINITY_DN13117_c0_g1_i1	.	.	.	.	.	.	.	.	.	.	.	.	.	.
TRINITY_DN13075_c0_g1	TRINITY_DN13075_c0_g1_i1	.	.	TRINITY_DN13075_c0_g1_i1.p1	2-328[-]	.	.	.	.	.	.	.	.	.	.
TRINITY_DN13069_c0_g1	TRINITY_DN13069_c0_g1_i1	.	.	.	.	.	.	.	.	.	.	.	.	.	.
TRINITY_DN13069_c0_g2	TRINITY_DN13069_c0_g2_i1	.	.	.	.	.	.	.	.	.	.	.	.	.	.
TRINITY_DN13069_c0_g2	TRINITY_DN13069_c0_g2_i2	.	.	.	.	.	.	.	.	.	.	.	.	.	.
TRINITY_DN13069_c0_g2	TRINITY_DN13069_c0_g2_i3	.	.	.	.	.	.	.	.	.	.	.	.	.	.
TRINITY_DN13069_c0_g1	TRINITY_DN13069_c0_g1_i2	.	.	.	.	.	.	.	.	.	.	.	.	.	.
TRINITY_DN13070_c0_g1	TRINITY_DN13070_c0_g1_i1	.	.	.	.	.	.	.	.	.	.	.	.	.	.
TRINITY_DN13026_c0_g1	TRINITY_DN13026_c0_g1_i1	.	.	.	.	.	.	.	.	.	.	.	.	.	.
TRINITY_DN13044_c0_g1	TRINITY_DN13044_c0_g1_i1	.	.	.	.	.	.	.	.	.	.	.	.	.	.
TRINITY_DN13044_c0_g1	TRINITY_DN13044_c0_g1_i2	.	.	.	.	.	.	.	.	.	.	.	.	.	.
TRINITY_DN13051_c0_g1	TRINITY_DN13051_c0_g1_i1	.	.	TRINITY_DN13051_c0_g1_i1.p1	101-850[+]	.	PF13903.6^Claudin_2^PMP-22/EMP/MP20/Claudin tight junction^12-178^E:6.3e-08	.	ExpAA=109.21^PredHel=5^Topology=o4-26i65-87o92-114i123-145o165-187i	.	.	.	GO:0016021^cellular_component^integral component of membrane	.	.
TRINITY_DN13051_c0_g1	TRINITY_DN13051_c0_g1_i2	.	.	TRINITY_DN13051_c0_g1_i2.p2	2-304[+]	.	.	.	ExpAA=25.41^PredHel=1^Topology=i39-61o	.	.	.	.	.	.
TRINITY_DN13051_c0_g1	TRINITY_DN13051_c0_g1_i2	.	.	TRINITY_DN13051_c0_g1_i2.p1	356-892[+]	.	.	.	ExpAA=71.64^PredHel=3^Topology=o15-40i52-74o94-116i	.	.	.	.	.	.
TRINITY_DN13095_c0_g1	TRINITY_DN13095_c0_g1_i1	.	.	.	.	.	.	.	.	.	.	.	.	.	.
TRINITY_DN13095_c0_g1	TRINITY_DN13095_c0_g1_i2	.	.	.	.	.	.	.	.	.	.	.	.	.	.
TRINITY_DN13077_c0_g1	TRINITY_DN13077_c0_g1_i1	.	.	.	.	.	.	.	.	.	.	.	.	.	.
TRINITY_DN13111_c0_g1	TRINITY_DN13111_c0_g1_i1	.	.	.	.	.	.	.	.	.	.	.	.	.	.
TRINITY_DN13111_c0_g1	TRINITY_DN13111_c0_g1_i2	.	.	.	.	.	.	.	.	.	.	.	.	.	.
TRINITY_DN13030_c0_g1	TRINITY_DN13030_c0_g1_i1	.	.	.	.	.	.	.	.	.	.	.	.	.	.
TRINITY_DN13052_c0_g1	TRINITY_DN13052_c0_g1_i1	.	.	.	.	.	.	.	.	.	.	.	.	.	.
TRINITY_DN13084_c0_g1	TRINITY_DN13084_c0_g1_i1	.	.	.	.	.	.	.	.	.	.	.	.	.	.
TRINITY_DN13056_c0_g1	TRINITY_DN13056_c0_g1_i1	.	.	TRINITY_DN13056_c0_g1_i1.p2	83-388[+]	.	.	sigP:1^20^0.751^YES	ExpAA=37.63^PredHel=2^Topology=i2-21o36-58i	.	.	.	.	.	.
TRINITY_DN13056_c0_g1	TRINITY_DN13056_c0_g1_i2	.	.	.	.	.	.	.	.	.	.	.	.	.	.
TRINITY_DN13040_c0_g1	TRINITY_DN13040_c0_g1_i1	ABHDB_DANRE^ABHDB_DANRE^Q:30-695,H:96-314^36.89%ID^E:1e-45^RecName: Full=Protein ABHD11 {ECO:0000305};^Eukaryota; Metazoa; Chordata; Craniata; Vertebrata; Euteleostomi; Actinopterygii; Neopterygii; Teleostei; Ostariophysi; Cypriniformes; Cyprinidae; Danio	.	TRINITY_DN13040_c0_g1_i1.p1	3-716[+]	ABHDB_DANRE^ABHDB_DANRE^Q:10-231,H:96-314^36.89%ID^E:6e-46^RecName: Full=Protein ABHD11 {ECO:0000305};^Eukaryota; Metazoa; Chordata; Craniata; Vertebrata; Euteleostomi; Actinopterygii; Neopterygii; Teleostei; Ostariophysi; Cypriniformes; Cyprinidae; Danio	PF12146.8^Hydrolase_4^Serine aminopeptidase, S33^3-99^E:1.5e-08`PF00561.20^Abhydrolase_1^alpha/beta hydrolase fold^10-89^E:9.5e-09`PF12697.7^Abhydrolase_6^Alpha/beta hydrolase family^11-225^E:6.3e-14	.	.	COG0596^Alpha beta hydrolase	KEGG:dre:446169`KO:K13703	GO:0005739^cellular_component^mitochondrion`GO:0016787^molecular_function^hydrolase activity	.	.	.
TRINITY_DN13040_c0_g1	TRINITY_DN13040_c0_g1_i2	ABHDB_HUMAN^ABHDB_HUMAN^Q:30-392,H:95-215^43.09%ID^E:1e-21^RecName: Full=Protein ABHD11 {ECO:0000305};^Eukaryota; Metazoa; Chordata; Craniata; Vertebrata; Euteleostomi; Mammalia; Eutheria; Euarchontoglires; Primates; Haplorrhini; Catarrhini; Hominidae; Homo	.	TRINITY_DN13040_c0_g1_i2.p1	3-401[+]	ABHDB_HUMAN^ABHDB_HUMAN^Q:10-130,H:95-215^43.09%ID^E:7e-22^RecName: Full=Protein ABHD11 {ECO:0000305};^Eukaryota; Metazoa; Chordata; Craniata; Vertebrata; Euteleostomi; Mammalia; Eutheria; Euarchontoglires; Primates; Haplorrhini; Catarrhini; Hominidae; Homo	PF12146.8^Hydrolase_4^Serine aminopeptidase, S33^3-100^E:3.9e-09`PF00561.20^Abhydrolase_1^alpha/beta hydrolase fold^10-90^E:2.1e-09`PF12697.7^Abhydrolase_6^Alpha/beta hydrolase family^11-82^E:6.5e-07	.	.	COG0596^Alpha beta hydrolase	KEGG:hsa:83451`KO:K13703	GO:0005739^cellular_component^mitochondrion`GO:0016787^molecular_function^hydrolase activity	.	.	.
TRINITY_DN13110_c0_g1	TRINITY_DN13110_c0_g1_i1	.	.	.	.	.	.	.	.	.	.	.	.	.	.
TRINITY_DN13110_c0_g1	TRINITY_DN13110_c0_g1_i2	GPCP2_CAEEL^GPCP2_CAEEL^Q:15-182,H:560-615^55.36%ID^E:5e-15^RecName: Full=Putative glycerophosphocholine phosphodiesterase GPCPD1 homolog 2 {ECO:0000250|UniProtKB:Q9NPB8};^Eukaryota; Metazoa; Ecdysozoa; Nematoda; Chromadorea; Rhabditida; Rhabditina; Rhabditomorpha; Rhabditoidea; Rhabditidae; Peloderinae; Caenorhabditis	.	.	.	.	.	.	.	COG0584^glycerophosphoryl diester phosphodiesterase	KEGG:cel:CELE_T05H10.7`KO:K18695	GO:0047389^molecular_function^glycerophosphocholine phosphodiesterase activity`GO:2001070^molecular_function^starch binding`GO:0046475^biological_process^glycerophospholipid catabolic process	.	.	.
TRINITY_DN13050_c0_g1	TRINITY_DN13050_c0_g1_i1	.	.	.	.	.	.	.	.	.	.	.	.	.	.
TRINITY_DN13115_c0_g1	TRINITY_DN13115_c0_g1_i1	.	.	.	.	.	.	.	.	.	.	.	.	.	.
TRINITY_DN13115_c0_g1	TRINITY_DN13115_c0_g1_i2	.	.	.	.	.	.	.	.	.	.	.	.	.	.
TRINITY_DN13094_c0_g1	TRINITY_DN13094_c0_g1_i1	HDA1B_XENLA^HDA1B_XENLA^Q:2-919,H:133-437^64.82%ID^E:8e-126^RecName: Full=Probable histone deacetylase 1-B;^Eukaryota; Metazoa; Chordata; Craniata; Vertebrata; Euteleostomi; Amphibia; Batrachia; Anura; Pipoidea; Pipidae; Xenopodinae; Xenopus; Xenopus	.	TRINITY_DN13094_c0_g1_i1.p1	2-928[+]	HDA1B_XENLA^HDA1B_XENLA^Q:1-306,H:133-437^64.82%ID^E:7e-144^RecName: Full=Probable histone deacetylase 1-B;^Eukaryota; Metazoa; Chordata; Craniata; Vertebrata; Euteleostomi; Amphibia; Batrachia; Anura; Pipoidea; Pipidae; Xenopodinae; Xenopus; Xenopus	PF00850.19^Hist_deacetyl^Histone deacetylase domain^4-187^E:5.5e-67	.	.	.	.	GO:0005737^cellular_component^cytoplasm`GO:0005634^cellular_component^nucleus`GO:0032041^molecular_function^NAD-dependent histone deacetylase activity (H3-K14 specific)	.	.	.
TRINITY_DN13120_c0_g1	TRINITY_DN13120_c0_g1_i1	.	.	.	.	.	.	.	.	.	.	.	.	.	.
TRINITY_DN13120_c0_g1	TRINITY_DN13120_c0_g1_i2	.	.	.	.	.	.	.	.	.	.	.	.	.	.
TRINITY_DN13104_c0_g1	TRINITY_DN13104_c0_g1_i1	NOP16_RAT^NOP16_RAT^Q:20-415,H:13-157^32.41%ID^E:5e-14^RecName: Full=Nucleolar protein 16;^Eukaryota; Metazoa; Chordata; Craniata; Vertebrata; Euteleostomi; Mammalia; Eutheria; Euarchontoglires; Glires; Rodentia; Myomorpha; Muroidea; Muridae; Murinae; Rattus	.	TRINITY_DN13104_c0_g1_i1.p1	2-418[+]	NOP16_RAT^NOP16_RAT^Q:7-138,H:13-157^32.88%ID^E:1e-14^RecName: Full=Nucleolar protein 16;^Eukaryota; Metazoa; Chordata; Craniata; Vertebrata; Euteleostomi; Mammalia; Eutheria; Euarchontoglires; Glires; Rodentia; Myomorpha; Muroidea; Muridae; Murinae; Rattus	PF09420.10^Nop16^Ribosome biogenesis protein Nop16^66-137^E:5e-14	.	.	ENOG4111QB6^NOP16 nucleolar protein homolog (Yeast)	KEGG:rno:306768	GO:0005730^cellular_component^nucleolus`GO:0042273^biological_process^ribosomal large subunit biogenesis	.	.	.
TRINITY_DN13074_c0_g1	TRINITY_DN13074_c0_g1_i1	.	.	.	.	.	.	.	.	.	.	.	.	.	.
TRINITY_DN13079_c0_g1	TRINITY_DN13079_c0_g1_i1	.	.	.	.	.	.	.	.	.	.	.	.	.	.
TRINITY_DN13088_c0_g1	TRINITY_DN13088_c0_g1_i1	.	.	.	.	.	.	.	.	.	.	.	.	.	.
TRINITY_DN13073_c0_g1	TRINITY_DN13073_c0_g1_i1	.	.	.	.	.	.	.	.	.	.	.	.	.	.
TRINITY_DN13106_c0_g1	TRINITY_DN13106_c0_g1_i1	.	.	.	.	.	.	.	.	.	.	.	.	.	.
TRINITY_DN13106_c0_g1	TRINITY_DN13106_c0_g1_i2	.	.	.	.	.	.	.	.	.	.	.	.	.	.
TRINITY_DN13106_c1_g1	TRINITY_DN13106_c1_g1_i1	.	.	.	.	.	.	.	.	.	.	.	.	.	.
TRINITY_DN13106_c1_g2	TRINITY_DN13106_c1_g2_i1	.	.	.	.	.	.	.	.	.	.	.	.	.	.
TRINITY_DN13025_c0_g1	TRINITY_DN13025_c0_g1_i1	POL4_DROME^POL4_DROME^Q:6-296,H:1016-1112^22.68%ID^E:5e-07^RecName: Full=Retrovirus-related Pol polyprotein from transposon 412;^Eukaryota; Metazoa; Ecdysozoa; Arthropoda; Hexapoda; Insecta; Pterygota; Neoptera; Holometabola; Diptera; Brachycera; Muscomorpha; Ephydroidea; Drosophilidae; Drosophila; Sophophora	.	.	.	.	.	.	.	.	.	GO:0004190^molecular_function^aspartic-type endopeptidase activity`GO:0004519^molecular_function^endonuclease activity`GO:0003676^molecular_function^nucleic acid binding`GO:0003964^molecular_function^RNA-directed DNA polymerase activity`GO:0015074^biological_process^DNA integration	.	.	.
TRINITY_DN13025_c0_g2	TRINITY_DN13025_c0_g2_i1	POL4_DROME^POL4_DROME^Q:29-289,H:1026-1112^26.44%ID^E:3e-08^RecName: Full=Retrovirus-related Pol polyprotein from transposon 412;^Eukaryota; Metazoa; Ecdysozoa; Arthropoda; Hexapoda; Insecta; Pterygota; Neoptera; Holometabola; Diptera; Brachycera; Muscomorpha; Ephydroidea; Drosophilidae; Drosophila; Sophophora	.	.	.	.	.	.	.	.	.	GO:0004190^molecular_function^aspartic-type endopeptidase activity`GO:0004519^molecular_function^endonuclease activity`GO:0003676^molecular_function^nucleic acid binding`GO:0003964^molecular_function^RNA-directed DNA polymerase activity`GO:0015074^biological_process^DNA integration	.	.	.
TRINITY_DN13108_c0_g1	TRINITY_DN13108_c0_g1_i1	.	.	.	.	.	.	.	.	.	.	.	.	.	.
TRINITY_DN13032_c0_g1	TRINITY_DN13032_c0_g1_i1	.	.	.	.	.	.	.	.	.	.	.	.	.	.
TRINITY_DN13060_c0_g1	TRINITY_DN13060_c0_g1_i1	.	.	.	.	.	.	.	.	.	.	.	.	.	.
TRINITY_DN13090_c0_g1	TRINITY_DN13090_c0_g1_i1	.	.	.	.	.	.	.	.	.	.	.	.	.	.
TRINITY_DN13036_c0_g1	TRINITY_DN13036_c0_g1_i1	.	.	.	.	.	.	.	.	.	.	.	.	.	.
TRINITY_DN13024_c0_g1	TRINITY_DN13024_c0_g1_i1	.	.	.	.	.	.	.	.	.	.	.	.	.	.
TRINITY_DN13121_c0_g1	TRINITY_DN13121_c0_g1_i1	SY65_APLCA^SY65_APLCA^Q:512-1462,H:111-428^79.87%ID^E:2e-165^RecName: Full=Synaptotagmin-1;^Eukaryota; Metazoa; Lophotrochozoa; Mollusca; Gastropoda; Heterobranchia; Euthyneura; Euopisthobranchia; Aplysiida; Aplysioidea; Aplysiidae; Aplysia	.	TRINITY_DN13121_c0_g1_i1.p1	287-1465[+]	SY65_APLCA^SY65_APLCA^Q:48-392,H:81-428^76.79%ID^E:0^RecName: Full=Synaptotagmin-1;^Eukaryota; Metazoa; Lophotrochozoa; Mollusca; Gastropoda; Heterobranchia; Euthyneura; Euopisthobranchia; Aplysiida; Aplysioidea; Aplysiidae; Aplysia	PF00168.30^C2^C2 domain^132-238^E:1.5e-29`PF00168.30^C2^C2 domain^265-369^E:4.1e-23	.	ExpAA=21.08^PredHel=1^Topology=o33-55i	.	.	GO:0030054^cellular_component^cell junction`GO:0030285^cellular_component^integral component of synaptic vesicle membrane`GO:0005509^molecular_function^calcium ion binding`GO:0005544^molecular_function^calcium-dependent phospholipid binding`GO:0000149^molecular_function^SNARE binding`GO:0045955^biological_process^negative regulation of calcium ion-dependent exocytosis`GO:0016079^biological_proces…	.	.	.
TRINITY_DN13121_c0_g1	TRINITY_DN13121_c0_g1_i2	SY65_APLCA^SY65_APLCA^Q:659-1609,H:111-428^79.87%ID^E:2e-164^RecName: Full=Synaptotagmin-1;^Eukaryota; Metazoa; Lophotrochozoa; Mollusca; Gastropoda; Heterobranchia; Euthyneura; Euopisthobranchia; Aplysiida; Aplysioidea; Aplysiidae; Aplysia	.	TRINITY_DN13121_c0_g1_i2.p1	434-1612[+]	SY65_APLCA^SY65_APLCA^Q:48-392,H:81-428^76.79%ID^E:0^RecName: Full=Synaptotagmin-1;^Eukaryota; Metazoa; Lophotrochozoa; Mollusca; Gastropoda; Heterobranchia; Euthyneura; Euopisthobranchia; Aplysiida; Aplysioidea; Aplysiidae; Aplysia	PF00168.30^C2^C2 domain^132-238^E:1.5e-29`PF00168.30^C2^C2 domain^265-369^E:4.1e-23	.	ExpAA=21.08^PredHel=1^Topology=o33-55i	.	.	GO:0030054^cellular_component^cell junction`GO:0030285^cellular_component^integral component of synaptic vesicle membrane`GO:0005509^molecular_function^calcium ion binding`GO:0005544^molecular_function^calcium-dependent phospholipid binding`GO:0000149^molecular_function^SNARE binding`GO:0045955^biological_process^negative regulation of calcium ion-dependent exocytosis`GO:0016079^biological_proces…	.	.	.
TRINITY_DN13121_c0_g1	TRINITY_DN13121_c0_g1_i3	SY65_APLCA^SY65_APLCA^Q:450-1400,H:111-428^79.87%ID^E:2e-165^RecName: Full=Synaptotagmin-1;^Eukaryota; Metazoa; Lophotrochozoa; Mollusca; Gastropoda; Heterobranchia; Euthyneura; Euopisthobranchia; Aplysiida; Aplysioidea; Aplysiidae; Aplysia	.	TRINITY_DN13121_c0_g1_i3.p1	225-1403[+]	SY65_APLCA^SY65_APLCA^Q:48-392,H:81-428^76.79%ID^E:0^RecName: Full=Synaptotagmin-1;^Eukaryota; Metazoa; Lophotrochozoa; Mollusca; Gastropoda; Heterobranchia; Euthyneura; Euopisthobranchia; Aplysiida; Aplysioidea; Aplysiidae; Aplysia	PF00168.30^C2^C2 domain^132-238^E:1.5e-29`PF00168.30^C2^C2 domain^265-369^E:4.1e-23	.	ExpAA=21.08^PredHel=1^Topology=o33-55i	.	.	GO:0030054^cellular_component^cell junction`GO:0030285^cellular_component^integral component of synaptic vesicle membrane`GO:0005509^molecular_function^calcium ion binding`GO:0005544^molecular_function^calcium-dependent phospholipid binding`GO:0000149^molecular_function^SNARE binding`GO:0045955^biological_process^negative regulation of calcium ion-dependent exocytosis`GO:0016079^biological_proces…	.	.	.
TRINITY_DN13098_c0_g1	TRINITY_DN13098_c0_g1_i1	BRE4_CAEBR^BRE4_CAEBR^Q:609-1304,H:137-367^35.19%ID^E:8e-47^RecName: Full=Beta-1,4-N-acetylgalactosaminyltransferase bre-4;^Eukaryota; Metazoa; Ecdysozoa; Nematoda; Chromadorea; Rhabditida; Rhabditina; Rhabditomorpha; Rhabditoidea; Rhabditidae; Peloderinae; Caenorhabditis	.	TRINITY_DN13098_c0_g1_i1.p1	252-1331[+]	BRE4_CAEBR^BRE4_CAEBR^Q:120-351,H:137-367^35.19%ID^E:5e-48^RecName: Full=Beta-1,4-N-acetylgalactosaminyltransferase bre-4;^Eukaryota; Metazoa; Ecdysozoa; Nematoda; Chromadorea; Rhabditida; Rhabditina; Rhabditomorpha; Rhabditoidea; Rhabditidae; Peloderinae; Caenorhabditis	PF13733.6^Glyco_transf_7N^N-terminal region of glycosyl transferase group 7^93-219^E:1.2e-32`PF02709.14^Glyco_transf_7C^N-terminal domain of galactosyltransferase^225-299^E:1.4e-20	.	ExpAA=22.73^PredHel=1^Topology=i7-26o	ENOG410ZYYA^N-acetyllactosamine synthase activity	KEGG:cbr:CBG22165`KO:K07968	GO:0016021^cellular_component^integral component of membrane`GO:0033207^molecular_function^beta-1,4-N-acetylgalactosaminyltransferase activity`GO:0046872^molecular_function^metal ion binding`GO:0005975^biological_process^carbohydrate metabolic process`GO:0045747^biological_process^positive regulation of Notch signaling pathway`GO:0006486^biological_process^protein glycosylation`GO:0009636^biologi…	.	.	.
TRINITY_DN13107_c0_g1	TRINITY_DN13107_c0_g1_i1	.	.	.	.	.	.	.	.	.	.	.	.	.	.
TRINITY_DN13093_c0_g1	TRINITY_DN13093_c0_g1_i1	.	.	TRINITY_DN13093_c0_g1_i1.p1	3-476[+]	.	.	.	.	.	.	.	.	.	.
TRINITY_DN13062_c0_g1	TRINITY_DN13062_c0_g1_i1	POL4_DROME^POL4_DROME^Q:196-11,H:586-647^35.48%ID^E:2e-06^RecName: Full=Retrovirus-related Pol polyprotein from transposon 412;^Eukaryota; Metazoa; Ecdysozoa; Arthropoda; Hexapoda; Insecta; Pterygota; Neoptera; Holometabola; Diptera; Brachycera; Muscomorpha; Ephydroidea; Drosophilidae; Drosophila; Sophophora	.	.	.	.	.	.	.	.	.	GO:0004190^molecular_function^aspartic-type endopeptidase activity`GO:0004519^molecular_function^endonuclease activity`GO:0003676^molecular_function^nucleic acid binding`GO:0003964^molecular_function^RNA-directed DNA polymerase activity`GO:0015074^biological_process^DNA integration	.	.	.
TRINITY_DN13065_c0_g1	TRINITY_DN13065_c0_g1_i1	.	.	.	.	.	.	.	.	.	.	.	.	.	.
TRINITY_DN13065_c0_g2	TRINITY_DN13065_c0_g2_i1	.	.	TRINITY_DN13065_c0_g2_i1.p1	572-937[+]	.	.	.	.	.	.	.	.	.	.
TRINITY_DN13118_c0_g1	TRINITY_DN13118_c0_g1_i1	TCB2_CAEBR^TCB2_CAEBR^Q:3-290,H:78-178^27.72%ID^E:2e-07^RecName: Full=Transposable element Tcb2 transposase;^Eukaryota; Metazoa; Ecdysozoa; Nematoda; Chromadorea; Rhabditida; Rhabditina; Rhabditomorpha; Rhabditoidea; Rhabditidae; Peloderinae; Caenorhabditis	.	.	.	.	.	.	.	ENOG410Z7UB^NA	.	GO:0005634^cellular_component^nucleus`GO:0003677^molecular_function^DNA binding`GO:0015074^biological_process^DNA integration`GO:0006313^biological_process^transposition, DNA-mediated	.	.	.
TRINITY_DN13118_c0_g2	TRINITY_DN13118_c0_g2_i1	TCB2_CAEBR^TCB2_CAEBR^Q:344-24,H:54-161^35.19%ID^E:4e-16^RecName: Full=Transposable element Tcb2 transposase;^Eukaryota; Metazoa; Ecdysozoa; Nematoda; Chromadorea; Rhabditida; Rhabditina; Rhabditomorpha; Rhabditoidea; Rhabditidae; Peloderinae; Caenorhabditis	.	TRINITY_DN13118_c0_g2_i1.p1	3-350[-]	TCB2_CAEBR^TCB2_CAEBR^Q:3-109,H:54-161^35.19%ID^E:4e-16^RecName: Full=Transposable element Tcb2 transposase;^Eukaryota; Metazoa; Ecdysozoa; Nematoda; Chromadorea; Rhabditida; Rhabditina; Rhabditomorpha; Rhabditoidea; Rhabditidae; Peloderinae; Caenorhabditis	.	.	.	ENOG410Z7UB^NA	.	GO:0005634^cellular_component^nucleus`GO:0003677^molecular_function^DNA binding`GO:0015074^biological_process^DNA integration`GO:0006313^biological_process^transposition, DNA-mediated	.	.	.
TRINITY_DN13118_c0_g1	TRINITY_DN13118_c0_g1_i2	.	.	.	.	.	.	.	.	.	.	.	.	.	.
TRINITY_DN13034_c0_g1	TRINITY_DN13034_c0_g1_i1	.	.	.	.	.	.	.	.	.	.	.	.	.	.
TRINITY_DN13089_c0_g1	TRINITY_DN13089_c0_g1_i1	KPYK_DROME^KPYK_DROME^Q:4-171,H:478-533^42.86%ID^E:4e-11^RecName: Full=Pyruvate kinase;^Eukaryota; Metazoa; Ecdysozoa; Arthropoda; Hexapoda; Insecta; Pterygota; Neoptera; Holometabola; Diptera; Brachycera; Muscomorpha; Ephydroidea; Drosophilidae; Drosophila; Sophophora	.	.	.	.	.	.	.	COG0469^Pyruvate kinase	KEGG:dme:Dmel_CG7070`KO:K00873	GO:0005737^cellular_component^cytoplasm`GO:0005829^cellular_component^cytosol`GO:0043186^cellular_component^P granule`GO:0005524^molecular_function^ATP binding`GO:0016301^molecular_function^kinase activity`GO:0000287^molecular_function^magnesium ion binding`GO:0030955^molecular_function^potassium ion binding`GO:0004743^molecular_function^pyruvate kinase activity`GO:0032869^biological_process^cell…	.	.	.
TRINITY_DN13054_c0_g1	TRINITY_DN13054_c0_g1_i1	.	.	.	.	.	.	.	.	.	.	.	.	.	.
TRINITY_DN13054_c0_g1	TRINITY_DN13054_c0_g1_i2	.	.	.	.	.	.	.	.	.	.	.	.	.	.
TRINITY_DN13043_c0_g1	TRINITY_DN13043_c0_g1_i1	.	.	.	.	.	.	.	.	.	.	.	.	.	.
TRINITY_DN13055_c0_g1	TRINITY_DN13055_c0_g1_i1	UBA1_HUMAN^UBA1_HUMAN^Q:6-398,H:301-435^41.3%ID^E:4e-23^RecName: Full=Ubiquitin-like modifier-activating enzyme 1;^Eukaryota; Metazoa; Chordata; Craniata; Vertebrata; Euteleostomi; Mammalia; Eutheria; Euarchontoglires; Primates; Haplorrhini; Catarrhini; Hominidae; Homo	.	TRINITY_DN13055_c0_g1_i1.p1	3-509[+]	UBA1_HUMAN^UBA1_HUMAN^Q:2-132,H:301-435^41.3%ID^E:2e-23^RecName: Full=Ubiquitin-like modifier-activating enzyme 1;^Eukaryota; Metazoa; Chordata; Craniata; Vertebrata; Euteleostomi; Mammalia; Eutheria; Euarchontoglires; Primates; Haplorrhini; Catarrhini; Hominidae; Homo	PF16191.5^E1_4HB^Ubiquitin-activating enzyme E1 four-helix bundle^2-39^E:1.3e-07	.	.	COG0476^small protein activating enzyme activity	KEGG:hsa:7317`KO:K03178	GO:0005737^cellular_component^cytoplasm`GO:0005829^cellular_component^cytosol`GO:0070062^cellular_component^extracellular exosome`GO:0005739^cellular_component^mitochondrion`GO:0005654^cellular_component^nucleoplasm`GO:0005634^cellular_component^nucleus`GO:0005524^molecular_function^ATP binding`GO:0003723^molecular_function^RNA binding`GO:0004839^molecular_function^ubiquitin activating enzyme act…	.	.	.
TRINITY_DN13055_c0_g1	TRINITY_DN13055_c0_g1_i2	UBA1_BOVIN^UBA1_BOVIN^Q:6-317,H:301-408^35.14%ID^E:9e-09^RecName: Full=Ubiquitin-like modifier-activating enzyme 1;^Eukaryota; Metazoa; Chordata; Craniata; Vertebrata; Euteleostomi; Mammalia; Eutheria; Laurasiatheria; Cetartiodactyla; Ruminantia; Pecora; Bovidae; Bovinae; Bos	.	TRINITY_DN13055_c0_g1_i2.p2	3-317[+]	UBA1_BOVIN^UBA1_BOVIN^Q:2-105,H:301-408^35.14%ID^E:8e-09^RecName: Full=Ubiquitin-like modifier-activating enzyme 1;^Eukaryota; Metazoa; Chordata; Craniata; Vertebrata; Euteleostomi; Mammalia; Eutheria; Laurasiatheria; Cetartiodactyla; Ruminantia; Pecora; Bovidae; Bovinae; Bos	PF16191.5^E1_4HB^Ubiquitin-activating enzyme E1 four-helix bundle^2-39^E:5e-08	.	.	COG0476^small protein activating enzyme activity	KEGG:bta:282869`KO:K03178	GO:0005737^cellular_component^cytoplasm`GO:0005739^cellular_component^mitochondrion`GO:0005634^cellular_component^nucleus`GO:0005524^molecular_function^ATP binding`GO:0004839^molecular_function^ubiquitin activating enzyme activity`GO:0006974^biological_process^cellular response to DNA damage stimulus`GO:0032446^biological_process^protein modification by small protein conjugation`GO:0016567^biolog…	.	.	.
TRINITY_DN16186_c0_g1	TRINITY_DN16186_c0_g1_i1	.	.	TRINITY_DN16186_c0_g1_i1.p3	2-376[-]	.	.	.	.	.	.	.	.	.	.
TRINITY_DN16223_c0_g1	TRINITY_DN16223_c0_g1_i1	RLA0_DROME^RLA0_DROME^Q:235-804,H:10-199^52.63%ID^E:5e-63^RecName: Full=60S acidic ribosomal protein P0;^Eukaryota; Metazoa; Ecdysozoa; Arthropoda; Hexapoda; Insecta; Pterygota; Neoptera; Holometabola; Diptera; Brachycera; Muscomorpha; Ephydroidea; Drosophilidae; Drosophila; Sophophora	.	TRINITY_DN16223_c0_g1_i1.p1	220-804[+]	RLA0_DROME^RLA0_DROME^Q:6-195,H:10-199^52.63%ID^E:3e-64^RecName: Full=60S acidic ribosomal protein P0;^Eukaryota; Metazoa; Ecdysozoa; Arthropoda; Hexapoda; Insecta; Pterygota; Neoptera; Holometabola; Diptera; Brachycera; Muscomorpha; Ephydroidea; Drosophilidae; Drosophila; Sophophora	PF00466.20^Ribosomal_L10^Ribosomal protein L10^3-100^E:2e-21`PF17777.1^RL10P_insert^Insertion domain in 60S ribosomal protein L10P^107-176^E:8.6e-16	.	.	COG0244^50s ribosomal protein L10	KEGG:dme:Dmel_CG7490`KO:K02941	GO:0005829^cellular_component^cytosol`GO:0022625^cellular_component^cytosolic large ribosomal subunit`GO:0022626^cellular_component^cytosolic ribosome`GO:0016363^cellular_component^nuclear matrix`GO:0005654^cellular_component^nucleoplasm`GO:0005840^cellular_component^ribosome`GO:0005509^molecular_function^calcium ion binding`GO:0140078^molecular_function^class I DNA-(apurinic or apyrimidinic site…	GO:0042254^biological_process^ribosome biogenesis`GO:0005622^cellular_component^intracellular	.	.
TRINITY_DN16223_c0_g1	TRINITY_DN16223_c0_g1_i2	RLA0_CERCA^RLA0_CERCA^Q:21-389,H:77-199^60.16%ID^E:8e-47^RecName: Full=60S acidic ribosomal protein P0;^Eukaryota; Metazoa; Ecdysozoa; Arthropoda; Hexapoda; Insecta; Pterygota; Neoptera; Holometabola; Diptera; Brachycera; Muscomorpha; Tephritoidea; Tephritidae; Ceratitis; Ceratitis	.	TRINITY_DN16223_c0_g1_i2.p1	3-389[+]	RLA0_CERCA^RLA0_CERCA^Q:7-129,H:77-199^60.16%ID^E:7e-47^RecName: Full=60S acidic ribosomal protein P0;^Eukaryota; Metazoa; Ecdysozoa; Arthropoda; Hexapoda; Insecta; Pterygota; Neoptera; Holometabola; Diptera; Brachycera; Muscomorpha; Tephritoidea; Tephritidae; Ceratitis; Ceratitis	PF17777.1^RL10P_insert^Insertion domain in 60S ribosomal protein L10P^41-110^E:6.7e-16	.	.	.	.	GO:0005840^cellular_component^ribosome`GO:0042254^biological_process^ribosome biogenesis	.	.	.
TRINITY_DN16223_c0_g2	TRINITY_DN16223_c0_g2_i1	RLA0_SOYBN^RLA0_SOYBN^Q:20-184,H:9-63^54.55%ID^E:4e-13^RecName: Full=60S acidic ribosomal protein P0;^Eukaryota; Viridiplantae; Streptophyta; Embryophyta; Tracheophyta; Spermatophyta; Magnoliophyta; eudicotyledons; Gunneridae; Pentapetalae; rosids; fabids; Fabales; Fabaceae; Papilionoideae; 50 kb inversion clade; NPAAA clade; indigoferoid/millettioid clade; Phaseoleae; Glycine; Soja	.	.	.	.	.	.	.	COG0244^50s ribosomal protein L10	KEGG:gmx:547816`KO:K02941	GO:0022625^cellular_component^cytosolic large ribosomal subunit`GO:0070180^molecular_function^large ribosomal subunit rRNA binding`GO:0003735^molecular_function^structural constituent of ribosome`GO:0002181^biological_process^cytoplasmic translation`GO:0000027^biological_process^ribosomal large subunit assembly	.	.	.
TRINITY_DN16228_c0_g1	TRINITY_DN16228_c0_g1_i1	.	.	.	.	.	.	.	.	.	.	.	.	.	.
TRINITY_DN16228_c0_g1	TRINITY_DN16228_c0_g1_i2	.	.	.	.	.	.	.	.	.	.	.	.	.	.
TRINITY_DN16228_c0_g1	TRINITY_DN16228_c0_g1_i3	.	.	.	.	.	.	.	.	.	.	.	.	.	.
TRINITY_DN16194_c0_g1	TRINITY_DN16194_c0_g1_i1	.	.	.	.	.	.	.	.	.	.	.	.	.	.
TRINITY_DN16194_c0_g1	TRINITY_DN16194_c0_g1_i2	.	.	.	.	.	.	.	.	.	.	.	.	.	.
TRINITY_DN16248_c0_g1	TRINITY_DN16248_c0_g1_i1	.	.	.	.	.	.	.	.	.	.	.	.	.	.
TRINITY_DN16248_c0_g1	TRINITY_DN16248_c0_g1_i2	TAF12_XENLA^TAF12_XENLA^Q:750-1061,H:60-164^40.95%ID^E:5e-22^RecName: Full=Transcription initiation factor TFIID subunit 12;^Eukaryota; Metazoa; Chordata; Craniata; Vertebrata; Euteleostomi; Amphibia; Batrachia; Anura; Pipoidea; Pipidae; Xenopodinae; Xenopus; Xenopus	.	TRINITY_DN16248_c0_g1_i2.p1	141-1064[+]	TAF12_XENLA^TAF12_XENLA^Q:204-307,H:60-164^40.95%ID^E:2e-22^RecName: Full=Transcription initiation factor TFIID subunit 12;^Eukaryota; Metazoa; Chordata; Craniata; Vertebrata; Euteleostomi; Amphibia; Batrachia; Anura; Pipoidea; Pipidae; Xenopodinae; Xenopus; Xenopus	PF03847.13^TFIID_20kDa^Transcription initiation factor TFIID subunit A^209-273^E:3.6e-19	.	.	.	KEGG:xla:394417`KO:K03126	GO:0000124^cellular_component^SAGA complex`GO:0046695^cellular_component^SLIK (SAGA-like) complex`GO:0005669^cellular_component^transcription factor TFIID complex`GO:0046982^molecular_function^protein heterodimerization activity`GO:0006352^biological_process^DNA-templated transcription, initiation	GO:0006352^biological_process^DNA-templated transcription, initiation`GO:0005669^cellular_component^transcription factor TFIID complex	.	.
TRINITY_DN16233_c0_g1	TRINITY_DN16233_c0_g1_i1	.	.	.	.	.	.	.	.	.	.	.	.	.	.
TRINITY_DN16233_c0_g1	TRINITY_DN16233_c0_g1_i2	.	.	.	.	.	.	.	.	.	.	.	.	.	.
TRINITY_DN16233_c0_g2	TRINITY_DN16233_c0_g2_i1	.	.	.	.	.	.	.	.	.	.	.	.	.	.
TRINITY_DN16233_c0_g1	TRINITY_DN16233_c0_g1_i3	.	.	.	.	.	.	.	.	.	.	.	.	.	.
TRINITY_DN16233_c0_g3	TRINITY_DN16233_c0_g3_i1	.	.	.	.	.	.	.	.	.	.	.	.	.	.
TRINITY_DN16189_c0_g1	TRINITY_DN16189_c0_g1_i1	.	.	.	.	.	.	.	.	.	.	.	.	.	.
TRINITY_DN16234_c0_g1	TRINITY_DN16234_c0_g1_i1	SDE2_PONAB^SDE2_PONAB^Q:65-289,H:48-122^61.33%ID^E:4e-23^RecName: Full=Replication stress response regulator SDE2 {ECO:0000305};^Eukaryota; Metazoa; Chordata; Craniata; Vertebrata; Euteleostomi; Mammalia; Eutheria; Euarchontoglires; Primates; Haplorrhini; Catarrhini; Hominidae; Pongo	.	TRINITY_DN16234_c0_g1_i1.p1	50-1033[+]	SDE2_PONAB^SDE2_PONAB^Q:1-135,H:33-171^44.14%ID^E:2e-27^RecName: Full=Replication stress response regulator SDE2 {ECO:0000305};^Eukaryota; Metazoa; Chordata; Craniata; Vertebrata; Euteleostomi; Mammalia; Eutheria; Euarchontoglires; Primates; Haplorrhini; Catarrhini; Hominidae; Pongo	PF13019.6^Sde2_N_Ubi^Silencing defective 2 N-terminal ubiquitin domain^26-93^E:2.5e-19`PF13297.6^Telomere_Sde2_2^Telomere stability C-terminal^263-312^E:1.1e-17	.	.	ENOG4111WBQ^SDE2 telomere maintenance homolog (S. pombe)	KEGG:pon:100171633	GO:0005634^cellular_component^nucleus`GO:0003677^molecular_function^DNA binding`GO:0007049^biological_process^cell cycle`GO:0051301^biological_process^cell division`GO:0006260^biological_process^DNA replication	.	.	.
TRINITY_DN16231_c0_g1	TRINITY_DN16231_c0_g1_i1	.	.	.	.	.	.	.	.	.	.	.	.	.	.
TRINITY_DN16231_c0_g2	TRINITY_DN16231_c0_g2_i1	.	.	.	.	.	.	.	.	.	.	.	.	.	.
TRINITY_DN16242_c0_g1	TRINITY_DN16242_c0_g1_i1	ML12B_BOVIN^ML12B_BOVIN^Q:3-473,H:13-170^67.09%ID^E:3e-72^RecName: Full=Myosin regulatory light chain 12B;^Eukaryota; Metazoa; Chordata; Craniata; Vertebrata; Euteleostomi; Mammalia; Eutheria; Laurasiatheria; Cetartiodactyla; Ruminantia; Pecora; Bovidae; Bovinae; Bos	.	TRINITY_DN16242_c0_g1_i1.p1	3-494[+]	ML12B_BOVIN^ML12B_BOVIN^Q:1-157,H:13-170^67.09%ID^E:1e-72^RecName: Full=Myosin regulatory light chain 12B;^Eukaryota; Metazoa; Chordata; Craniata; Vertebrata; Euteleostomi; Mammalia; Eutheria; Laurasiatheria; Cetartiodactyla; Ruminantia; Pecora; Bovidae; Bovinae; Bos	PF13499.6^EF-hand_7^EF-hand domain pair^20-114^E:2.8e-10`PF00036.32^EF-hand_1^EF hand^20-48^E:1.7e-08`PF13405.6^EF-hand_6^EF-hand domain^20-49^E:7.7e-08`PF13202.6^EF-hand_5^EF hand^22-44^E:1.3e-05`PF08976.11^EF-hand_11^EF-hand domain^88-148^E:5.6e-05`PF13833.6^EF-hand_8^EF-hand domain pair^102-133^E:0.024	.	.	COG5126^Calcium-binding protein	KEGG:bta:614055`KO:K12757	GO:0099738^cellular_component^cell cortex region`GO:0016459^cellular_component^myosin complex`GO:0005509^molecular_function^calcium ion binding	GO:0005509^molecular_function^calcium ion binding	.	.
TRINITY_DN16239_c0_g1	TRINITY_DN16239_c0_g1_i1	RS7_XENLA^RS7_XENLA^Q:3-566,H:8-194^58.2%ID^E:2e-69^RecName: Full=40S ribosomal protein S7;^Eukaryota; Metazoa; Chordata; Craniata; Vertebrata; Euteleostomi; Amphibia; Batrachia; Anura; Pipoidea; Pipidae; Xenopodinae; Xenopus; Xenopus	.	TRINITY_DN16239_c0_g1_i1.p1	3-569[+]	RS7_XENLA^RS7_XENLA^Q:1-188,H:8-194^58.2%ID^E:1e-69^RecName: Full=40S ribosomal protein S7;^Eukaryota; Metazoa; Chordata; Craniata; Vertebrata; Euteleostomi; Amphibia; Batrachia; Anura; Pipoidea; Pipidae; Xenopodinae; Xenopus; Xenopus	PF01251.18^Ribosomal_S7e^Ribosomal protein S7e^2-185^E:3.7e-70	.	.	.	KEGG:xla:397774`KEGG:xla:414368`KO:K02993	GO:0005840^cellular_component^ribosome`GO:0003735^molecular_function^structural constituent of ribosome`GO:0006412^biological_process^translation	GO:0003735^molecular_function^structural constituent of ribosome`GO:0006412^biological_process^translation`GO:0005622^cellular_component^intracellular`GO:0005840^cellular_component^ribosome	.	.
TRINITY_DN16160_c0_g1	TRINITY_DN16160_c0_g1_i1	GRTP1_HUMAN^GRTP1_HUMAN^Q:24-959,H:15-325^41.53%ID^E:8e-85^RecName: Full=Growth hormone-regulated TBC protein 1;^Eukaryota; Metazoa; Chordata; Craniata; Vertebrata; Euteleostomi; Mammalia; Eutheria; Euarchontoglires; Primates; Haplorrhini; Catarrhini; Hominidae; Homo	.	TRINITY_DN16160_c0_g1_i1.p1	18-1004[+]	GRTP1_HUMAN^GRTP1_HUMAN^Q:3-314,H:15-325^41.53%ID^E:5e-86^RecName: Full=Growth hormone-regulated TBC protein 1;^Eukaryota; Metazoa; Chordata; Craniata; Vertebrata; Euteleostomi; Mammalia; Eutheria; Euarchontoglires; Primates; Haplorrhini; Catarrhini; Hominidae; Homo	PF00566.18^RabGAP-TBC^Rab-GTPase-TBC domain^60-263^E:1.8e-49	.	.	COG5210^TBC1 domain family member	KEGG:hsa:79774`KO:K19953	GO:0005623^cellular_component^cell`GO:0005096^molecular_function^GTPase activator activity`GO:0017137^molecular_function^Rab GTPase binding`GO:0090630^biological_process^activation of GTPase activity`GO:0006886^biological_process^intracellular protein transport	.	.	.
TRINITY_DN16173_c0_g1	TRINITY_DN16173_c0_g1_i1	.	.	.	.	.	.	.	.	.	.	.	.	.	.
TRINITY_DN16173_c2_g1	TRINITY_DN16173_c2_g1_i1	.	.	.	.	.	.	.	.	.	.	.	.	.	.
TRINITY_DN16173_c3_g1	TRINITY_DN16173_c3_g1_i1	.	.	.	.	.	.	.	.	.	.	.	.	.	.
TRINITY_DN16172_c0_g1	TRINITY_DN16172_c0_g1_i1	CP2A1_RAT^CP2A1_RAT^Q:175-1326,H:59-435^28.35%ID^E:1e-45^RecName: Full=Cytochrome P450 2A1;^Eukaryota; Metazoa; Chordata; Craniata; Vertebrata; Euteleostomi; Mammalia; Eutheria; Euarchontoglires; Glires; Rodentia; Myomorpha; Muroidea; Muridae; Murinae; Rattus	.	TRINITY_DN16172_c0_g1_i1.p1	1-1326[+]	CP2A1_RAT^CP2A1_RAT^Q:1-442,H:6-435^27.72%ID^E:8e-50^RecName: Full=Cytochrome P450 2A1;^Eukaryota; Metazoa; Chordata; Craniata; Vertebrata; Euteleostomi; Mammalia; Eutheria; Euarchontoglires; Glires; Rodentia; Myomorpha; Muroidea; Muridae; Murinae; Rattus	PF00067.22^p450^Cytochrome P450^23-442^E:8.3e-67	sigP:1^18^0.693^YES	.	COG2124^Cytochrome p450	KEGG:rno:24894`KO:K07411	GO:0005737^cellular_component^cytoplasm`GO:0005789^cellular_component^endoplasmic reticulum membrane`GO:0043231^cellular_component^intracellular membrane-bounded organelle`GO:0031090^cellular_component^organelle membrane`GO:0008392^molecular_function^arachidonic acid epoxygenase activity`GO:0070330^molecular_function^aromatase activity`GO:0020037^molecular_function^heme binding`GO:0005506^molecul…	GO:0005506^molecular_function^iron ion binding`GO:0016705^molecular_function^oxidoreductase activity, acting on paired donors, with incorporation or reduction of molecular oxygen`GO:0020037^molecular_function^heme binding`GO:0055114^biological_process^oxidation-reduction process	.	.
TRINITY_DN16172_c0_g1	TRINITY_DN16172_c0_g1_i2	CP2A1_RAT^CP2A1_RAT^Q:163-1314,H:59-435^28.35%ID^E:1e-45^RecName: Full=Cytochrome P450 2A1;^Eukaryota; Metazoa; Chordata; Craniata; Vertebrata; Euteleostomi; Mammalia; Eutheria; Euarchontoglires; Glires; Rodentia; Myomorpha; Muroidea; Muridae; Murinae; Rattus	.	TRINITY_DN16172_c0_g1_i2.p1	166-1314[+]	CP2A1_RAT^CP2A1_RAT^Q:1-383,H:60-435^28.42%ID^E:4e-47^RecName: Full=Cytochrome P450 2A1;^Eukaryota; Metazoa; Chordata; Craniata; Vertebrata; Euteleostomi; Mammalia; Eutheria; Euarchontoglires; Glires; Rodentia; Myomorpha; Muroidea; Muridae; Murinae; Rattus	PF00067.22^p450^Cytochrome P450^2-383^E:6.9e-64	.	.	COG2124^Cytochrome p450	KEGG:rno:24894`KO:K07411	GO:0005737^cellular_component^cytoplasm`GO:0005789^cellular_component^endoplasmic reticulum membrane`GO:0043231^cellular_component^intracellular membrane-bounded organelle`GO:0031090^cellular_component^organelle membrane`GO:0008392^molecular_function^arachidonic acid epoxygenase activity`GO:0070330^molecular_function^aromatase activity`GO:0020037^molecular_function^heme binding`GO:0005506^molecul…	GO:0005506^molecular_function^iron ion binding`GO:0016705^molecular_function^oxidoreductase activity, acting on paired donors, with incorporation or reduction of molecular oxygen`GO:0020037^molecular_function^heme binding`GO:0055114^biological_process^oxidation-reduction process	.	.
TRINITY_DN16208_c0_g1	TRINITY_DN16208_c0_g1_i1	S30BP_MOUSE^S30BP_MOUSE^Q:737-991,H:131-214^47.06%ID^E:3e-15^RecName: Full=SAP30-binding protein;^Eukaryota; Metazoa; Chordata; Craniata; Vertebrata; Euteleostomi; Mammalia; Eutheria; Euarchontoglires; Glires; Rodentia; Myomorpha; Muroidea; Muridae; Murinae; Mus; Mus	.	TRINITY_DN16208_c0_g1_i1.p1	2-1165[+]	S30BP_MOUSE^S30BP_MOUSE^Q:216-319,H:100-204^43.81%ID^E:2e-18^RecName: Full=SAP30-binding protein;^Eukaryota; Metazoa; Chordata; Craniata; Vertebrata; Euteleostomi; Mammalia; Eutheria; Euarchontoglires; Glires; Rodentia; Myomorpha; Muroidea; Muridae; Murinae; Mus; Mus	PF07818.13^HCNGP^HCNGP-like protein^234-326^E:3.4e-25	.	.	ENOG4111K05^SAP30 binding protein	KEGG:mmu:57230	GO:0045111^cellular_component^intermediate filament cytoskeleton`GO:0005654^cellular_component^nucleoplasm`GO:0005634^cellular_component^nucleus`GO:0006915^biological_process^apoptotic process`GO:0010942^biological_process^positive regulation of cell death`GO:0006355^biological_process^regulation of transcription, DNA-templated	GO:0006355^biological_process^regulation of transcription, DNA-templated	.	.
TRINITY_DN16208_c0_g1	TRINITY_DN16208_c0_g1_i2	.	.	.	.	.	.	.	.	.	.	.	.	.	.
TRINITY_DN16208_c0_g1	TRINITY_DN16208_c0_g1_i3	.	.	.	.	.	.	.	.	.	.	.	.	.	.
TRINITY_DN16208_c0_g1	TRINITY_DN16208_c0_g1_i4	.	.	.	.	.	.	.	.	.	.	.	.	.	.
TRINITY_DN16195_c0_g1	TRINITY_DN16195_c0_g1_i1	.	.	.	.	.	.	.	.	.	.	.	.	.	.
TRINITY_DN16195_c0_g1	TRINITY_DN16195_c0_g1_i2	.	.	.	.	.	.	.	.	.	.	.	.	.	.
TRINITY_DN16151_c0_g1	TRINITY_DN16151_c0_g1_i1	EXOS9_DANRE^EXOS9_DANRE^Q:19-825,H:13-270^33.58%ID^E:4e-39^RecName: Full=Exosome complex component RRP45;^Eukaryota; Metazoa; Chordata; Craniata; Vertebrata; Euteleostomi; Actinopterygii; Neopterygii; Teleostei; Ostariophysi; Cypriniformes; Cyprinidae; Danio	.	TRINITY_DN16151_c0_g1_i1.p1	31-1032[+]	EXOS9_DANRE^EXOS9_DANRE^Q:4-265,H:16-270^33.33%ID^E:4e-39^RecName: Full=Exosome complex component RRP45;^Eukaryota; Metazoa; Chordata; Craniata; Vertebrata; Euteleostomi; Actinopterygii; Neopterygii; Teleostei; Ostariophysi; Cypriniformes; Cyprinidae; Danio	PF01138.21^RNase_PH^3' exoribonuclease family, domain 1^21-155^E:1.3e-12	.	.	COG2123^Exosome complex	KEGG:dre:450057`KO:K03678	GO:0000177^cellular_component^cytoplasmic exosome (RNase complex)`GO:0000176^cellular_component^nuclear exosome (RNase complex)`GO:0005730^cellular_component^nucleolus`GO:0005654^cellular_component^nucleoplasm`GO:0017091^molecular_function^AU-rich element binding`GO:0043928^biological_process^exonucleolytic catabolism of deadenylated mRNA`GO:0000467^biological_process^exonucleolytic trimming to g…	.	.	.
TRINITY_DN16235_c0_g1	TRINITY_DN16235_c0_g1_i1	SDC_CAEEL^SDC_CAEEL^Q:48-161,H:250-288^61.54%ID^E:2e-06^RecName: Full=Probable syndecan;^Eukaryota; Metazoa; Ecdysozoa; Nematoda; Chromadorea; Rhabditida; Rhabditina; Rhabditomorpha; Rhabditoidea; Rhabditidae; Peloderinae; Caenorhabditis	.	.	.	.	.	.	.	ENOG4111QSA^Cell surface proteoglycan (By similarity)	.	GO:0030054^cellular_component^cell junction`GO:0009986^cellular_component^cell surface`GO:0005737^cellular_component^cytoplasm`GO:0016021^cellular_component^integral component of membrane`GO:0007411^biological_process^axon guidance`GO:0016477^biological_process^cell migration`GO:0009792^biological_process^embryo development ending in birth or egg hatching`GO:0048730^biological_process^epidermis m…	.	.	.
TRINITY_DN16235_c0_g1	TRINITY_DN16235_c0_g1_i2	.	.	.	.	.	.	.	.	.	.	.	.	.	.
TRINITY_DN16235_c0_g1	TRINITY_DN16235_c0_g1_i3	SDC_DROME^SDC_DROME^Q:420-620,H:333-399^52.94%ID^E:7e-07^RecName: Full=Syndecan;^Eukaryota; Metazoa; Ecdysozoa; Arthropoda; Hexapoda; Insecta; Pterygota; Neoptera; Holometabola; Diptera; Brachycera; Muscomorpha; Ephydroidea; Drosophilidae; Drosophila; Sophophora	.	TRINITY_DN16235_c0_g1_i3.p1	99-623[+]	SDC_DROME^SDC_DROME^Q:108-174,H:333-399^52.94%ID^E:4e-14^RecName: Full=Syndecan;^Eukaryota; Metazoa; Ecdysozoa; Arthropoda; Hexapoda; Insecta; Pterygota; Neoptera; Holometabola; Diptera; Brachycera; Muscomorpha; Ephydroidea; Drosophilidae; Drosophila; Sophophora	PF01034.20^Syndecan^Syndecan domain^110-172^E:1.6e-22	sigP:1^21^0.626^YES	ExpAA=23.84^PredHel=1^Topology=o114-136i	ENOG4111QSA^Cell surface proteoglycan (By similarity)	KEGG:dme:Dmel_CG10497`KO:K16336	GO:0009986^cellular_component^cell surface`GO:0016021^cellular_component^integral component of membrane`GO:0031594^cellular_component^neuromuscular junction`GO:0098595^cellular_component^perivitelline space`GO:0005886^cellular_component^plasma membrane`GO:0045202^cellular_component^synapse`GO:0007411^biological_process^axon guidance`GO:0016477^biological_process^cell migration`GO:0007427^biologic…	.	.	.
TRINITY_DN16245_c0_g1	TRINITY_DN16245_c0_g1_i1	.	.	TRINITY_DN16245_c0_g1_i1.p1	93-1481[+]	.	.	.	.	.	.	.	.	.	.
TRINITY_DN16202_c0_g1	TRINITY_DN16202_c0_g1_i1	.	.	.	.	.	.	.	.	.	.	.	.	.	.
TRINITY_DN16202_c0_g2	TRINITY_DN16202_c0_g2_i1	.	.	.	.	.	.	.	.	.	.	.	.	.	.
TRINITY_DN16153_c0_g1	TRINITY_DN16153_c0_g1_i1	.	.	.	.	.	.	.	.	.	.	.	.	.	.
TRINITY_DN16153_c0_g2	TRINITY_DN16153_c0_g2_i1	.	.	.	.	.	.	.	.	.	.	.	.	.	.
TRINITY_DN16236_c0_g1	TRINITY_DN16236_c0_g1_i1	.	.	.	.	.	.	.	.	.	.	.	.	.	.
TRINITY_DN16236_c0_g2	TRINITY_DN16236_c0_g2_i1	.	.	.	.	.	.	.	.	.	.	.	.	.	.
TRINITY_DN16236_c0_g1	TRINITY_DN16236_c0_g1_i2	CCNT2_MOUSE^CCNT2_MOUSE^Q:41-682,H:33-252^35.14%ID^E:7e-35^RecName: Full=Cyclin-T2 {ECO:0000303|PubMed:23060074};^Eukaryota; Metazoa; Chordata; Craniata; Vertebrata; Euteleostomi; Mammalia; Eutheria; Euarchontoglires; Glires; Rodentia; Myomorpha; Muroidea; Muridae; Murinae; Mus; Mus	.	TRINITY_DN16236_c0_g1_i2.p1	8-1165[+]	CCNT2_MOUSE^CCNT2_MOUSE^Q:12-225,H:33-252^35.14%ID^E:1e-37^RecName: Full=Cyclin-T2 {ECO:0000303|PubMed:23060074};^Eukaryota; Metazoa; Chordata; Craniata; Vertebrata; Euteleostomi; Mammalia; Eutheria; Euarchontoglires; Glires; Rodentia; Myomorpha; Muroidea; Muridae; Murinae; Mus; Mus	PF00134.23^Cyclin_N^Cyclin, N-terminal domain^11-86^E:2.5e-08	.	.	COG5333^Component of the Mediator complex, a coactivator involved in regulated gene transcription of nearly all RNA polymerase II-dependent genes. Mediator functions as a bridge to convey information from gene-specific regulatory proteins to the basal RNA polymerase II transcription machinery. Mediator is recruited to promoters by direct interactions with regulatory proteins and serves as a scaff…	KEGG:mmu:72949`KO:K15188	GO:0008024^cellular_component^cyclin/CDK positive transcription elongation factor complex`GO:0005829^cellular_component^cytosol`GO:0005654^cellular_component^nucleoplasm`GO:0005634^cellular_component^nucleus`GO:0048471^cellular_component^perinuclear region of cytoplasm`GO:0005886^cellular_component^plasma membrane`GO:0097322^molecular_function^7SK snRNA binding`GO:0003682^molecular_function^chrom…	.	.	.
TRINITY_DN16240_c0_g1	TRINITY_DN16240_c0_g1_i1	CE022_PONAB^CE022_PONAB^Q:72-509,H:12-156^36.3%ID^E:5e-26^RecName: Full=UPF0489 protein C5orf22 homolog;^Eukaryota; Metazoa; Chordata; Craniata; Vertebrata; Euteleostomi; Mammalia; Eutheria; Euarchontoglires; Primates; Haplorrhini; Catarrhini; Hominidae; Pongo	.	TRINITY_DN16240_c0_g1_i1.p1	66-965[+]	CE022_PONAB^CE022_PONAB^Q:3-148,H:12-156^36.3%ID^E:2e-26^RecName: Full=UPF0489 protein C5orf22 homolog;^Eukaryota; Metazoa; Chordata; Craniata; Vertebrata; Euteleostomi; Mammalia; Eutheria; Euarchontoglires; Primates; Haplorrhini; Catarrhini; Hominidae; Pongo	PF12640.7^UPF0489^UPF0489 domain^10-182^E:6.9e-34	.	.	ENOG41109E9^chromosome 5 open reading frame 22	KEGG:pon:100173663	.	.	.	.
TRINITY_DN16240_c0_g1	TRINITY_DN16240_c0_g1_i2	.	.	.	.	.	.	.	.	.	.	.	.	.	.
TRINITY_DN16240_c0_g1	TRINITY_DN16240_c0_g1_i3	CE022_PONAB^CE022_PONAB^Q:72-509,H:12-156^36.3%ID^E:4e-25^RecName: Full=UPF0489 protein C5orf22 homolog;^Eukaryota; Metazoa; Chordata; Craniata; Vertebrata; Euteleostomi; Mammalia; Eutheria; Euarchontoglires; Primates; Haplorrhini; Catarrhini; Hominidae; Pongo	.	TRINITY_DN16240_c0_g1_i3.p1	66-1718[+]	CE022_PONAB^CE022_PONAB^Q:3-148,H:12-156^36.3%ID^E:2e-25^RecName: Full=UPF0489 protein C5orf22 homolog;^Eukaryota; Metazoa; Chordata; Craniata; Vertebrata; Euteleostomi; Mammalia; Eutheria; Euarchontoglires; Primates; Haplorrhini; Catarrhini; Hominidae; Pongo	PF12640.7^UPF0489^UPF0489 domain^10-182^E:2.8e-33	.	.	ENOG41109E9^chromosome 5 open reading frame 22	KEGG:pon:100173663	.	.	.	.
TRINITY_DN16243_c0_g1	TRINITY_DN16243_c0_g1_i1	PUS1_YARLI^PUS1_YARLI^Q:253-20,H:348-426^53.09%ID^E:8e-19^RecName: Full=tRNA pseudouridine synthase 1;^Eukaryota; Fungi; Dikarya; Ascomycota; Saccharomycotina; Saccharomycetes; Saccharomycetales; Dipodascaceae; Yarrowia	.	.	.	.	.	.	.	.	KEGG:yli:YALI0C12749g`KO:K06173	GO:0005634^cellular_component^nucleus`GO:0046872^molecular_function^metal ion binding`GO:0009982^molecular_function^pseudouridine synthase activity`GO:0003723^molecular_function^RNA binding`GO:1990481^biological_process^mRNA pseudouridine synthesis`GO:0031119^biological_process^tRNA pseudouridine synthesis	.	.	.
TRINITY_DN16243_c0_g2	TRINITY_DN16243_c0_g2_i1	TRUA_HUMAN^TRUA_HUMAN^Q:38-1045,H:57-394^32.56%ID^E:6e-52^RecName: Full=tRNA pseudouridine synthase A;^Eukaryota; Metazoa; Chordata; Craniata; Vertebrata; Euteleostomi; Mammalia; Eutheria; Euarchontoglires; Primates; Haplorrhini; Catarrhini; Hominidae; Homo	.	TRINITY_DN16243_c0_g2_i1.p1	131-1126[+]	TRUA_RAT^TRUA_RAT^Q:2-305,H:88-390^34.42%ID^E:1e-54^RecName: Full=tRNA pseudouridine synthase A;^Eukaryota; Metazoa; Chordata; Craniata; Vertebrata; Euteleostomi; Mammalia; Eutheria; Euarchontoglires; Glires; Rodentia; Myomorpha; Muroidea; Muridae; Murinae; Rattus	PF01416.20^PseudoU_synth_1^tRNA pseudouridine synthase^147-251^E:7.6e-08	.	.	COG0101^Formation of pseudouridine at positions 38, 39 and 40 in the anticodon stem and loop of transfer RNAs (By similarity)	KEGG:rno:304567`KO:K06173	GO:0005739^cellular_component^mitochondrion`GO:0005634^cellular_component^nucleus`GO:0009982^molecular_function^pseudouridine synthase activity`GO:0002153^molecular_function^steroid receptor RNA activator RNA binding`GO:0000049^molecular_function^tRNA binding`GO:0106029^molecular_function^tRNA pseudouridine synthase activity`GO:1990481^biological_process^mRNA pseudouridine synthesis`GO:0031119^bi…	GO:0003723^molecular_function^RNA binding`GO:0009982^molecular_function^pseudouridine synthase activity`GO:0001522^biological_process^pseudouridine synthesis`GO:0009451^biological_process^RNA modification	.	.
TRINITY_DN16243_c0_g2	TRINITY_DN16243_c0_g2_i2	PUS1_ASHGO^PUS1_ASHGO^Q:86-355,H:382-475^34.38%ID^E:2e-10^RecName: Full=tRNA pseudouridine synthase 1;^Eukaryota; Fungi; Dikarya; Ascomycota; Saccharomycotina; Saccharomycetes; Saccharomycetales; Saccharomycetaceae; Eremothecium	.	TRINITY_DN16243_c0_g2_i2.p1	86-385[+]	PUS1_ASHGO^PUS1_ASHGO^Q:1-90,H:382-475^34.38%ID^E:4e-11^RecName: Full=tRNA pseudouridine synthase 1;^Eukaryota; Fungi; Dikarya; Ascomycota; Saccharomycotina; Saccharomycetes; Saccharomycetales; Saccharomycetaceae; Eremothecium	.	.	.	.	KEGG:ago:AGOS_AFL105C`KO:K06173	GO:0005634^cellular_component^nucleus`GO:0046872^molecular_function^metal ion binding`GO:0009982^molecular_function^pseudouridine synthase activity`GO:0003723^molecular_function^RNA binding`GO:1990481^biological_process^mRNA pseudouridine synthesis`GO:0031120^biological_process^snRNA pseudouridine synthesis`GO:0031119^biological_process^tRNA pseudouridine synthesis	.	.	.
TRINITY_DN16184_c0_g1	TRINITY_DN16184_c0_g1_i1	.	.	.	.	.	.	.	.	.	.	.	.	.	.
TRINITY_DN16184_c1_g1	TRINITY_DN16184_c1_g1_i1	.	.	TRINITY_DN16184_c1_g1_i1.p1	3-335[+]	.	.	.	.	.	.	.	.	.	.
TRINITY_DN16157_c0_g1	TRINITY_DN16157_c0_g1_i1	.	.	.	.	.	.	.	.	.	.	.	.	.	.
TRINITY_DN16165_c1_g1	TRINITY_DN16165_c1_g1_i1	.	.	.	.	.	.	.	.	.	.	.	.	.	.
TRINITY_DN16165_c1_g2	TRINITY_DN16165_c1_g2_i1	.	.	.	.	.	.	.	.	.	.	.	.	.	.
TRINITY_DN16221_c0_g1	TRINITY_DN16221_c0_g1_i1	.	.	.	.	.	.	.	.	.	.	.	.	.	.
TRINITY_DN16221_c0_g1	TRINITY_DN16221_c0_g1_i2	DLP1_HUMAN^DLP1_HUMAN^Q:249-569,H:44-163^46.72%ID^E:5e-25^RecName: Full=Decaprenyl-diphosphate synthase subunit 2;^Eukaryota; Metazoa; Chordata; Craniata; Vertebrata; Euteleostomi; Mammalia; Eutheria; Euarchontoglires; Primates; Haplorrhini; Catarrhini; Hominidae; Homo	.	TRINITY_DN16221_c0_g1_i2.p1	243-572[+]	DLP1_HUMAN^DLP1_HUMAN^Q:3-109,H:44-163^46.72%ID^E:2e-26^RecName: Full=Decaprenyl-diphosphate synthase subunit 2;^Eukaryota; Metazoa; Chordata; Craniata; Vertebrata; Euteleostomi; Mammalia; Eutheria; Euarchontoglires; Primates; Haplorrhini; Catarrhini; Hominidae; Homo	.	.	.	COG0142^synthase	KEGG:hsa:57107`KO:K12505	GO:0005829^cellular_component^cytosol`GO:0005759^cellular_component^mitochondrial matrix`GO:1990234^cellular_component^transferase complex`GO:0046982^molecular_function^protein heterodimerization activity`GO:0000010^molecular_function^trans-hexaprenyltranstransferase activity`GO:0050347^molecular_function^trans-octaprenyltranstransferase activity`GO:0008299^biological_process^isoprenoid biosynthe…	.	.	.
TRINITY_DN16221_c0_g1	TRINITY_DN16221_c0_g1_i3	DLP1_HUMAN^DLP1_HUMAN^Q:249-887,H:44-276^39.5%ID^E:4e-45^RecName: Full=Decaprenyl-diphosphate synthase subunit 2;^Eukaryota; Metazoa; Chordata; Craniata; Vertebrata; Euteleostomi; Mammalia; Eutheria; Euarchontoglires; Primates; Haplorrhini; Catarrhini; Hominidae; Homo	.	TRINITY_DN16221_c0_g1_i3.p1	243-1232[+]	DLP1_HUMAN^DLP1_HUMAN^Q:3-215,H:44-276^39.5%ID^E:3e-46^RecName: Full=Decaprenyl-diphosphate synthase subunit 2;^Eukaryota; Metazoa; Chordata; Craniata; Vertebrata; Euteleostomi; Mammalia; Eutheria; Euarchontoglires; Primates; Haplorrhini; Catarrhini; Hominidae; Homo	PF00348.17^polyprenyl_synt^Polyprenyl synthetase^66-216^E:3.1e-14	.	.	COG0142^synthase	KEGG:hsa:57107`KO:K12505	GO:0005829^cellular_component^cytosol`GO:0005759^cellular_component^mitochondrial matrix`GO:1990234^cellular_component^transferase complex`GO:0046982^molecular_function^protein heterodimerization activity`GO:0000010^molecular_function^trans-hexaprenyltranstransferase activity`GO:0050347^molecular_function^trans-octaprenyltranstransferase activity`GO:0008299^biological_process^isoprenoid biosynthe…	GO:0008299^biological_process^isoprenoid biosynthetic process	.	.
TRINITY_DN16219_c0_g1	TRINITY_DN16219_c0_g1_i1	.	.	TRINITY_DN16219_c0_g1_i1.p1	642-953[+]	.	.	.	.	.	.	.	.	.	.
TRINITY_DN16219_c0_g1	TRINITY_DN16219_c0_g1_i2	.	.	TRINITY_DN16219_c0_g1_i2.p1	642-953[+]	.	.	.	.	.	.	.	.	.	.
TRINITY_DN16152_c0_g1	TRINITY_DN16152_c0_g1_i1	RS13_LUMRU^RS13_LUMRU^Q:1-444,H:4-151^72.97%ID^E:2e-74^RecName: Full=40S ribosomal protein S13;^Eukaryota; Metazoa; Lophotrochozoa; Annelida; Clitellata; Oligochaeta; Haplotaxida; Lumbricina; Lumbricidae; Lumbricinae; Lumbricus	.	.	.	.	.	.	.	.	.	GO:0005840^cellular_component^ribosome`GO:0003735^molecular_function^structural constituent of ribosome`GO:0006412^biological_process^translation	.	.	.
TRINITY_DN16209_c0_g1	TRINITY_DN16209_c0_g1_i1	PGES2_BOVIN^PGES2_BOVIN^Q:254-1051,H:99-363^43.01%ID^E:7e-74^RecName: Full=Prostaglandin E synthase 2;^Eukaryota; Metazoa; Chordata; Craniata; Vertebrata; Euteleostomi; Mammalia; Eutheria; Laurasiatheria; Cetartiodactyla; Ruminantia; Pecora; Bovidae; Bovinae; Bos	.	TRINITY_DN16209_c0_g1_i1.p1	89-1099[+]	PGES2_BOVIN^PGES2_BOVIN^Q:56-321,H:99-363^43.01%ID^E:3e-75^RecName: Full=Prostaglandin E synthase 2;^Eukaryota; Metazoa; Chordata; Craniata; Vertebrata; Euteleostomi; Mammalia; Eutheria; Laurasiatheria; Cetartiodactyla; Ruminantia; Pecora; Bovidae; Bovinae; Bos	PF00462.24^Glutaredoxin^Glutaredoxin^56-109^E:6.3e-10`PF13417.6^GST_N_3^Glutathione S-transferase, N-terminal domain^58-129^E:1.3e-07`PF13409.6^GST_N_2^Glutathione S-transferase, N-terminal domain^64-129^E:4.3e-07	.	.	ENOG410XS2X^prostaglandin E synthase	KEGG:bta:493639`KO:K05309	GO:0000139^cellular_component^Golgi membrane`GO:0016021^cellular_component^integral component of membrane`GO:0009055^molecular_function^electron transfer activity`GO:0043295^molecular_function^glutathione binding`GO:0020037^molecular_function^heme binding`GO:0016829^molecular_function^lyase activity`GO:0050220^molecular_function^prostaglandin-E synthase activity`GO:0015035^molecular_function^prot…	GO:0009055^molecular_function^electron transfer activity`GO:0015035^molecular_function^protein disulfide oxidoreductase activity`GO:0045454^biological_process^cell redox homeostasis`GO:0005515^molecular_function^protein binding	.	.
TRINITY_DN16209_c0_g2	TRINITY_DN16209_c0_g2_i1	PGES2_DANRE^PGES2_DANRE^Q:211-8,H:201-273^39.19%ID^E:3e-10^RecName: Full=Prostaglandin E synthase 2;^Eukaryota; Metazoa; Chordata; Craniata; Vertebrata; Euteleostomi; Actinopterygii; Neopterygii; Teleostei; Ostariophysi; Cypriniformes; Cyprinidae; Danio	.	.	.	.	.	.	.	ENOG410XS2X^prostaglandin E synthase	KEGG:dre:799964`KO:K05309	GO:0000139^cellular_component^Golgi membrane`GO:0016021^cellular_component^integral component of membrane`GO:0009055^molecular_function^electron transfer activity`GO:0043295^molecular_function^glutathione binding`GO:0020037^molecular_function^heme binding`GO:0016829^molecular_function^lyase activity`GO:0050220^molecular_function^prostaglandin-E synthase activity`GO:0015035^molecular_function^prot…	.	.	.
TRINITY_DN16209_c0_g1	TRINITY_DN16209_c0_g1_i2	PGES2_MOUSE^PGES2_MOUSE^Q:242-427,H:97-158^51.61%ID^E:3e-16^RecName: Full=Prostaglandin E synthase 2;^Eukaryota; Metazoa; Chordata; Craniata; Vertebrata; Euteleostomi; Mammalia; Eutheria; Euarchontoglires; Glires; Rodentia; Myomorpha; Muroidea; Muridae; Murinae; Mus; Mus	.	TRINITY_DN16209_c0_g1_i2.p1	89-430[+]	PGES2_MOUSE^PGES2_MOUSE^Q:52-113,H:97-158^51.61%ID^E:5e-18^RecName: Full=Prostaglandin E synthase 2;^Eukaryota; Metazoa; Chordata; Craniata; Vertebrata; Euteleostomi; Mammalia; Eutheria; Euarchontoglires; Glires; Rodentia; Myomorpha; Muroidea; Muridae; Murinae; Mus; Mus	PF00462.24^Glutaredoxin^Glutaredoxin^56-109^E:8e-11`PF13417.6^GST_N_3^Glutathione S-transferase, N-terminal domain^58-104^E:3.8e-06	.	.	ENOG410XS2X^prostaglandin E synthase	KEGG:mmu:96979`KO:K05309	GO:0005829^cellular_component^cytosol`GO:0000139^cellular_component^Golgi membrane`GO:0016021^cellular_component^integral component of membrane`GO:0005739^cellular_component^mitochondrion`GO:0005634^cellular_component^nucleus`GO:0003677^molecular_function^DNA binding`GO:0009055^molecular_function^electron transfer activity`GO:0043295^molecular_function^glutathione binding`GO:0020037^molecular_fun…	GO:0009055^molecular_function^electron transfer activity`GO:0015035^molecular_function^protein disulfide oxidoreductase activity`GO:0045454^biological_process^cell redox homeostasis`GO:0005515^molecular_function^protein binding	.	.
TRINITY_DN16207_c0_g1	TRINITY_DN16207_c0_g1_i1	OVCA2_DANRE^OVCA2_DANRE^Q:40-162,H:7-47^53.66%ID^E:8e-09^RecName: Full=Esterase OVCA2;^Eukaryota; Metazoa; Chordata; Craniata; Vertebrata; Euteleostomi; Actinopterygii; Neopterygii; Teleostei; Ostariophysi; Cypriniformes; Cyprinidae; Danio	.	.	.	.	.	.	.	ENOG4111JYH^ovarian cancer-associated gene 2 protein	KEGG:dre:553576	GO:0005737^cellular_component^cytoplasm`GO:0005634^cellular_component^nucleus`GO:0016787^molecular_function^hydrolase activity`GO:0032526^biological_process^response to retinoic acid	.	.	.
TRINITY_DN16207_c0_g1	TRINITY_DN16207_c0_g1_i2	OVCA2_DANRE^OVCA2_DANRE^Q:40-603,H:7-210^38.83%ID^E:2e-41^RecName: Full=Esterase OVCA2;^Eukaryota; Metazoa; Chordata; Craniata; Vertebrata; Euteleostomi; Actinopterygii; Neopterygii; Teleostei; Ostariophysi; Cypriniformes; Cyprinidae; Danio	.	TRINITY_DN16207_c0_g1_i2.p1	31-657[+]	OVCA2_DANRE^OVCA2_DANRE^Q:4-207,H:7-226^37.84%ID^E:8e-44^RecName: Full=Esterase OVCA2;^Eukaryota; Metazoa; Chordata; Craniata; Vertebrata; Euteleostomi; Actinopterygii; Neopterygii; Teleostei; Ostariophysi; Cypriniformes; Cyprinidae; Danio	PF03959.13^FSH1^Serine hydrolase (FSH1)^2-195^E:1.7e-51`PF02230.16^Abhydrolase_2^Phospholipase/Carboxylesterase^7-197^E:9.6e-07	.	.	ENOG4111JYH^ovarian cancer-associated gene 2 protein	KEGG:dre:553576	GO:0005737^cellular_component^cytoplasm`GO:0005634^cellular_component^nucleus`GO:0016787^molecular_function^hydrolase activity`GO:0032526^biological_process^response to retinoic acid	GO:0016787^molecular_function^hydrolase activity	.	.
TRINITY_DN16207_c0_g1	TRINITY_DN16207_c0_g1_i3	LOVG_DROME^LOVG_DROME^Q:232-579,H:116-228^37.93%ID^E:1e-19^RecName: Full=Esterase CG5412;^Eukaryota; Metazoa; Ecdysozoa; Arthropoda; Hexapoda; Insecta; Pterygota; Neoptera; Holometabola; Diptera; Brachycera; Muscomorpha; Ephydroidea; Drosophilidae; Drosophila; Sophophora	.	.	.	.	.	.	.	ENOG4111JYH^ovarian cancer-associated gene 2 protein	KEGG:dme:Dmel_CG5412	GO:0005737^cellular_component^cytoplasm`GO:0005634^cellular_component^nucleus`GO:0016787^molecular_function^hydrolase activity`GO:0032526^biological_process^response to retinoic acid	.	.	.
TRINITY_DN16197_c0_g1	TRINITY_DN16197_c0_g1_i1	WDR82_DANRE^WDR82_DANRE^Q:33-290,H:1-86^53.49%ID^E:5e-23^RecName: Full=WD repeat-containing protein 82;^Eukaryota; Metazoa; Chordata; Craniata; Vertebrata; Euteleostomi; Actinopterygii; Neopterygii; Teleostei; Ostariophysi; Cypriniformes; Cyprinidae; Danio`WDR82_DANRE^WDR82_DANRE^Q:645-821,H:87-126^52.54%ID^E:7e-10^RecName: Full=WD repeat-containing protein 82;^Eukaryota; Metazoa; Chordata; Crani…	.	.	.	.	.	.	.	ENOG410XT9X^histone H3-K4 methylation	KEGG:dre:321614`KO:K14962	GO:0072357^cellular_component^PTW/PP1 phosphatase complex`GO:0048188^cellular_component^Set1C/COMPASS complex`GO:0003682^molecular_function^chromatin binding`GO:0080182^biological_process^histone H3-K4 trimethylation	.	.	.
TRINITY_DN16197_c0_g1	TRINITY_DN16197_c0_g1_i2	WDR82_DANRE^WDR82_DANRE^Q:33-1034,H:1-312^48.36%ID^E:3e-107^RecName: Full=WD repeat-containing protein 82;^Eukaryota; Metazoa; Chordata; Craniata; Vertebrata; Euteleostomi; Actinopterygii; Neopterygii; Teleostei; Ostariophysi; Cypriniformes; Cyprinidae; Danio	.	TRINITY_DN16197_c0_g1_i2.p1	33-1076[+]	WDR82_DANRE^WDR82_DANRE^Q:1-334,H:1-312^48.36%ID^E:1e-107^RecName: Full=WD repeat-containing protein 82;^Eukaryota; Metazoa; Chordata; Craniata; Vertebrata; Euteleostomi; Actinopterygii; Neopterygii; Teleostei; Ostariophysi; Cypriniformes; Cyprinidae; Danio	PF00400.32^WD40^WD domain, G-beta repeat^12-49^E:0.16`PF00400.32^WD40^WD domain, G-beta repeat^98-135^E:6.4e-07	.	.	ENOG410XT9X^histone H3-K4 methylation	KEGG:dre:321614`KO:K14962	GO:0072357^cellular_component^PTW/PP1 phosphatase complex`GO:0048188^cellular_component^Set1C/COMPASS complex`GO:0003682^molecular_function^chromatin binding`GO:0080182^biological_process^histone H3-K4 trimethylation	GO:0005515^molecular_function^protein binding	.	.
TRINITY_DN16196_c0_g1	TRINITY_DN16196_c0_g1_i1	DDX28_MOUSE^DDX28_MOUSE^Q:18-1166,H:125-526^34.15%ID^E:2e-63^RecName: Full=Probable ATP-dependent RNA helicase DDX28;^Eukaryota; Metazoa; Chordata; Craniata; Vertebrata; Euteleostomi; Mammalia; Eutheria; Euarchontoglires; Glires; Rodentia; Myomorpha; Muroidea; Muridae; Murinae; Mus; Mus	.	TRINITY_DN16196_c0_g1_i1.p1	3-1199[+]	DDX28_MOUSE^DDX28_MOUSE^Q:6-388,H:125-526^34.15%ID^E:9e-64^RecName: Full=Probable ATP-dependent RNA helicase DDX28;^Eukaryota; Metazoa; Chordata; Craniata; Vertebrata; Euteleostomi; Mammalia; Eutheria; Euarchontoglires; Glires; Rodentia; Myomorpha; Muroidea; Muridae; Murinae; Mus; Mus	PF00270.29^DEAD^DEAD/DEAH box helicase^31-206^E:3.7e-27`PF00271.31^Helicase_C^Helicase conserved C-terminal domain^247-354^E:7.8e-24	.	.	ENOG410XQU7^DEAD (Asp-Glu-Ala-Asp) box polypeptide	KEGG:mmu:71986`KO:K20096	GO:0005829^cellular_component^cytosol`GO:0042645^cellular_component^mitochondrial nucleoid`GO:0005739^cellular_component^mitochondrion`GO:0005730^cellular_component^nucleolus`GO:0005634^cellular_component^nucleus`GO:0035770^cellular_component^ribonucleoprotein granule`GO:0005524^molecular_function^ATP binding`GO:0004386^molecular_function^helicase activity`GO:0019843^molecular_function^rRNA bindi…	GO:0003676^molecular_function^nucleic acid binding`GO:0005524^molecular_function^ATP binding	.	.
TRINITY_DN16196_c0_g1	TRINITY_DN16196_c0_g1_i2	DDX28_MOUSE^DDX28_MOUSE^Q:73-636,H:324-526^35.47%ID^E:1e-33^RecName: Full=Probable ATP-dependent RNA helicase DDX28;^Eukaryota; Metazoa; Chordata; Craniata; Vertebrata; Euteleostomi; Mammalia; Eutheria; Euarchontoglires; Glires; Rodentia; Myomorpha; Muroidea; Muridae; Murinae; Mus; Mus	.	TRINITY_DN16196_c0_g1_i2.p1	1-669[+]	DDX28_MOUSE^DDX28_MOUSE^Q:25-212,H:324-526^35.47%ID^E:4e-34^RecName: Full=Probable ATP-dependent RNA helicase DDX28;^Eukaryota; Metazoa; Chordata; Craniata; Vertebrata; Euteleostomi; Mammalia; Eutheria; Euarchontoglires; Glires; Rodentia; Myomorpha; Muroidea; Muridae; Murinae; Mus; Mus	PF00271.31^Helicase_C^Helicase conserved C-terminal domain^81-178^E:8.7e-24	.	.	ENOG410XQU7^DEAD (Asp-Glu-Ala-Asp) box polypeptide	KEGG:mmu:71986`KO:K20096	GO:0005829^cellular_component^cytosol`GO:0042645^cellular_component^mitochondrial nucleoid`GO:0005739^cellular_component^mitochondrion`GO:0005730^cellular_component^nucleolus`GO:0005634^cellular_component^nucleus`GO:0035770^cellular_component^ribonucleoprotein granule`GO:0005524^molecular_function^ATP binding`GO:0004386^molecular_function^helicase activity`GO:0019843^molecular_function^rRNA bindi…	.	.	.
TRINITY_DN16214_c0_g1	TRINITY_DN16214_c0_g1_i1	TM147_HUMAN^TM147_HUMAN^Q:358-501,H:27-74^53.06%ID^E:1e-06^RecName: Full=Transmembrane protein 147;^Eukaryota; Metazoa; Chordata; Craniata; Vertebrata; Euteleostomi; Mammalia; Eutheria; Euarchontoglires; Primates; Haplorrhini; Catarrhini; Hominidae; Homo	.	.	.	.	.	.	.	ENOG41101UF^Transmembrane protein 147	KEGG:hsa:10430	GO:0005789^cellular_component^endoplasmic reticulum membrane`GO:0016021^cellular_component^integral component of membrane`GO:0032991^cellular_component^protein-containing complex	.	.	.
TRINITY_DN16214_c0_g1	TRINITY_DN16214_c0_g1_i2	TM147_HUMAN^TM147_HUMAN^Q:358-666,H:27-114^38.83%ID^E:1e-14^RecName: Full=Transmembrane protein 147;^Eukaryota; Metazoa; Chordata; Craniata; Vertebrata; Euteleostomi; Mammalia; Eutheria; Euarchontoglires; Primates; Haplorrhini; Catarrhini; Hominidae; Homo	.	.	.	.	.	.	.	ENOG41101UF^Transmembrane protein 147	KEGG:hsa:10430	GO:0005789^cellular_component^endoplasmic reticulum membrane`GO:0016021^cellular_component^integral component of membrane`GO:0032991^cellular_component^protein-containing complex	.	.	.
TRINITY_DN16214_c0_g1	TRINITY_DN16214_c0_g1_i3	.	.	.	.	.	.	.	.	.	.	.	.	.	.
TRINITY_DN16214_c0_g1	TRINITY_DN16214_c0_g1_i4	TM147_BOVIN^TM147_BOVIN^Q:147-707,H:1-184^40.11%ID^E:9e-46^RecName: Full=Transmembrane protein 147;^Eukaryota; Metazoa; Chordata; Craniata; Vertebrata; Euteleostomi; Mammalia; Eutheria; Laurasiatheria; Cetartiodactyla; Ruminantia; Pecora; Bovidae; Bovinae; Bos	.	TRINITY_DN16214_c0_g1_i4.p1	147-866[+]	TM147_BOVIN^TM147_BOVIN^Q:8-187,H:8-184^40.56%ID^E:7e-47^RecName: Full=Transmembrane protein 147;^Eukaryota; Metazoa; Chordata; Craniata; Vertebrata; Euteleostomi; Mammalia; Eutheria; Laurasiatheria; Cetartiodactyla; Ruminantia; Pecora; Bovidae; Bovinae; Bos	PF09767.9^DUF2053^Predicted membrane protein (DUF2053)^4-161^E:9.8e-49	sigP:1^21^0.588^YES	ExpAA=118.75^PredHel=5^Topology=o50-72i103-125o135-157i170-189o199-221i	ENOG41101UF^Transmembrane protein 147	KEGG:bta:535038	GO:0005789^cellular_component^endoplasmic reticulum membrane`GO:0016021^cellular_component^integral component of membrane	.	.	.
TRINITY_DN16227_c0_g1	TRINITY_DN16227_c0_g1_i1	.	.	.	.	.	.	.	.	.	.	.	.	.	.
TRINITY_DN16227_c0_g1	TRINITY_DN16227_c0_g1_i2	.	.	.	.	.	.	.	.	.	.	.	.	.	.
TRINITY_DN16227_c0_g2	TRINITY_DN16227_c0_g2_i1	.	.	.	.	.	.	.	.	.	.	.	.	.	.
TRINITY_DN16227_c0_g3	TRINITY_DN16227_c0_g3_i1	.	.	.	.	.	.	.	.	.	.	.	.	.	.
TRINITY_DN16166_c0_g1	TRINITY_DN16166_c0_g1_i1	SPT6H_DANRE^SPT6H_DANRE^Q:6-287,H:190-295^28.46%ID^E:4e-06^RecName: Full=Transcription elongation factor SPT6;^Eukaryota; Metazoa; Chordata; Craniata; Vertebrata; Euteleostomi; Actinopterygii; Neopterygii; Teleostei; Ostariophysi; Cypriniformes; Cyprinidae; Danio	.	TRINITY_DN16166_c0_g1_i1.p1	3-389[+]	SPT6H_DANRE^SPT6H_DANRE^Q:2-95,H:190-295^28.46%ID^E:3e-06^RecName: Full=Transcription elongation factor SPT6;^Eukaryota; Metazoa; Chordata; Craniata; Vertebrata; Euteleostomi; Actinopterygii; Neopterygii; Teleostei; Ostariophysi; Cypriniformes; Cyprinidae; Danio	.	.	.	COG2183^domain protein	KEGG:dre:337866`KO:K11292	GO:0008023^cellular_component^transcription elongation factor complex`GO:0035327^cellular_component^transcriptionally active chromatin`GO:0003677^molecular_function^DNA binding`GO:0042393^molecular_function^histone binding`GO:0031491^molecular_function^nucleosome binding`GO:0070827^biological_process^chromatin maintenance`GO:0035050^biological_process^embryonic heart tube development`GO:0007507^b…	.	.	.
TRINITY_DN16166_c0_g1	TRINITY_DN16166_c0_g1_i2	.	.	TRINITY_DN16166_c0_g1_i2.p1	1-477[+]	.	.	.	.	.	.	.	.	.	.
TRINITY_DN16166_c0_g1	TRINITY_DN16166_c0_g1_i3	.	.	.	.	.	.	.	.	.	.	.	.	.	.
TRINITY_DN16169_c0_g1	TRINITY_DN16169_c0_g1_i1	KCND1_HUMAN^KCND1_HUMAN^Q:1-717,H:177-416^76.76%ID^E:4e-120^RecName: Full=Potassium voltage-gated channel subfamily D member 1;^Eukaryota; Metazoa; Chordata; Craniata; Vertebrata; Euteleostomi; Mammalia; Eutheria; Euarchontoglires; Primates; Haplorrhini; Catarrhini; Hominidae; Homo	.	TRINITY_DN16169_c0_g1_i1.p1	1-1422[+]	KCND1_HUMAN^KCND1_HUMAN^Q:1-262,H:177-439^75.76%ID^E:3e-135^RecName: Full=Potassium voltage-gated channel subfamily D member 1;^Eukaryota; Metazoa; Chordata; Craniata; Vertebrata; Euteleostomi; Mammalia; Eutheria; Euarchontoglires; Primates; Haplorrhini; Catarrhini; Hominidae; Homo	PF00520.31^Ion_trans^Ion transport protein^14-241^E:2.8e-37`PF07885.16^Ion_trans_2^Ion channel^156-233^E:2.7e-13	.	ExpAA=105.56^PredHel=4^Topology=o10-29i82-104o148-170i210-232o	COG1226^PotAssium voltage-gated channel	KEGG:hsa:3750`KO:K04891	GO:0030425^cellular_component^dendrite`GO:0016021^cellular_component^integral component of membrane`GO:0043025^cellular_component^neuronal cell body`GO:0005886^cellular_component^plasma membrane`GO:0008076^cellular_component^voltage-gated potassium channel complex`GO:0046872^molecular_function^metal ion binding`GO:0005249^molecular_function^voltage-gated potassium channel activity`GO:0071805^biol…	GO:0005216^molecular_function^ion channel activity`GO:0006811^biological_process^ion transport`GO:0055085^biological_process^transmembrane transport`GO:0016020^cellular_component^membrane	.	.
TRINITY_DN16169_c0_g1	TRINITY_DN16169_c0_g1_i2	KCND3_MOUSE^KCND3_MOUSE^Q:18-104,H:383-411^79.31%ID^E:1e-06^RecName: Full=Potassium voltage-gated channel subfamily D member 3;^Eukaryota; Metazoa; Chordata; Craniata; Vertebrata; Euteleostomi; Mammalia; Eutheria; Euarchontoglires; Glires; Rodentia; Myomorpha; Muroidea; Muridae; Murinae; Mus; Mus	.	TRINITY_DN16169_c0_g1_i2.p1	3-809[+]	KCNAL_DROME^KCNAL_DROME^Q:9-70,H:389-450^66.13%ID^E:1e-18^RecName: Full=Potassium voltage-gated channel protein Shal;^Eukaryota; Metazoa; Ecdysozoa; Arthropoda; Hexapoda; Insecta; Pterygota; Neoptera; Holometabola; Diptera; Brachycera; Muscomorpha; Ephydroidea; Drosophilidae; Drosophila; Sophophora	.	.	ExpAA=22.39^PredHel=1^Topology=i2-24o	COG1226^PotAssium voltage-gated channel	KEGG:dme:Dmel_CG9262`KO:K04892	GO:0030425^cellular_component^dendrite`GO:0016021^cellular_component^integral component of membrane`GO:0043204^cellular_component^perikaryon`GO:0005886^cellular_component^plasma membrane`GO:0008076^cellular_component^voltage-gated potassium channel complex`GO:0005250^molecular_function^A-type (transient outward) potassium channel activity`GO:0005249^molecular_function^voltage-gated potassium chan…	.	.	.
TRINITY_DN16199_c0_g1	TRINITY_DN16199_c0_g1_i1	.	.	.	.	.	.	.	.	.	.	.	.	.	.
TRINITY_DN16238_c0_g1	TRINITY_DN16238_c0_g1_i1	SRS10_MOUSE^SRS10_MOUSE^Q:23-316,H:6-103^47.96%ID^E:1e-24^RecName: Full=Serine/arginine-rich splicing factor 10;^Eukaryota; Metazoa; Chordata; Craniata; Vertebrata; Euteleostomi; Mammalia; Eutheria; Euarchontoglires; Glires; Rodentia; Myomorpha; Muroidea; Muridae; Murinae; Mus; Mus	.	TRINITY_DN16238_c0_g1_i1.p1	2-487[+]	SRS12_HUMAN^SRS12_HUMAN^Q:7-103,H:5-101^46.39%ID^E:2e-26^RecName: Full=Serine/arginine-rich splicing factor 12;^Eukaryota; Metazoa; Chordata; Craniata; Vertebrata; Euteleostomi; Mammalia; Eutheria; Euarchontoglires; Primates; Haplorrhini; Catarrhini; Hominidae; Homo	PF13893.6^RRM_5^RNA recognition motif. (a.k.a. RRM, RBD, or RNP domain)^8-92^E:0.00019`PF00076.22^RRM_1^RNA recognition motif. (a.k.a. RRM, RBD, or RNP domain)^14-83^E:1.5e-20	.	.	ENOG4111J16^serine arginine-rich splicing factor	KEGG:hsa:135295	GO:0016607^cellular_component^nuclear speck`GO:0005654^cellular_component^nucleoplasm`GO:0003723^molecular_function^RNA binding`GO:0050733^molecular_function^RS domain binding`GO:0051082^molecular_function^unfolded protein binding`GO:0000395^biological_process^mRNA 5'-splice site recognition`GO:0045292^biological_process^mRNA cis splicing, via spliceosome`GO:0048025^biological_process^negative re…	GO:0003676^molecular_function^nucleic acid binding	.	.
TRINITY_DN16238_c0_g1	TRINITY_DN16238_c0_g1_i2	SRS12_HUMAN^SRS12_HUMAN^Q:20-178,H:5-57^45.28%ID^E:1e-08^RecName: Full=Serine/arginine-rich splicing factor 12;^Eukaryota; Metazoa; Chordata; Craniata; Vertebrata; Euteleostomi; Mammalia; Eutheria; Euarchontoglires; Primates; Haplorrhini; Catarrhini; Hominidae; Homo	.	.	.	.	.	.	.	ENOG4111J16^serine arginine-rich splicing factor	KEGG:hsa:135295	GO:0016607^cellular_component^nuclear speck`GO:0005654^cellular_component^nucleoplasm`GO:0003723^molecular_function^RNA binding`GO:0050733^molecular_function^RS domain binding`GO:0051082^molecular_function^unfolded protein binding`GO:0000395^biological_process^mRNA 5'-splice site recognition`GO:0045292^biological_process^mRNA cis splicing, via spliceosome`GO:0048025^biological_process^negative re…	.	.	.
TRINITY_DN16238_c0_g1	TRINITY_DN16238_c0_g1_i3	.	.	.	.	.	.	.	.	.	.	.	.	.	.
TRINITY_DN16238_c0_g1	TRINITY_DN16238_c0_g1_i4	.	.	.	.	.	.	.	.	.	.	.	.	.	.
TRINITY_DN16238_c0_g1	TRINITY_DN16238_c0_g1_i5	.	.	.	.	.	.	.	.	.	.	.	.	.	.
TRINITY_DN16238_c0_g1	TRINITY_DN16238_c0_g1_i6	SRS12_HUMAN^SRS12_HUMAN^Q:20-181,H:5-58^44.44%ID^E:9e-09^RecName: Full=Serine/arginine-rich splicing factor 12;^Eukaryota; Metazoa; Chordata; Craniata; Vertebrata; Euteleostomi; Mammalia; Eutheria; Euarchontoglires; Primates; Haplorrhini; Catarrhini; Hominidae; Homo	.	.	.	.	.	.	.	ENOG4111J16^serine arginine-rich splicing factor	KEGG:hsa:135295	GO:0016607^cellular_component^nuclear speck`GO:0005654^cellular_component^nucleoplasm`GO:0003723^molecular_function^RNA binding`GO:0050733^molecular_function^RS domain binding`GO:0051082^molecular_function^unfolded protein binding`GO:0000395^biological_process^mRNA 5'-splice site recognition`GO:0045292^biological_process^mRNA cis splicing, via spliceosome`GO:0048025^biological_process^negative re…	.	.	.
TRINITY_DN16238_c0_g1	TRINITY_DN16238_c0_g1_i7	SRS12_HUMAN^SRS12_HUMAN^Q:20-181,H:5-58^44.44%ID^E:1e-08^RecName: Full=Serine/arginine-rich splicing factor 12;^Eukaryota; Metazoa; Chordata; Craniata; Vertebrata; Euteleostomi; Mammalia; Eutheria; Euarchontoglires; Primates; Haplorrhini; Catarrhini; Hominidae; Homo	.	.	.	.	.	.	.	ENOG4111J16^serine arginine-rich splicing factor	KEGG:hsa:135295	GO:0016607^cellular_component^nuclear speck`GO:0005654^cellular_component^nucleoplasm`GO:0003723^molecular_function^RNA binding`GO:0050733^molecular_function^RS domain binding`GO:0051082^molecular_function^unfolded protein binding`GO:0000395^biological_process^mRNA 5'-splice site recognition`GO:0045292^biological_process^mRNA cis splicing, via spliceosome`GO:0048025^biological_process^negative re…	.	.	.
TRINITY_DN16238_c0_g1	TRINITY_DN16238_c0_g1_i8	SRS12_HUMAN^SRS12_HUMAN^Q:20-178,H:5-57^45.28%ID^E:1e-08^RecName: Full=Serine/arginine-rich splicing factor 12;^Eukaryota; Metazoa; Chordata; Craniata; Vertebrata; Euteleostomi; Mammalia; Eutheria; Euarchontoglires; Primates; Haplorrhini; Catarrhini; Hominidae; Homo	.	.	.	.	.	.	.	ENOG4111J16^serine arginine-rich splicing factor	KEGG:hsa:135295	GO:0016607^cellular_component^nuclear speck`GO:0005654^cellular_component^nucleoplasm`GO:0003723^molecular_function^RNA binding`GO:0050733^molecular_function^RS domain binding`GO:0051082^molecular_function^unfolded protein binding`GO:0000395^biological_process^mRNA 5'-splice site recognition`GO:0045292^biological_process^mRNA cis splicing, via spliceosome`GO:0048025^biological_process^negative re…	.	.	.
TRINITY_DN16216_c0_g1	TRINITY_DN16216_c0_g1_i1	ASCC1_MOUSE^ASCC1_MOUSE^Q:131-1132,H:1-338^33.24%ID^E:2e-49^RecName: Full=Activating signal cointegrator 1 complex subunit 1;^Eukaryota; Metazoa; Chordata; Craniata; Vertebrata; Euteleostomi; Mammalia; Eutheria; Euarchontoglires; Glires; Rodentia; Myomorpha; Muroidea; Muridae; Murinae; Mus; Mus	.	TRINITY_DN16216_c0_g1_i1.p1	131-1201[+]	ASCC1_MOUSE^ASCC1_MOUSE^Q:1-351,H:1-355^33.06%ID^E:1e-57^RecName: Full=Activating signal cointegrator 1 complex subunit 1;^Eukaryota; Metazoa; Chordata; Craniata; Vertebrata; Euteleostomi; Mammalia; Eutheria; Euarchontoglires; Glires; Rodentia; Myomorpha; Muroidea; Muridae; Murinae; Mus; Mus	PF00013.29^KH_1^KH domain^75-123^E:3.2e-06`PF10469.9^AKAP7_NLS^AKAP7 2'5' RNA ligase-like domain^136-351^E:2.7e-43	.	.	ENOG4111FMP^activating signal cointegrator 1 complex subunit	KEGG:mmu:69090`KO:K18666	GO:0031594^cellular_component^neuromuscular junction`GO:0016607^cellular_component^nuclear speck`GO:0005634^cellular_component^nucleus`GO:0005667^cellular_component^transcription factor complex`GO:0003723^molecular_function^RNA binding`GO:0006281^biological_process^DNA repair`GO:0006355^biological_process^regulation of transcription, DNA-templated	GO:0003723^molecular_function^RNA binding	.	.
TRINITY_DN16193_c0_g1	TRINITY_DN16193_c0_g1_i1	OXLT_OXAFO^OXLT_OXAFO^Q:194-1171,H:117-417^25.45%ID^E:3e-08^RecName: Full=Oxalate:formate antiporter;^Bacteria; Proteobacteria; Betaproteobacteria; Burkholderiales; Oxalobacteraceae; Oxalobacter	.	TRINITY_DN16193_c0_g1_i1.p1	269-1174[+]	OXLT_OXAFO^OXLT_OXAFO^Q:40-301,H:170-417^24.81%ID^E:2e-09^RecName: Full=Oxalate:formate antiporter;^Bacteria; Proteobacteria; Betaproteobacteria; Burkholderiales; Oxalobacteraceae; Oxalobacter	PF07690.16^MFS_1^Major Facilitator Superfamily^43-248^E:1.2e-09	.	ExpAA=172.49^PredHel=8^Topology=i2-24o44-62i99-121o136-158i170-188o198-220i232-254o269-287i	ENOG410XQUK^Major Facilitator	KEGG:ofo:BRW83_0588`KO:K08177	GO:0016021^cellular_component^integral component of membrane`GO:0005886^cellular_component^plasma membrane`GO:0015297^molecular_function^antiporter activity`GO:0019531^molecular_function^oxalate transmembrane transporter activity	GO:0055085^biological_process^transmembrane transport`GO:0016021^cellular_component^integral component of membrane	.	.
TRINITY_DN16193_c0_g1	TRINITY_DN16193_c0_g1_i2	.	.	TRINITY_DN16193_c0_g1_i2.p2	269-610[+]	.	.	.	ExpAA=41.52^PredHel=2^Topology=i2-24o44-62i	.	.	.	.	.	.
TRINITY_DN16193_c0_g1	TRINITY_DN16193_c0_g1_i3	.	.	.	.	.	.	.	.	.	.	.	.	.	.
TRINITY_DN16218_c0_g1	TRINITY_DN16218_c0_g1_i1	PKHF2_CHICK^PKHF2_CHICK^Q:1-120,H:173-212^60%ID^E:2e-10^RecName: Full=Pleckstrin homology domain-containing family F member 2;^Eukaryota; Metazoa; Chordata; Craniata; Vertebrata; Euteleostomi; Archelosauria; Archosauria; Dinosauria; Saurischia; Theropoda; Coelurosauria; Aves; Neognathae; Galloanserae; Galliformes; Phasianidae; Phasianinae; Gallus	.	.	.	.	.	.	.	ENOG410XPJK^Pleckstrin homology domain containing, family F (With FYVE domain) member	KEGG:gga:420234	GO:0031901^cellular_component^early endosome membrane`GO:0005783^cellular_component^endoplasmic reticulum`GO:0046872^molecular_function^metal ion binding`GO:0035091^molecular_function^phosphatidylinositol binding`GO:0015031^biological_process^protein transport	.	.	.
TRINITY_DN16218_c0_g1	TRINITY_DN16218_c0_g1_i2	PKHF1_DROME^PKHF1_DROME^Q:104-586,H:9-172^42.68%ID^E:8e-43^RecName: Full=Pleckstrin homology domain-containing family F member 1 homolog {ECO:0000250|UniProtKB:Q96S99};^Eukaryota; Metazoa; Ecdysozoa; Arthropoda; Hexapoda; Insecta; Pterygota; Neoptera; Holometabola; Diptera; Brachycera; Muscomorpha; Ephydroidea; Drosophilidae; Drosophila; Sophophora	.	TRINITY_DN16218_c0_g1_i2.p1	101-601[+]	PKHF1_DROME^PKHF1_DROME^Q:2-162,H:9-172^42.68%ID^E:9e-44^RecName: Full=Pleckstrin homology domain-containing family F member 1 homolog {ECO:0000250|UniProtKB:Q96S99};^Eukaryota; Metazoa; Ecdysozoa; Arthropoda; Hexapoda; Insecta; Pterygota; Neoptera; Holometabola; Diptera; Brachycera; Muscomorpha; Ephydroidea; Drosophilidae; Drosophila; Sophophora	PF00169.29^PH^PH domain^32-123^E:1.3e-13	.	.	ENOG410XPJK^Pleckstrin homology domain containing, family F (With FYVE domain) member	KEGG:dme:Dmel_CG14782	GO:0016324^cellular_component^apical plasma membrane`GO:0005938^cellular_component^cell cortex`GO:0005769^cellular_component^early endosome`GO:0010008^cellular_component^endosome membrane`GO:0005770^cellular_component^late endosome`GO:0046872^molecular_function^metal ion binding`GO:0035091^molecular_function^phosphatidylinositol binding`GO:0006897^biological_process^endocytosis`GO:0007032^biologi…	.	.	.
TRINITY_DN16218_c0_g1	TRINITY_DN16218_c0_g1_i3	PKHF2_CHICK^PKHF2_CHICK^Q:77-199,H:172-212^58.54%ID^E:6e-10^RecName: Full=Pleckstrin homology domain-containing family F member 2;^Eukaryota; Metazoa; Chordata; Craniata; Vertebrata; Euteleostomi; Archelosauria; Archosauria; Dinosauria; Saurischia; Theropoda; Coelurosauria; Aves; Neognathae; Galloanserae; Galliformes; Phasianidae; Phasianinae; Gallus	.	.	.	.	.	.	.	ENOG410XPJK^Pleckstrin homology domain containing, family F (With FYVE domain) member	KEGG:gga:420234	GO:0031901^cellular_component^early endosome membrane`GO:0005783^cellular_component^endoplasmic reticulum`GO:0046872^molecular_function^metal ion binding`GO:0035091^molecular_function^phosphatidylinositol binding`GO:0015031^biological_process^protein transport	.	.	.
TRINITY_DN16218_c0_g1	TRINITY_DN16218_c0_g1_i4	PKHF1_DROME^PKHF1_DROME^Q:104-724,H:9-218^44.76%ID^E:8e-63^RecName: Full=Pleckstrin homology domain-containing family F member 1 homolog {ECO:0000250|UniProtKB:Q96S99};^Eukaryota; Metazoa; Ecdysozoa; Arthropoda; Hexapoda; Insecta; Pterygota; Neoptera; Holometabola; Diptera; Brachycera; Muscomorpha; Ephydroidea; Drosophilidae; Drosophila; Sophophora	.	TRINITY_DN16218_c0_g1_i4.p1	101-718[+]	PKHF1_DROME^PKHF1_DROME^Q:2-205,H:9-215^44.93%ID^E:6e-64^RecName: Full=Pleckstrin homology domain-containing family F member 1 homolog {ECO:0000250|UniProtKB:Q96S99};^Eukaryota; Metazoa; Ecdysozoa; Arthropoda; Hexapoda; Insecta; Pterygota; Neoptera; Holometabola; Diptera; Brachycera; Muscomorpha; Ephydroidea; Drosophilidae; Drosophila; Sophophora	PF00169.29^PH^PH domain^32-123^E:2.3e-13`PF01363.21^FYVE^FYVE zinc finger^138-201^E:6.7e-19	.	.	ENOG410XPJK^Pleckstrin homology domain containing, family F (With FYVE domain) member	KEGG:dme:Dmel_CG14782	GO:0016324^cellular_component^apical plasma membrane`GO:0005938^cellular_component^cell cortex`GO:0005769^cellular_component^early endosome`GO:0010008^cellular_component^endosome membrane`GO:0005770^cellular_component^late endosome`GO:0046872^molecular_function^metal ion binding`GO:0035091^molecular_function^phosphatidylinositol binding`GO:0006897^biological_process^endocytosis`GO:0007032^biologi…	GO:0046872^molecular_function^metal ion binding	.	.
TRINITY_DN16213_c0_g1	TRINITY_DN16213_c0_g1_i1	THIL_DANRE^THIL_DANRE^Q:50-1240,H:22-418^56.89%ID^E:6e-155^RecName: Full=Acetyl-CoA acetyltransferase, mitochondrial;^Eukaryota; Metazoa; Chordata; Craniata; Vertebrata; Euteleostomi; Actinopterygii; Neopterygii; Teleostei; Ostariophysi; Cypriniformes; Cyprinidae; Danio	.	TRINITY_DN16213_c0_g1_i1.p1	2-1249[+]	THIL_DANRE^THIL_DANRE^Q:17-413,H:22-418^56.89%ID^E:3e-155^RecName: Full=Acetyl-CoA acetyltransferase, mitochondrial;^Eukaryota; Metazoa; Chordata; Craniata; Vertebrata; Euteleostomi; Actinopterygii; Neopterygii; Teleostei; Ostariophysi; Cypriniformes; Cyprinidae; Danio	PF00108.23^Thiolase_N^Thiolase, N-terminal domain^31-285^E:1.5e-86`PF02803.18^Thiolase_C^Thiolase, C-terminal domain^295-413^E:1.7e-34	.	.	COG0183^acetyl-coa acetyltransferase	KEGG:dre:445290`KO:K00626	GO:0005739^cellular_component^mitochondrion`GO:0003985^molecular_function^acetyl-CoA C-acetyltransferase activity`GO:0003988^molecular_function^acetyl-CoA C-acyltransferase activity`GO:0046872^molecular_function^metal ion binding`GO:0006635^biological_process^fatty acid beta-oxidation	GO:0016747^molecular_function^transferase activity, transferring acyl groups other than amino-acyl groups	.	.
TRINITY_DN16213_c0_g1	TRINITY_DN16213_c0_g1_i2	THIL_DANRE^THIL_DANRE^Q:3-1214,H:12-418^56.07%ID^E:2e-153^RecName: Full=Acetyl-CoA acetyltransferase, mitochondrial;^Eukaryota; Metazoa; Chordata; Craniata; Vertebrata; Euteleostomi; Actinopterygii; Neopterygii; Teleostei; Ostariophysi; Cypriniformes; Cyprinidae; Danio	.	TRINITY_DN16213_c0_g1_i2.p1	213-1223[+]	THIL_DANRE^THIL_DANRE^Q:1-334,H:84-418^61.01%ID^E:4e-141^RecName: Full=Acetyl-CoA acetyltransferase, mitochondrial;^Eukaryota; Metazoa; Chordata; Craniata; Vertebrata; Euteleostomi; Actinopterygii; Neopterygii; Teleostei; Ostariophysi; Cypriniformes; Cyprinidae; Danio	PF00108.23^Thiolase_N^Thiolase, N-terminal domain^1-206^E:2.6e-73`PF02803.18^Thiolase_C^Thiolase, C-terminal domain^216-334^E:1.1e-34	.	.	COG0183^acetyl-coa acetyltransferase	KEGG:dre:445290`KO:K00626	GO:0005739^cellular_component^mitochondrion`GO:0003985^molecular_function^acetyl-CoA C-acetyltransferase activity`GO:0003988^molecular_function^acetyl-CoA C-acyltransferase activity`GO:0046872^molecular_function^metal ion binding`GO:0006635^biological_process^fatty acid beta-oxidation	GO:0016747^molecular_function^transferase activity, transferring acyl groups other than amino-acyl groups	.	.
TRINITY_DN16213_c0_g1	TRINITY_DN16213_c0_g1_i3	THIL_DANRE^THIL_DANRE^Q:445-1284,H:138-418^59.93%ID^E:2e-121^RecName: Full=Acetyl-CoA acetyltransferase, mitochondrial;^Eukaryota; Metazoa; Chordata; Craniata; Vertebrata; Euteleostomi; Actinopterygii; Neopterygii; Teleostei; Ostariophysi; Cypriniformes; Cyprinidae; Danio`THIL_DANRE^THIL_DANRE^Q:50-397,H:22-136^50.86%ID^E:2e-121^RecName: Full=Acetyl-CoA acetyltransferase, mitochondrial;^Eukaryota…	.	TRINITY_DN16213_c0_g1_i3.p2	2-436[+]	THILH_CAEEL^THILH_CAEEL^Q:27-132,H:20-125^51.89%ID^E:1e-30^RecName: Full=Acetyl-CoA acetyltransferase homolog, mitochondrial {ECO:0000305};^Eukaryota; Metazoa; Ecdysozoa; Nematoda; Chromadorea; Rhabditida; Rhabditina; Rhabditomorpha; Rhabditoidea; Rhabditidae; Peloderinae; Caenorhabditis	PF00108.23^Thiolase_N^Thiolase, N-terminal domain^31-132^E:1.3e-28	.	ExpAA=19.42^PredHel=1^Topology=i121-143o	COG0183^acetyl-coa acetyltransferase	KEGG:cel:CELE_T02G5.8`KO:K00626	GO:0005739^cellular_component^mitochondrion`GO:0003985^molecular_function^acetyl-CoA C-acetyltransferase activity`GO:0003988^molecular_function^acetyl-CoA C-acyltransferase activity`GO:0046872^molecular_function^metal ion binding`GO:0006635^biological_process^fatty acid beta-oxidation	GO:0016747^molecular_function^transferase activity, transferring acyl groups other than amino-acyl groups	.	.
TRINITY_DN16213_c0_g1	TRINITY_DN16213_c0_g1_i3	THIL_DANRE^THIL_DANRE^Q:445-1284,H:138-418^59.93%ID^E:2e-121^RecName: Full=Acetyl-CoA acetyltransferase, mitochondrial;^Eukaryota; Metazoa; Chordata; Craniata; Vertebrata; Euteleostomi; Actinopterygii; Neopterygii; Teleostei; Ostariophysi; Cypriniformes; Cyprinidae; Danio`THIL_DANRE^THIL_DANRE^Q:50-397,H:22-136^50.86%ID^E:2e-121^RecName: Full=Acetyl-CoA acetyltransferase, mitochondrial;^Eukaryota…	.	TRINITY_DN16213_c0_g1_i3.p1	478-1293[+]	THILA_XENLA^THILA_XENLA^Q:1-269,H:149-418^59.41%ID^E:7e-110^RecName: Full=Acetyl-CoA acetyltransferase A, mitochondrial;^Eukaryota; Metazoa; Chordata; Craniata; Vertebrata; Euteleostomi; Amphibia; Batrachia; Anura; Pipoidea; Pipidae; Xenopodinae; Xenopus; Xenopus	PF00108.23^Thiolase_N^Thiolase, N-terminal domain^1-141^E:4.5e-45`PF02803.18^Thiolase_C^Thiolase, C-terminal domain^151-269^E:6.9e-35	.	.	.	KEGG:xla:414639`KO:K00626	GO:0005739^cellular_component^mitochondrion`GO:0003985^molecular_function^acetyl-CoA C-acetyltransferase activity`GO:0046872^molecular_function^metal ion binding	GO:0016747^molecular_function^transferase activity, transferring acyl groups other than amino-acyl groups	.	.
TRINITY_DN16222_c0_g1	TRINITY_DN16222_c0_g1_i1	.	.	.	.	.	.	.	.	.	.	.	.	.	.
TRINITY_DN16222_c0_g2	TRINITY_DN16222_c0_g2_i1	.	.	.	.	.	.	.	.	.	.	.	.	.	.
TRINITY_DN16161_c0_g1	TRINITY_DN16161_c0_g1_i1	.	.	.	.	.	.	.	.	.	.	.	.	.	.
TRINITY_DN16247_c0_g1	TRINITY_DN16247_c0_g1_i1	.	.	.	.	.	.	.	.	.	.	.	.	.	.
TRINITY_DN16247_c0_g1	TRINITY_DN16247_c0_g1_i2	.	.	.	.	.	.	.	.	.	.	.	.	.	.
TRINITY_DN16247_c0_g1	TRINITY_DN16247_c0_g1_i3	.	.	.	.	.	.	.	.	.	.	.	.	.	.
TRINITY_DN16158_c0_g1	TRINITY_DN16158_c0_g1_i1	.	.	TRINITY_DN16158_c0_g1_i1.p1	2-892[+]	.	.	.	ExpAA=160.28^PredHel=7^Topology=o10-32i45-67o91-113i120-142o157-188i209-228o238-257i	.	.	.	.	.	.
TRINITY_DN16185_c0_g1	TRINITY_DN16185_c0_g1_i1	.	.	.	.	.	.	.	.	.	.	.	.	.	.
TRINITY_DN16185_c0_g1	TRINITY_DN16185_c0_g1_i2	SRS10_MOUSE^SRS10_MOUSE^Q:325-552,H:22-97^47.37%ID^E:2e-16^RecName: Full=Serine/arginine-rich splicing factor 10;^Eukaryota; Metazoa; Chordata; Craniata; Vertebrata; Euteleostomi; Mammalia; Eutheria; Euarchontoglires; Glires; Rodentia; Myomorpha; Muroidea; Muridae; Murinae; Mus; Mus	.	TRINITY_DN16185_c0_g1_i2.p1	547-879[+]	.	.	.	.	.	.	.	.	.	.
TRINITY_DN16185_c0_g1	TRINITY_DN16185_c0_g1_i3	SRS10_MOUSE^SRS10_MOUSE^Q:51-317,H:9-97^44.94%ID^E:1e-20^RecName: Full=Serine/arginine-rich splicing factor 10;^Eukaryota; Metazoa; Chordata; Craniata; Vertebrata; Euteleostomi; Mammalia; Eutheria; Euarchontoglires; Glires; Rodentia; Myomorpha; Muroidea; Muridae; Murinae; Mus; Mus	.	TRINITY_DN16185_c0_g1_i3.p1	39-644[+]	SRS10_MOUSE^SRS10_MOUSE^Q:5-94,H:9-98^44.44%ID^E:9e-23^RecName: Full=Serine/arginine-rich splicing factor 10;^Eukaryota; Metazoa; Chordata; Craniata; Vertebrata; Euteleostomi; Mammalia; Eutheria; Euarchontoglires; Glires; Rodentia; Myomorpha; Muroidea; Muridae; Murinae; Mus; Mus	PF00076.22^RRM_1^RNA recognition motif. (a.k.a. RRM, RBD, or RNP domain)^8-78^E:1.1e-18	.	.	COG0724^Rna-binding protein	KEGG:mmu:14105`KO:K12900	GO:0005829^cellular_component^cytosol`GO:0016607^cellular_component^nuclear speck`GO:0005654^cellular_component^nucleoplasm`GO:0003723^molecular_function^RNA binding`GO:0051082^molecular_function^unfolded protein binding`GO:0016482^biological_process^cytosolic transport`GO:0000395^biological_process^mRNA 5'-splice site recognition`GO:0045292^biological_process^mRNA cis splicing, via spliceosome`G…	GO:0003676^molecular_function^nucleic acid binding	.	.
TRINITY_DN16174_c0_g1	TRINITY_DN16174_c0_g1_i1	.	.	.	.	.	.	.	.	.	.	.	.	.	.
TRINITY_DN16163_c0_g1	TRINITY_DN16163_c0_g1_i1	TGS1_HUMAN^TGS1_HUMAN^Q:631-1050,H:659-779^47.14%ID^E:8e-28^RecName: Full=Trimethylguanosine synthase;^Eukaryota; Metazoa; Chordata; Craniata; Vertebrata; Euteleostomi; Mammalia; Eutheria; Euarchontoglires; Primates; Haplorrhini; Catarrhini; Hominidae; Homo	.	TRINITY_DN16163_c0_g1_i1.p1	1-1050[+]	TGS1_HUMAN^TGS1_HUMAN^Q:196-350,H:644-779^49.03%ID^E:4e-35^RecName: Full=Trimethylguanosine synthase;^Eukaryota; Metazoa; Chordata; Craniata; Vertebrata; Euteleostomi; Mammalia; Eutheria; Euarchontoglires; Primates; Haplorrhini; Catarrhini; Hominidae; Homo	PF02475.16^Met_10^Met-10+ like-protein^238-305^E:1.5e-06`PF09445.10^Methyltransf_15^RNA cap guanine-N2 methyltransferase^248-350^E:7e-25	.	.	ENOG410XRUD^trimethylguanosine synthase	KEGG:hsa:96764`KO:K14292	GO:0015030^cellular_component^Cajal body`GO:0005737^cellular_component^cytoplasm`GO:0005829^cellular_component^cytosol`GO:0005615^cellular_component^extracellular space`GO:0005730^cellular_component^nucleolus`GO:0005654^cellular_component^nucleoplasm`GO:0005634^cellular_component^nucleus`GO:0030532^cellular_component^small nuclear ribonucleoprotein complex`GO:0008173^molecular_function^RNA methyl…	GO:0008168^molecular_function^methyltransferase activity`GO:0001510^biological_process^RNA methylation`GO:0009452^biological_process^7-methylguanosine RNA capping	.	.
TRINITY_DN16249_c0_g1	TRINITY_DN16249_c0_g1_i1	SOB1A_XENLA^SOB1A_XENLA^Q:171-518,H:3-114^48.28%ID^E:2e-29^RecName: Full=SOSS complex subunit B1-A;^Eukaryota; Metazoa; Chordata; Craniata; Vertebrata; Euteleostomi; Amphibia; Batrachia; Anura; Pipoidea; Pipidae; Xenopodinae; Xenopus; Xenopus	.	TRINITY_DN16249_c0_g1_i1.p1	153-560[+]	SOB1A_XENLA^SOB1A_XENLA^Q:7-122,H:3-114^48.28%ID^E:2e-30^RecName: Full=SOSS complex subunit B1-A;^Eukaryota; Metazoa; Chordata; Craniata; Vertebrata; Euteleostomi; Amphibia; Batrachia; Anura; Pipoidea; Pipidae; Xenopodinae; Xenopus; Xenopus	.	.	.	.	KEGG:xla:446552	GO:0005634^cellular_component^nucleus`GO:0070876^cellular_component^SOSS complex`GO:0003697^molecular_function^single-stranded DNA binding`GO:0006974^biological_process^cellular response to DNA damage stimulus`GO:0006281^biological_process^DNA repair`GO:0000724^biological_process^double-strand break repair via homologous recombination`GO:0007093^biological_process^mitotic cell cycle checkpoint`GO…	.	.	.
TRINITY_DN16249_c0_g1	TRINITY_DN16249_c0_g1_i2	.	.	.	.	.	.	.	.	.	.	.	.	.	.
TRINITY_DN16249_c0_g1	TRINITY_DN16249_c0_g1_i3	.	.	.	.	.	.	.	.	.	.	.	.	.	.
TRINITY_DN16168_c0_g1	TRINITY_DN16168_c0_g1_i1	.	.	.	.	.	.	.	.	.	.	.	.	.	.
TRINITY_DN16168_c0_g2	TRINITY_DN16168_c0_g2_i1	.	.	TRINITY_DN16168_c0_g2_i1.p1	1-297[+]	.	PF13306.6^LRR_5^BspA type Leucine rich repeat region (6 copies)^27-92^E:0.058	.	.	.	.	.	.	.	.
TRINITY_DN16168_c0_g1	TRINITY_DN16168_c0_g1_i2	.	.	TRINITY_DN16168_c0_g1_i2.p1	3-458[+]	.	.	.	.	.	.	.	.	.	.
TRINITY_DN16168_c0_g1	TRINITY_DN16168_c0_g1_i3	.	.	TRINITY_DN16168_c0_g1_i3.p1	2-343[+]	.	.	.	.	.	.	.	.	.	.
TRINITY_DN16229_c0_g1	TRINITY_DN16229_c0_g1_i1	.	.	TRINITY_DN16229_c0_g1_i1.p1	205-1356[+]	.	.	.	.	.	.	.	.	.	.
TRINITY_DN16229_c0_g1	TRINITY_DN16229_c0_g1_i2	.	.	TRINITY_DN16229_c0_g1_i2.p1	205-1305[+]	.	.	.	.	.	.	.	.	.	.
TRINITY_DN16229_c0_g1	TRINITY_DN16229_c0_g1_i3	.	.	TRINITY_DN16229_c0_g1_i3.p1	283-1008[+]	.	.	.	.	.	.	.	.	.	.
TRINITY_DN16229_c1_g1	TRINITY_DN16229_c1_g1_i1	.	.	.	.	.	.	.	.	.	.	.	.	.	.
TRINITY_DN16229_c2_g1	TRINITY_DN16229_c2_g1_i1	.	.	.	.	.	.	.	.	.	.	.	.	.	.
TRINITY_DN16176_c0_g1	TRINITY_DN16176_c0_g1_i1	.	.	TRINITY_DN16176_c0_g1_i1.p1	49-402[+]	.	.	.	.	.	.	.	.	.	.
TRINITY_DN16171_c0_g1	TRINITY_DN16171_c0_g1_i1	.	.	.	.	.	.	.	.	.	.	.	.	.	.
TRINITY_DN16156_c0_g1	TRINITY_DN16156_c0_g1_i1	.	.	.	.	.	.	.	.	.	.	.	.	.	.
TRINITY_DN16156_c0_g1	TRINITY_DN16156_c0_g1_i2	FUND1_RAT^FUND1_RAT^Q:225-467,H:67-154^36.36%ID^E:1e-09^RecName: Full=FUN14 domain-containing protein 1;^Eukaryota; Metazoa; Chordata; Craniata; Vertebrata; Euteleostomi; Mammalia; Eutheria; Euarchontoglires; Glires; Rodentia; Myomorpha; Muroidea; Muridae; Murinae; Rattus	.	TRINITY_DN16156_c0_g1_i2.p1	30-476[+]	FUND1_RAT^FUND1_RAT^Q:44-146,H:45-154^37.27%ID^E:7e-15^RecName: Full=FUN14 domain-containing protein 1;^Eukaryota; Metazoa; Chordata; Craniata; Vertebrata; Euteleostomi; Mammalia; Eutheria; Euarchontoglires; Glires; Rodentia; Myomorpha; Muroidea; Muridae; Murinae; Rattus	PF04930.15^FUN14^FUN14 family^53-145^E:2.2e-18	.	ExpAA=51.38^PredHel=2^Topology=o48-67i74-96o	ENOG41122V1^fun14 domain containing	KEGG:rno:363442`KO:K17986	GO:0031307^cellular_component^integral component of mitochondrial outer membrane`GO:0000422^biological_process^autophagy of mitochondrion`GO:0001666^biological_process^response to hypoxia`GO:0010243^biological_process^response to organonitrogen compound	.	.	.
TRINITY_DN16183_c0_g1	TRINITY_DN16183_c0_g1_i1	.	.	.	.	.	.	.	.	.	.	.	.	.	.
TRINITY_DN16183_c0_g2	TRINITY_DN16183_c0_g2_i1	.	.	.	.	.	.	.	.	.	.	.	.	.	.
TRINITY_DN16164_c0_g1	TRINITY_DN16164_c0_g1_i1	.	.	.	.	.	.	.	.	.	.	.	.	.	.
TRINITY_DN16217_c0_g1	TRINITY_DN16217_c0_g1_i1	.	.	.	.	.	.	.	.	.	.	.	.	.	.
TRINITY_DN16217_c0_g1	TRINITY_DN16217_c0_g1_i2	RM22_MOUSE^RM22_MOUSE^Q:167-379,H:45-116^41.67%ID^E:7e-09^RecName: Full=39S ribosomal protein L22, mitochondrial;^Eukaryota; Metazoa; Chordata; Craniata; Vertebrata; Euteleostomi; Mammalia; Eutheria; Euarchontoglires; Glires; Rodentia; Myomorpha; Muroidea; Muridae; Murinae; Mus; Mus	.	TRINITY_DN16217_c0_g1_i2.p1	2-385[+]	RM22_MOUSE^RM22_MOUSE^Q:56-126,H:45-116^41.67%ID^E:3e-09^RecName: Full=39S ribosomal protein L22, mitochondrial;^Eukaryota; Metazoa; Chordata; Craniata; Vertebrata; Euteleostomi; Mammalia; Eutheria; Euarchontoglires; Glires; Rodentia; Myomorpha; Muroidea; Muridae; Murinae; Mus; Mus	.	.	.	COG0091^The globular domain of the protein is located near the polypeptide exit tunnel on the outside of the subunit, while an extended beta-hairpin is found that lines the wall of the exit tunnel in the center of the 70S ribosome (By similarity)	KEGG:mmu:216767`KO:K02890	GO:0015934^cellular_component^large ribosomal subunit`GO:0005762^cellular_component^mitochondrial large ribosomal subunit`GO:0005739^cellular_component^mitochondrion`GO:0003735^molecular_function^structural constituent of ribosome`GO:0042255^biological_process^ribosome assembly`GO:0006412^biological_process^translation	.	.	.
TRINITY_DN16217_c0_g1	TRINITY_DN16217_c0_g1_i3	RM22_RAT^RM22_RAT^Q:167-565,H:45-178^38.69%ID^E:9e-17^RecName: Full=39S ribosomal protein L22, mitochondrial;^Eukaryota; Metazoa; Chordata; Craniata; Vertebrata; Euteleostomi; Mammalia; Eutheria; Euarchontoglires; Glires; Rodentia; Myomorpha; Muroidea; Muridae; Murinae; Rattus	.	TRINITY_DN16217_c0_g1_i3.p1	2-661[+]	RM22_RAT^RM22_RAT^Q:56-219,H:45-206^36.26%ID^E:6e-18^RecName: Full=39S ribosomal protein L22, mitochondrial;^Eukaryota; Metazoa; Chordata; Craniata; Vertebrata; Euteleostomi; Mammalia; Eutheria; Euarchontoglires; Glires; Rodentia; Myomorpha; Muroidea; Muridae; Murinae; Rattus	PF00237.19^Ribosomal_L22^Ribosomal protein L22p/L17e^88-182^E:4.8e-12	.	.	COG0091^The globular domain of the protein is located near the polypeptide exit tunnel on the outside of the subunit, while an extended beta-hairpin is found that lines the wall of the exit tunnel in the center of the 70S ribosome (By similarity)	KEGG:rno:287302`KO:K02890	GO:0015934^cellular_component^large ribosomal subunit`GO:0005762^cellular_component^mitochondrial large ribosomal subunit`GO:0003735^molecular_function^structural constituent of ribosome`GO:0042255^biological_process^ribosome assembly`GO:0006412^biological_process^translation	GO:0003735^molecular_function^structural constituent of ribosome`GO:0006412^biological_process^translation`GO:0005840^cellular_component^ribosome	.	.
TRINITY_DN16198_c0_g1	TRINITY_DN16198_c0_g1_i1	TPRKB_DANRE^TPRKB_DANRE^Q:43-396,H:1-116^33.6%ID^E:4e-09^RecName: Full=EKC/KEOPS complex subunit TPRKB {ECO:0000305};^Eukaryota; Metazoa; Chordata; Craniata; Vertebrata; Euteleostomi; Actinopterygii; Neopterygii; Teleostei; Ostariophysi; Cypriniformes; Cyprinidae; Danio	.	TRINITY_DN16198_c0_g1_i1.p1	1-582[+]	TPRKB_DANRE^TPRKB_DANRE^Q:15-190,H:1-174^30.11%ID^E:5e-11^RecName: Full=EKC/KEOPS complex subunit TPRKB {ECO:0000305};^Eukaryota; Metazoa; Chordata; Craniata; Vertebrata; Euteleostomi; Actinopterygii; Neopterygii; Teleostei; Ostariophysi; Cypriniformes; Cyprinidae; Danio	PF08617.10^CGI-121^Kinase binding protein CGI-121^28-193^E:1.8e-20	.	.	ENOG4111MCN^Tp53rk binding protein	KEGG:dre:492501`KO:K15901	GO:0005737^cellular_component^cytoplasm`GO:0005829^cellular_component^cytosol`GO:0000408^cellular_component^EKC/KEOPS complex`GO:0005634^cellular_component^nucleus`GO:0002949^biological_process^tRNA threonylcarbamoyladenosine modification	.	.	.
TRINITY_DN16154_c0_g1	TRINITY_DN16154_c0_g1_i1	.	.	.	.	.	.	.	.	.	.	.	.	.	.
TRINITY_DN16154_c0_g1	TRINITY_DN16154_c0_g1_i2	.	.	.	.	.	.	.	.	.	.	.	.	.	.
TRINITY_DN16244_c0_g1	TRINITY_DN16244_c0_g1_i1	.	.	.	.	.	.	.	.	.	.	.	.	.	.
TRINITY_DN16244_c0_g1	TRINITY_DN16244_c0_g1_i2	.	.	.	.	.	.	.	.	.	.	.	.	.	.
TRINITY_DN16203_c0_g1	TRINITY_DN16203_c0_g1_i1	RT07_CHICK^RT07_CHICK^Q:252-746,H:69-230^34.55%ID^E:3e-21^RecName: Full=28S ribosomal protein S7, mitochondrial;^Eukaryota; Metazoa; Chordata; Craniata; Vertebrata; Euteleostomi; Archelosauria; Archosauria; Dinosauria; Saurischia; Theropoda; Coelurosauria; Aves; Neognathae; Galloanserae; Galliformes; Phasianidae; Phasianinae; Gallus	.	TRINITY_DN16203_c0_g1_i1.p1	108-758[+]	RT07_CHICK^RT07_CHICK^Q:49-212,H:69-229^34.76%ID^E:1e-21^RecName: Full=28S ribosomal protein S7, mitochondrial;^Eukaryota; Metazoa; Chordata; Craniata; Vertebrata; Euteleostomi; Archelosauria; Archosauria; Dinosauria; Saurischia; Theropoda; Coelurosauria; Aves; Neognathae; Galloanserae; Galliformes; Phasianidae; Phasianinae; Gallus	PF00177.21^Ribosomal_S7^Ribosomal protein S7p/S5e^53-208^E:3.9e-19	.	.	COG0049^One of the primary rRNA binding proteins, it binds directly to 16S rRNA where it nucleates assembly of the head domain of the 30S subunit. Is located at the subunit interface close to the decoding center, probably blocks exit of the E-site tRNA (By similarity)	KEGG:gga:422122`KO:K02992	GO:0005763^cellular_component^mitochondrial small ribosomal subunit`GO:0003729^molecular_function^mRNA binding`GO:0019843^molecular_function^rRNA binding`GO:0003735^molecular_function^structural constituent of ribosome`GO:0032543^biological_process^mitochondrial translation`GO:0000028^biological_process^ribosomal small subunit assembly`GO:0006412^biological_process^translation	.	.	.
TRINITY_DN16203_c0_g1	TRINITY_DN16203_c0_g1_i2	RT07_CHICK^RT07_CHICK^Q:182-676,H:69-230^34.55%ID^E:2e-21^RecName: Full=28S ribosomal protein S7, mitochondrial;^Eukaryota; Metazoa; Chordata; Craniata; Vertebrata; Euteleostomi; Archelosauria; Archosauria; Dinosauria; Saurischia; Theropoda; Coelurosauria; Aves; Neognathae; Galloanserae; Galliformes; Phasianidae; Phasianinae; Gallus	.	TRINITY_DN16203_c0_g1_i2.p1	38-688[+]	RT07_CHICK^RT07_CHICK^Q:49-212,H:69-229^34.76%ID^E:1e-21^RecName: Full=28S ribosomal protein S7, mitochondrial;^Eukaryota; Metazoa; Chordata; Craniata; Vertebrata; Euteleostomi; Archelosauria; Archosauria; Dinosauria; Saurischia; Theropoda; Coelurosauria; Aves; Neognathae; Galloanserae; Galliformes; Phasianidae; Phasianinae; Gallus	PF00177.21^Ribosomal_S7^Ribosomal protein S7p/S5e^53-208^E:3.9e-19	.	.	COG0049^One of the primary rRNA binding proteins, it binds directly to 16S rRNA where it nucleates assembly of the head domain of the 30S subunit. Is located at the subunit interface close to the decoding center, probably blocks exit of the E-site tRNA (By similarity)	KEGG:gga:422122`KO:K02992	GO:0005763^cellular_component^mitochondrial small ribosomal subunit`GO:0003729^molecular_function^mRNA binding`GO:0019843^molecular_function^rRNA binding`GO:0003735^molecular_function^structural constituent of ribosome`GO:0032543^biological_process^mitochondrial translation`GO:0000028^biological_process^ribosomal small subunit assembly`GO:0006412^biological_process^translation	.	.	.
TRINITY_DN16215_c0_g1	TRINITY_DN16215_c0_g1_i1	CRG1_YEAST^CRG1_YEAST^Q:169-888,H:13-263^25.56%ID^E:1e-18^RecName: Full=Probable S-adenosylmethionine-dependent methyltransferase CRG1;^Eukaryota; Fungi; Dikarya; Ascomycota; Saccharomycotina; Saccharomycetes; Saccharomycetales; Saccharomycetaceae; Saccharomyces	.	TRINITY_DN16215_c0_g1_i1.p1	130-978[+]	CRG1_YEAST^CRG1_YEAST^Q:14-253,H:13-263^25.56%ID^E:4e-19^RecName: Full=Probable S-adenosylmethionine-dependent methyltransferase CRG1;^Eukaryota; Fungi; Dikarya; Ascomycota; Saccharomycotina; Saccharomycetes; Saccharomycetales; Saccharomycetaceae; Saccharomyces	PF03141.16^Methyltransf_29^Putative S-adenosyl-L-methionine-dependent methyltransferase^16-147^E:6.5e-08`PF01209.18^Ubie_methyltran^ubiE/COQ5 methyltransferase family^30-144^E:1.3e-07`PF05401.11^NodS^Nodulation protein S (NodS)^33-118^E:0.0003`PF05148.15^Methyltransf_8^Hypothetical methyltransferase^36-146^E:0.00042`PF13489.6^Methyltransf_23^Methyltransferase domain^44-151^E:4.1e-08`PF02353.20^CM…	.	.	.	KEGG:sce:YHR209W	GO:0005737^cellular_component^cytoplasm`GO:0008168^molecular_function^methyltransferase activity`GO:0003729^molecular_function^mRNA binding`GO:0008757^molecular_function^S-adenosylmethionine-dependent methyltransferase activity`GO:0055088^biological_process^lipid homeostasis	GO:0008168^molecular_function^methyltransferase activity`GO:0008757^molecular_function^S-adenosylmethionine-dependent methyltransferase activity`GO:0009312^biological_process^oligosaccharide biosynthetic process`GO:0009877^biological_process^nodulation`GO:0005730^cellular_component^nucleolus	.	.
TRINITY_DN16188_c0_g1	TRINITY_DN16188_c0_g1_i1	.	.	.	.	.	.	.	.	.	.	.	.	.	.
TRINITY_DN16206_c0_g1	TRINITY_DN16206_c0_g1_i1	.	.	TRINITY_DN16206_c0_g1_i1.p1	81-728[+]	.	.	.	.	.	.	.	.	.	.
TRINITY_DN16212_c0_g1	TRINITY_DN16212_c0_g1_i1	.	.	.	.	.	.	.	.	.	.	.	.	.	.
TRINITY_DN16246_c0_g1	TRINITY_DN16246_c0_g1_i1	.	.	.	.	.	.	.	.	.	.	.	.	.	.
TRINITY_DN16246_c0_g2	TRINITY_DN16246_c0_g2_i1	.	.	.	.	.	.	.	.	.	.	.	.	.	.
TRINITY_DN16246_c0_g2	TRINITY_DN16246_c0_g2_i2	.	.	.	.	.	.	.	.	.	.	.	.	.	.
TRINITY_DN16182_c0_g1	TRINITY_DN16182_c0_g1_i1	DJC25_XENLA^DJC25_XENLA^Q:84-1028,H:25-344^47.83%ID^E:4e-79^RecName: Full=DnaJ homolog subfamily C member 25;^Eukaryota; Metazoa; Chordata; Craniata; Vertebrata; Euteleostomi; Amphibia; Batrachia; Anura; Pipoidea; Pipidae; Xenopodinae; Xenopus; Xenopus	.	TRINITY_DN16182_c0_g1_i1.p1	3-1052[+]	DJC25_XENLA^DJC25_XENLA^Q:7-342,H:1-344^49.71%ID^E:9e-96^RecName: Full=DnaJ homolog subfamily C member 25;^Eukaryota; Metazoa; Chordata; Craniata; Vertebrata; Euteleostomi; Amphibia; Batrachia; Anura; Pipoidea; Pipidae; Xenopodinae; Xenopus; Xenopus	PF00226.31^DnaJ^DnaJ domain^36-101^E:7.6e-20	sigP:1^25^0.882^YES	ExpAA=59.22^PredHel=3^Topology=o10-32i126-148o226-243i	.	.	GO:0016021^cellular_component^integral component of membrane	.	.	.
TRINITY_DN16162_c0_g1	TRINITY_DN16162_c0_g1_i1	.	.	.	.	.	.	.	.	.	.	.	.	.	.
TRINITY_DN16162_c1_g1	TRINITY_DN16162_c1_g1_i1	.	.	.	.	.	.	.	.	.	.	.	.	.	.
TRINITY_DN16220_c0_g1	TRINITY_DN16220_c0_g1_i1	TLK2_HUMAN^TLK2_HUMAN^Q:191-595,H:432-566^62.22%ID^E:1e-43^RecName: Full=Serine/threonine-protein kinase tousled-like 2;^Eukaryota; Metazoa; Chordata; Craniata; Vertebrata; Euteleostomi; Mammalia; Eutheria; Euarchontoglires; Primates; Haplorrhini; Catarrhini; Hominidae; Homo	.	TRINITY_DN16220_c0_g1_i1.p1	2-595[+]	TLK2_DANRE^TLK2_DANRE^Q:29-198,H:323-492^57.06%ID^E:8e-51^RecName: Full=Serine/threonine-protein kinase tousled-like 2 {ECO:0000250|UniProtKB:Q86UE8};^Eukaryota; Metazoa; Chordata; Craniata; Vertebrata; Euteleostomi; Actinopterygii; Neopterygii; Teleostei; Ostariophysi; Cypriniformes; Cyprinidae; Danio	PF00069.25^Pkinase^Protein kinase domain^97-197^E:3.5e-18`PF07714.17^Pkinase_Tyr^Protein tyrosine kinase^98-191^E:4.5e-10	.	.	ENOG410Y3FX^Tousled-like kinase	KEGG:dre:407732`KO:K08864	GO:0005634^cellular_component^nucleus`GO:0005524^molecular_function^ATP binding`GO:0004674^molecular_function^protein serine/threonine kinase activity	GO:0004672^molecular_function^protein kinase activity`GO:0005524^molecular_function^ATP binding`GO:0006468^biological_process^protein phosphorylation	.	.
TRINITY_DN16180_c0_g1	TRINITY_DN16180_c0_g1_i1	.	.	.	.	.	.	.	.	.	.	.	.	.	.
TRINITY_DN16191_c0_g1	TRINITY_DN16191_c0_g1_i1	C1GLT_CAEEL^C1GLT_CAEEL^Q:273-1073,H:87-353^50.94%ID^E:3e-90^RecName: Full=Glycoprotein-N-acetylgalactosamine 3-beta-galactosyltransferase 1;^Eukaryota; Metazoa; Ecdysozoa; Nematoda; Chromadorea; Rhabditida; Rhabditina; Rhabditomorpha; Rhabditoidea; Rhabditidae; Peloderinae; Caenorhabditis	.	TRINITY_DN16191_c0_g1_i1.p1	57-1154[+]	C1GLT_CAEEL^C1GLT_CAEEL^Q:73-339,H:87-353^50.94%ID^E:2e-102^RecName: Full=Glycoprotein-N-acetylgalactosamine 3-beta-galactosyltransferase 1;^Eukaryota; Metazoa; Ecdysozoa; Nematoda; Chromadorea; Rhabditida; Rhabditina; Rhabditomorpha; Rhabditoidea; Rhabditidae; Peloderinae; Caenorhabditis	PF02434.16^Fringe^Fringe-like^91-263^E:3e-14	.	ExpAA=22.90^PredHel=1^Topology=i7-29o	ENOG410YRJG^Core 1 synthase, glycoprotein-N-acetylgalactosamine 3-beta-galactosyltransferase, 1	KEGG:cel:CELE_C38H2.2`KO:K00731	GO:0016021^cellular_component^integral component of membrane`GO:0016263^molecular_function^glycoprotein-N-acetylgalactosamine 3-beta-galactosyltransferase activity`GO:0046872^molecular_function^metal ion binding`GO:0016267^biological_process^O-glycan processing, core 1	GO:0016757^molecular_function^transferase activity, transferring glycosyl groups`GO:0016020^cellular_component^membrane	.	.
TRINITY_DN16191_c0_g1	TRINITY_DN16191_c0_g1_i2	C1GLT_DROME^C1GLT_DROME^Q:34-558,H:198-372^42.86%ID^E:2e-45^RecName: Full=Glycoprotein-N-acetylgalactosamine 3-beta-galactosyltransferase 1;^Eukaryota; Metazoa; Ecdysozoa; Arthropoda; Hexapoda; Insecta; Pterygota; Neoptera; Holometabola; Diptera; Brachycera; Muscomorpha; Ephydroidea; Drosophilidae; Drosophila; Sophophora	.	TRINITY_DN16191_c0_g1_i2.p1	97-567[+]	C1GLT_DROME^C1GLT_DROME^Q:1-154,H:219-372^40.26%ID^E:3e-36^RecName: Full=Glycoprotein-N-acetylgalactosamine 3-beta-galactosyltransferase 1;^Eukaryota; Metazoa; Ecdysozoa; Arthropoda; Hexapoda; Insecta; Pterygota; Neoptera; Holometabola; Diptera; Brachycera; Muscomorpha; Ephydroidea; Drosophilidae; Drosophila; Sophophora	.	.	.	ENOG410YRJG^Core 1 synthase, glycoprotein-N-acetylgalactosamine 3-beta-galactosyltransferase, 1	KEGG:dme:Dmel_CG9520`KO:K00731	GO:0016021^cellular_component^integral component of membrane`GO:0048531^molecular_function^beta-1,3-galactosyltransferase activity`GO:0016263^molecular_function^glycoprotein-N-acetylgalactosamine 3-beta-galactosyltransferase activity`GO:0046872^molecular_function^metal ion binding`GO:0021551^biological_process^central nervous system morphogenesis`GO:0009247^biological_process^glycolipid biosynthe…	.	.	.
TRINITY_DN16204_c0_g1	TRINITY_DN16204_c0_g1_i1	.	.	TRINITY_DN16204_c0_g1_i1.p1	164-664[+]	.	PF02291.15^TFIID-31kDa^Transcription initiation factor IID, 31kD subunit^9-127^E:2.3e-17	.	.	.	.	.	GO:0006352^biological_process^DNA-templated transcription, initiation	.	.
TRINITY_DN16170_c0_g1	TRINITY_DN16170_c0_g1_i1	.	.	.	.	.	.	.	.	.	.	.	.	.	.
TRINITY_DN16170_c0_g1	TRINITY_DN16170_c0_g1_i2	.	.	.	.	.	.	.	.	.	.	.	.	.	.
TRINITY_DN16224_c0_g1	TRINITY_DN16224_c0_g1_i1	.	.	TRINITY_DN16224_c0_g1_i1.p1	1-525[+]	.	.	.	.	.	.	.	.	.	.
TRINITY_DN16224_c0_g1	TRINITY_DN16224_c0_g1_i2	DPOE1_MOUSE^DPOE1_MOUSE^Q:37-996,H:1973-2275^24.17%ID^E:5e-29^RecName: Full=DNA polymerase epsilon catalytic subunit A;^Eukaryota; Metazoa; Chordata; Craniata; Vertebrata; Euteleostomi; Mammalia; Eutheria; Euarchontoglires; Glires; Rodentia; Myomorpha; Muroidea; Muridae; Murinae; Mus; Mus	.	TRINITY_DN16224_c0_g1_i2.p1	1-1008[+]	DPOE1_MOUSE^DPOE1_MOUSE^Q:13-332,H:1973-2275^24.17%ID^E:2e-29^RecName: Full=DNA polymerase epsilon catalytic subunit A;^Eukaryota; Metazoa; Chordata; Craniata; Vertebrata; Euteleostomi; Mammalia; Eutheria; Euarchontoglires; Glires; Rodentia; Myomorpha; Muroidea; Muridae; Murinae; Mus; Mus	.	.	.	COG0417^DNA polymerase	KEGG:mmu:18973`KO:K02324	GO:0008622^cellular_component^epsilon DNA polymerase complex`GO:0005654^cellular_component^nucleoplasm`GO:0005634^cellular_component^nucleus`GO:0005886^cellular_component^plasma membrane`GO:0051539^molecular_function^4 iron, 4 sulfur cluster binding`GO:0003682^molecular_function^chromatin binding`GO:0003677^molecular_function^DNA binding`GO:0003887^molecular_function^DNA-directed DNA polymerase a…	.	.	.
TRINITY_DN16201_c0_g1	TRINITY_DN16201_c0_g1_i1	.	.	.	.	.	.	.	.	.	.	.	.	.	.
TRINITY_DN16201_c0_g1	TRINITY_DN16201_c0_g1_i2	.	.	.	.	.	.	.	.	.	.	.	.	.	.
TRINITY_DN16237_c0_g1	TRINITY_DN16237_c0_g1_i1	MRM3A_DANRE^MRM3A_DANRE^Q:229-1050,H:114-420^34.38%ID^E:8e-49^RecName: Full=rRNA methyltransferase 3A, mitochondrial {ECO:0000250|UniProtKB:Q9HC36};^Eukaryota; Metazoa; Chordata; Craniata; Vertebrata; Euteleostomi; Actinopterygii; Neopterygii; Teleostei; Ostariophysi; Cypriniformes; Cyprinidae; Danio	.	TRINITY_DN16237_c0_g1_i1.p1	1-1065[+]	MRM3A_DANRE^MRM3A_DANRE^Q:77-350,H:114-420^34.38%ID^E:6e-49^RecName: Full=rRNA methyltransferase 3A, mitochondrial {ECO:0000250|UniProtKB:Q9HC36};^Eukaryota; Metazoa; Chordata; Craniata; Vertebrata; Euteleostomi; Actinopterygii; Neopterygii; Teleostei; Ostariophysi; Cypriniformes; Cyprinidae; Danio	PF08032.12^SpoU_sub_bind^RNA 2'-O ribose methyltransferase substrate binding^105-175^E:3.5e-05`PF00588.19^SpoU_methylase^SpoU rRNA Methylase family^191-342^E:7.9e-20	.	.	COG0566^Methyltransferase	.	GO:0005739^cellular_component^mitochondrion`GO:0003723^molecular_function^RNA binding`GO:0008173^molecular_function^RNA methyltransferase activity`GO:0006364^biological_process^rRNA processing	GO:0008168^molecular_function^methyltransferase activity`GO:0003723^molecular_function^RNA binding`GO:0008173^molecular_function^RNA methyltransferase activity`GO:0006396^biological_process^RNA processing	.	.
TRINITY_DN16237_c0_g1	TRINITY_DN16237_c0_g1_i2	MRM3A_DANRE^MRM3A_DANRE^Q:35-712,H:163-420^35.58%ID^E:5e-44^RecName: Full=rRNA methyltransferase 3A, mitochondrial {ECO:0000250|UniProtKB:Q9HC36};^Eukaryota; Metazoa; Chordata; Craniata; Vertebrata; Euteleostomi; Actinopterygii; Neopterygii; Teleostei; Ostariophysi; Cypriniformes; Cyprinidae; Danio	.	TRINITY_DN16237_c0_g1_i2.p1	2-727[+]	MRM3A_DANRE^MRM3A_DANRE^Q:12-237,H:163-420^35.58%ID^E:2e-44^RecName: Full=rRNA methyltransferase 3A, mitochondrial {ECO:0000250|UniProtKB:Q9HC36};^Eukaryota; Metazoa; Chordata; Craniata; Vertebrata; Euteleostomi; Actinopterygii; Neopterygii; Teleostei; Ostariophysi; Cypriniformes; Cyprinidae; Danio	PF00588.19^SpoU_methylase^SpoU rRNA Methylase family^78-229^E:2.9e-20	.	.	COG0566^Methyltransferase	.	GO:0005739^cellular_component^mitochondrion`GO:0003723^molecular_function^RNA binding`GO:0008173^molecular_function^RNA methyltransferase activity`GO:0006364^biological_process^rRNA processing	GO:0003723^molecular_function^RNA binding`GO:0008173^molecular_function^RNA methyltransferase activity`GO:0006396^biological_process^RNA processing	.	.
TRINITY_DN16190_c0_g1	TRINITY_DN16190_c0_g1_i1	.	.	.	.	.	.	.	.	.	.	.	.	.	.
TRINITY_DN16190_c0_g1	TRINITY_DN16190_c0_g1_i2	.	.	.	.	.	.	.	.	.	.	.	.	.	.
TRINITY_DN16187_c0_g1	TRINITY_DN16187_c0_g1_i1	RTRAF_PONAB^RTRAF_PONAB^Q:31-774,H:2-243^38.71%ID^E:5e-49^RecName: Full=RNA transcription, translation and transport factor protein {ECO:0000250|UniProtKB:Q9Y224};^Eukaryota; Metazoa; Chordata; Craniata; Vertebrata; Euteleostomi; Mammalia; Eutheria; Euarchontoglires; Primates; Haplorrhini; Catarrhini; Hominidae; Pongo	.	TRINITY_DN16187_c0_g1_i1.p1	1-780[+]	RTRAF_PONAB^RTRAF_PONAB^Q:11-258,H:2-243^38.71%ID^E:1e-49^RecName: Full=RNA transcription, translation and transport factor protein {ECO:0000250|UniProtKB:Q9Y224};^Eukaryota; Metazoa; Chordata; Craniata; Vertebrata; Euteleostomi; Mammalia; Eutheria; Euarchontoglires; Primates; Haplorrhini; Catarrhini; Hominidae; Pongo	PF10036.9^RLL^RNA transcription, translation and transport factor protein^11-258^E:9.8e-67	.	.	ENOG410XRFT^chromosome 14 open reading frame 166	KEGG:pon:100173074`KO:K15433	GO:0005813^cellular_component^centrosome`GO:0005737^cellular_component^cytoplasm`GO:0005829^cellular_component^cytosol`GO:0072686^cellular_component^mitotic spindle`GO:0005654^cellular_component^nucleoplasm`GO:0005634^cellular_component^nucleus`GO:0048471^cellular_component^perinuclear region of cytoplasm`GO:0072669^cellular_component^tRNA-splicing ligase complex`GO:0042802^molecular_function^ide…	.	.	.
TRINITY_DN16230_c0_g1	TRINITY_DN16230_c0_g1_i1	EF2_CHICK^EF2_CHICK^Q:24-641,H:1-196^75.24%ID^E:2e-90^RecName: Full=Elongation factor 2;^Eukaryota; Metazoa; Chordata; Craniata; Vertebrata; Euteleostomi; Archelosauria; Archosauria; Dinosauria; Saurischia; Theropoda; Coelurosauria; Aves; Neognathae; Galloanserae; Galliformes; Phasianidae; Phasianinae; Gallus	.	TRINITY_DN16230_c0_g1_i1.p1	24-641[+]	EF2_CHICK^EF2_CHICK^Q:1-206,H:1-196^75.24%ID^E:1e-100^RecName: Full=Elongation factor 2;^Eukaryota; Metazoa; Chordata; Craniata; Vertebrata; Euteleostomi; Archelosauria; Archosauria; Dinosauria; Saurischia; Theropoda; Coelurosauria; Aves; Neognathae; Galloanserae; Galliformes; Phasianidae; Phasianinae; Gallus	PF00009.27^GTP_EFTU^Elongation factor Tu GTP binding domain^17-198^E:2.9e-62`PF01926.23^MMR_HSR1^50S ribosome-binding GTPase^27-168^E:2.6e-05	.	.	COG0480^Catalyzes the GTP-dependent ribosomal translocation step during translation elongation. During this step, the ribosome changes from the pre-translocational (PRE) to the post- translocational (POST) state as the newly formed A-site-bound peptidyl-tRNA and P-site-bound deacylated tRNA move to the P and E sites, respectively. Catalyzes the coordinated movement of the two tRNA molecules, the …	KEGG:gga:396325`KO:K03234	GO:0005737^cellular_component^cytoplasm`GO:0005829^cellular_component^cytosol`GO:1990904^cellular_component^ribonucleoprotein complex`GO:0005525^molecular_function^GTP binding`GO:0003924^molecular_function^GTPase activity`GO:0043022^molecular_function^ribosome binding`GO:0003746^molecular_function^translation elongation factor activity`GO:0006414^biological_process^translational elongation	GO:0003924^molecular_function^GTPase activity`GO:0005525^molecular_function^GTP binding	.	.
TRINITY_DN16230_c0_g1	TRINITY_DN16230_c0_g1_i2	EF2_CHICK^EF2_CHICK^Q:101-664,H:19-196^75%ID^E:3e-78^RecName: Full=Elongation factor 2;^Eukaryota; Metazoa; Chordata; Craniata; Vertebrata; Euteleostomi; Archelosauria; Archosauria; Dinosauria; Saurischia; Theropoda; Coelurosauria; Aves; Neognathae; Galloanserae; Galliformes; Phasianidae; Phasianinae; Gallus	.	TRINITY_DN16230_c0_g1_i2.p1	110-664[+]	EF2_CHICK^EF2_CHICK^Q:1-185,H:22-196^75.14%ID^E:1e-87^RecName: Full=Elongation factor 2;^Eukaryota; Metazoa; Chordata; Craniata; Vertebrata; Euteleostomi; Archelosauria; Archosauria; Dinosauria; Saurischia; Theropoda; Coelurosauria; Aves; Neognathae; Galloanserae; Galliformes; Phasianidae; Phasianinae; Gallus	PF00009.27^GTP_EFTU^Elongation factor Tu GTP binding domain^1-177^E:1.2e-59`PF01926.23^MMR_HSR1^50S ribosome-binding GTPase^7-147^E:2.2e-05	.	.	COG0480^Catalyzes the GTP-dependent ribosomal translocation step during translation elongation. During this step, the ribosome changes from the pre-translocational (PRE) to the post- translocational (POST) state as the newly formed A-site-bound peptidyl-tRNA and P-site-bound deacylated tRNA move to the P and E sites, respectively. Catalyzes the coordinated movement of the two tRNA molecules, the …	KEGG:gga:396325`KO:K03234	GO:0005737^cellular_component^cytoplasm`GO:0005829^cellular_component^cytosol`GO:1990904^cellular_component^ribonucleoprotein complex`GO:0005525^molecular_function^GTP binding`GO:0003924^molecular_function^GTPase activity`GO:0043022^molecular_function^ribosome binding`GO:0003746^molecular_function^translation elongation factor activity`GO:0006414^biological_process^translational elongation	GO:0003924^molecular_function^GTPase activity`GO:0005525^molecular_function^GTP binding	.	.
TRINITY_DN16179_c0_g1	TRINITY_DN16179_c0_g1_i1	ZC12B_HUMAN^ZC12B_HUMAN^Q:634-1077,H:190-347^44.94%ID^E:1e-33^RecName: Full=Probable ribonuclease ZC3H12B;^Eukaryota; Metazoa; Chordata; Craniata; Vertebrata; Euteleostomi; Mammalia; Eutheria; Euarchontoglires; Primates; Haplorrhini; Catarrhini; Hominidae; Homo	.	TRINITY_DN16179_c0_g1_i1.p1	1-1230[+]	ZC12B_HUMAN^ZC12B_HUMAN^Q:212-359,H:190-347^44.94%ID^E:4e-34^RecName: Full=Probable ribonuclease ZC3H12B;^Eukaryota; Metazoa; Chordata; Craniata; Vertebrata; Euteleostomi; Mammalia; Eutheria; Euarchontoglires; Primates; Haplorrhini; Catarrhini; Hominidae; Homo	PF11977.8^RNase_Zc3h12a^Zc3h12a-like Ribonuclease NYN domain^212-356^E:2.8e-40	.	.	ENOG410ZNK1^negative regulation of proteasomal ubiquitin-dependent protein catabolic process	KEGG:hsa:340554`KO:K18668	GO:0004519^molecular_function^endonuclease activity`GO:0046872^molecular_function^metal ion binding	.	.	.
TRINITY_DN16179_c0_g1	TRINITY_DN16179_c0_g1_i2	ZC12B_HUMAN^ZC12B_HUMAN^Q:716-1120,H:203-347^43.45%ID^E:7e-28^RecName: Full=Probable ribonuclease ZC3H12B;^Eukaryota; Metazoa; Chordata; Craniata; Vertebrata; Euteleostomi; Mammalia; Eutheria; Euarchontoglires; Primates; Haplorrhini; Catarrhini; Hominidae; Homo`ZC12B_HUMAN^ZC12B_HUMAN^Q:633-674,H:190-203^64.29%ID^E:7e-28^RecName: Full=Probable ribonuclease ZC3H12B;^Eukaryota; Metazoa; Chordata; C…	.	TRINITY_DN16179_c0_g1_i2.p1	1-477[+]	.	.	.	.	.	.	.	.	.	.
TRINITY_DN16159_c0_g1	TRINITY_DN16159_c0_g1_i1	.	.	.	.	.	.	.	.	.	.	.	.	.	.
TRINITY_DN16159_c0_g1	TRINITY_DN16159_c0_g1_i2	.	.	.	.	.	.	.	.	.	.	.	.	.	.
TRINITY_DN16159_c0_g1	TRINITY_DN16159_c0_g1_i3	.	.	TRINITY_DN16159_c0_g1_i3.p1	121-594[+]	.	.	.	.	.	.	.	.	.	.
TRINITY_DN16159_c0_g1	TRINITY_DN16159_c0_g1_i4	.	.	TRINITY_DN16159_c0_g1_i4.p1	523-1836[+]	.	.	.	.	.	.	.	.	.	.
TRINITY_DN16241_c0_g1	TRINITY_DN16241_c0_g1_i1	.	.	.	.	.	.	.	.	.	.	.	.	.	.
TRINITY_DN16241_c1_g1	TRINITY_DN16241_c1_g1_i1	.	.	.	.	.	.	.	.	.	.	.	.	.	.
TRINITY_DN16241_c1_g2	TRINITY_DN16241_c1_g2_i1	.	.	.	.	.	.	.	.	.	.	.	.	.	.
TRINITY_DN16175_c0_g1	TRINITY_DN16175_c0_g1_i1	.	.	TRINITY_DN16175_c0_g1_i1.p1	2-463[-]	.	.	.	.	.	.	.	.	.	.
TRINITY_DN16175_c0_g1	TRINITY_DN16175_c0_g1_i2	.	.	.	.	.	.	.	.	.	.	.	.	.	.
TRINITY_DN16177_c0_g1	TRINITY_DN16177_c0_g1_i1	.	.	.	.	.	.	.	.	.	.	.	.	.	.
TRINITY_DN16177_c0_g2	TRINITY_DN16177_c0_g2_i1	.	.	.	.	.	.	.	.	.	.	.	.	.	.
TRINITY_DN16210_c0_g1	TRINITY_DN16210_c0_g1_i1	CL066_HUMAN^CL066_HUMAN^Q:32-1324,H:13-443^25.45%ID^E:8e-25^RecName: Full=KICSTOR complex protein C12orf66 {ECO:0000305|PubMed:28199306};^Eukaryota; Metazoa; Chordata; Craniata; Vertebrata; Euteleostomi; Mammalia; Eutheria; Euarchontoglires; Primates; Haplorrhini; Catarrhini; Hominidae; Homo	.	TRINITY_DN16210_c0_g1_i1.p1	29-1330[+]	CL066_HUMAN^CL066_HUMAN^Q:2-432,H:13-443^25.45%ID^E:4e-25^RecName: Full=KICSTOR complex protein C12orf66 {ECO:0000305|PubMed:28199306};^Eukaryota; Metazoa; Chordata; Craniata; Vertebrata; Euteleostomi; Mammalia; Eutheria; Euarchontoglires; Primates; Haplorrhini; Catarrhini; Hominidae; Homo	PF09404.10^C12orf66_like^KICSTOR complex C12orf66 like^7-425^E:5.4e-44	.	.	ENOG41109T1^Chromosome 12 open reading frame 66	KEGG:hsa:144577	GO:0140007^cellular_component^KICSTOR complex`GO:0005765^cellular_component^lysosomal membrane`GO:0034198^biological_process^cellular response to amino acid starvation`GO:0042149^biological_process^cellular response to glucose starvation`GO:1904262^biological_process^negative regulation of TORC1 signaling`GO:0061462^biological_process^protein localization to lysosome	.	.	.
TRINITY_DN16155_c0_g1	TRINITY_DN16155_c0_g1_i1	.	.	.	.	.	.	.	.	.	.	.	.	.	.
TRINITY_DN16155_c1_g1	TRINITY_DN16155_c1_g1_i1	.	.	.	.	.	.	.	.	.	.	.	.	.	.
TRINITY_DN16167_c0_g1	TRINITY_DN16167_c0_g1_i1	.	.	.	.	.	.	.	.	.	.	.	.	.	.
TRINITY_DN16167_c0_g1	TRINITY_DN16167_c0_g1_i2	.	.	.	.	.	.	.	.	.	.	.	.	.	.
TRINITY_DN16211_c0_g1	TRINITY_DN16211_c0_g1_i1	THYG_RAT^THYG_RAT^Q:31-402,H:577-711^29.5%ID^E:2e-08^RecName: Full=Thyroglobulin;^Eukaryota; Metazoa; Chordata; Craniata; Vertebrata; Euteleostomi; Mammalia; Eutheria; Euarchontoglires; Glires; Rodentia; Myomorpha; Muroidea; Muridae; Murinae; Rattus	.	TRINITY_DN16211_c0_g1_i1.p1	1-465[+]	THYG_RAT^THYG_RAT^Q:11-134,H:577-711^29.5%ID^E:1e-08^RecName: Full=Thyroglobulin;^Eukaryota; Metazoa; Chordata; Craniata; Vertebrata; Euteleostomi; Mammalia; Eutheria; Euarchontoglires; Glires; Rodentia; Myomorpha; Muroidea; Muridae; Murinae; Rattus	PF00086.18^Thyroglobulin_1^Thyroglobulin type-1 repeat^29-78^E:1.4e-09`PF00086.18^Thyroglobulin_1^Thyroglobulin type-1 repeat^108-142^E:4.7e-07	.	ExpAA=11.92^PredHel=1^Topology=i7-21o	COG2272^Carboxylesterase	.	GO:0005783^cellular_component^endoplasmic reticulum`GO:0005615^cellular_component^extracellular space`GO:0005794^cellular_component^Golgi apparatus`GO:0048471^cellular_component^perinuclear region of cytoplasm`GO:0032991^cellular_component^protein-containing complex`GO:0043168^molecular_function^anion binding`GO:0051087^molecular_function^chaperone binding`GO:0005179^molecular_function^hormone ac…	.	.	.
TRINITY_DN16200_c0_g1	TRINITY_DN16200_c0_g1_i1	TIGD1_HUMAN^TIGD1_HUMAN^Q:236-3,H:142-219^52.56%ID^E:1e-19^RecName: Full=Tigger transposable element-derived protein 1;^Eukaryota; Metazoa; Chordata; Craniata; Vertebrata; Euteleostomi; Mammalia; Eutheria; Euarchontoglires; Primates; Haplorrhini; Catarrhini; Hominidae; Homo`TIGD1_HUMAN^TIGD1_HUMAN^Q:466-236,H:58-141^34.48%ID^E:1e-19^RecName: Full=Tigger transposable element-derived protein 1;^Euk…	.	.	.	.	.	.	.	ENOG4110CDI^tigger transposable element derived	KEGG:hsa:200765	GO:0005634^cellular_component^nucleus`GO:0003677^molecular_function^DNA binding	.	.	.
TRINITY_DN16200_c0_g2	TRINITY_DN16200_c0_g2_i1	TIGD1_HUMAN^TIGD1_HUMAN^Q:2-217,H:135-206^48.61%ID^E:6e-16^RecName: Full=Tigger transposable element-derived protein 1;^Eukaryota; Metazoa; Chordata; Craniata; Vertebrata; Euteleostomi; Mammalia; Eutheria; Euarchontoglires; Primates; Haplorrhini; Catarrhini; Hominidae; Homo`TIGD1_HUMAN^TIGD1_HUMAN^Q:217-279,H:209-229^76.19%ID^E:6e-16^RecName: Full=Tigger transposable element-derived protein 1;^Eu…	.	.	.	.	.	.	.	ENOG4110CDI^tigger transposable element derived	KEGG:hsa:200765	GO:0005634^cellular_component^nucleus`GO:0003677^molecular_function^DNA binding	.	.	.
TRINITY_DN16200_c0_g2	TRINITY_DN16200_c0_g2_i2	TIGD1_HUMAN^TIGD1_HUMAN^Q:2-160,H:99-152^46.3%ID^E:1e-20^RecName: Full=Tigger transposable element-derived protein 1;^Eukaryota; Metazoa; Chordata; Craniata; Vertebrata; Euteleostomi; Mammalia; Eutheria; Euarchontoglires; Primates; Haplorrhini; Catarrhini; Hominidae; Homo`TIGD1_HUMAN^TIGD1_HUMAN^Q:163-276,H:169-206^47.37%ID^E:1e-20^RecName: Full=Tigger transposable element-derived protein 1;^Euka…	.	.	.	.	.	.	.	ENOG4110CDI^tigger transposable element derived	KEGG:hsa:200765	GO:0005634^cellular_component^nucleus`GO:0003677^molecular_function^DNA binding	.	.	.
TRINITY_DN16232_c0_g1	TRINITY_DN16232_c0_g1_i1	CDKA2_BOVIN^CDKA2_BOVIN^Q:44-229,H:62-123^53.23%ID^E:5e-14^RecName: Full=Cyclin-dependent kinase 2-associated protein 2;^Eukaryota; Metazoa; Chordata; Craniata; Vertebrata; Euteleostomi; Mammalia; Eutheria; Laurasiatheria; Cetartiodactyla; Ruminantia; Pecora; Bovidae; Bovinae; Bos	.	.	.	.	.	.	.	ENOG41126TJ^cyclin-dependent kinase 2 associated protein	KEGG:bta:517206	GO:0005737^cellular_component^cytoplasm`GO:0005874^cellular_component^microtubule`GO:0005634^cellular_component^nucleus`GO:2000134^biological_process^negative regulation of G1/S transition of mitotic cell cycle`GO:0070507^biological_process^regulation of microtubule cytoskeleton organization`GO:2000035^biological_process^regulation of stem cell division	.	.	.
TRINITY_DN16226_c0_g1	TRINITY_DN16226_c0_g1_i1	PDE5_CAEEL^PDE5_CAEEL^Q:894-1982,H:154-515^46.44%ID^E:1e-99^RecName: Full=Probable 3',5'-cyclic phosphodiesterase pde-5;^Eukaryota; Metazoa; Ecdysozoa; Nematoda; Chromadorea; Rhabditida; Rhabditina; Rhabditomorpha; Rhabditoidea; Rhabditidae; Peloderinae; Caenorhabditis	.	TRINITY_DN16226_c0_g1_i1.p1	3-2033[+]	PDE5_CAEEL^PDE5_CAEEL^Q:298-677,H:154-532^46.72%ID^E:3e-109^RecName: Full=Probable 3',5'-cyclic phosphodiesterase pde-5;^Eukaryota; Metazoa; Ecdysozoa; Nematoda; Chromadorea; Rhabditida; Rhabditina; Rhabditomorpha; Rhabditoidea; Rhabditidae; Peloderinae; Caenorhabditis	PF01590.26^GAF^GAF domain^181-313^E:1.3e-05`PF13185.6^GAF_2^GAF domain^345-490^E:9.8e-07`PF01590.26^GAF^GAF domain^346-489^E:1e-15`PF00233.19^PDEase_I^3'5'-cyclic nucleotide phosphodiesterase^609-677^E:1.2e-19	.	.	ENOG410XRI7^Phosphodiesterase	KEGG:cel:CELE_C32E12.2`KO:K18438	GO:0047555^molecular_function^3',5'-cyclic-GMP phosphodiesterase activity`GO:0004114^molecular_function^3',5'-cyclic-nucleotide phosphodiesterase activity`GO:0030552^molecular_function^cAMP binding`GO:0004118^molecular_function^cGMP-stimulated cyclic-nucleotide phosphodiesterase activity`GO:0046872^molecular_function^metal ion binding`GO:0007635^biological_process^chemosensory behavior`GO:0006935…	GO:0005515^molecular_function^protein binding`GO:0004114^molecular_function^3',5'-cyclic-nucleotide phosphodiesterase activity`GO:0007165^biological_process^signal transduction	.	.
TRINITY_DN16181_c0_g1	TRINITY_DN16181_c0_g1_i1	PHR_POTTR^PHR_POTTR^Q:3-1121,H:154-525^59.36%ID^E:4e-153^RecName: Full=Deoxyribodipyrimidine photo-lyase;^Eukaryota; Metazoa; Chordata; Craniata; Vertebrata; Euteleostomi; Mammalia; Metatheria; Diprotodontia; Potoroidae; Potorous	.	TRINITY_DN16181_c0_g1_i1.p1	3-1121[+]	PHR_POTTR^PHR_POTTR^Q:1-373,H:154-525^59.36%ID^E:1e-158^RecName: Full=Deoxyribodipyrimidine photo-lyase;^Eukaryota; Metazoa; Chordata; Craniata; Vertebrata; Euteleostomi; Mammalia; Metatheria; Diprotodontia; Potoroidae; Potorous	PF00875.18^DNA_photolyase^DNA photolyase^1-106^E:1.1e-08	.	.	.	.	GO:0003904^molecular_function^deoxyribodipyrimidine photo-lyase activity`GO:0003677^molecular_function^DNA binding`GO:0006281^biological_process^DNA repair`GO:0018298^biological_process^protein-chromophore linkage	.	.	.
TRINITY_DN16178_c0_g1	TRINITY_DN16178_c0_g1_i1	.	.	.	.	.	.	.	.	.	.	.	.	.	.
TRINITY_DN16192_c0_g1	TRINITY_DN16192_c0_g1_i1	YBOXH_APLCA^YBOXH_APLCA^Q:63-251,H:31-96^58.21%ID^E:5e-15^RecName: Full=Y-box factor homolog;^Eukaryota; Metazoa; Lophotrochozoa; Mollusca; Gastropoda; Heterobranchia; Euthyneura; Euopisthobranchia; Aplysiida; Aplysioidea; Aplysiidae; Aplysia	.	.	.	.	.	.	.	.	.	GO:0005634^cellular_component^nucleus`GO:0003723^molecular_function^RNA binding	.	.	.
TRINITY_DN16192_c0_g1	TRINITY_DN16192_c0_g1_i2	YBOXH_APLCA^YBOXH_APLCA^Q:26-229,H:26-96^56.94%ID^E:2e-16^RecName: Full=Y-box factor homolog;^Eukaryota; Metazoa; Lophotrochozoa; Mollusca; Gastropoda; Heterobranchia; Euthyneura; Euopisthobranchia; Aplysiida; Aplysioidea; Aplysiidae; Aplysia	.	TRINITY_DN16192_c0_g1_i2.p1	2-466[+]	YBOXH_APLCA^YBOXH_APLCA^Q:9-91,H:26-111^58.62%ID^E:1e-23^RecName: Full=Y-box factor homolog;^Eukaryota; Metazoa; Lophotrochozoa; Mollusca; Gastropoda; Heterobranchia; Euthyneura; Euopisthobranchia; Aplysiida; Aplysioidea; Aplysiidae; Aplysia	PF00313.22^CSD^'Cold-shock' DNA-binding domain^17-81^E:7.9e-26	.	.	.	.	GO:0005634^cellular_component^nucleus`GO:0003723^molecular_function^RNA binding	GO:0003676^molecular_function^nucleic acid binding	.	.
TRINITY_DN16225_c0_g1	TRINITY_DN16225_c0_g1_i1	C2CD3_XENTR^C2CD3_XENTR^Q:287-1249,H:568-854^21.1%ID^E:1e-06^RecName: Full=C2 domain-containing protein 3;^Eukaryota; Metazoa; Chordata; Craniata; Vertebrata; Euteleostomi; Amphibia; Batrachia; Anura; Pipoidea; Pipidae; Xenopodinae; Xenopus; Silurana	.	TRINITY_DN16225_c0_g1_i1.p1	2-1255[+]	C2CD3_XENTR^C2CD3_XENTR^Q:96-416,H:568-854^21.1%ID^E:3e-06^RecName: Full=C2 domain-containing protein 3;^Eukaryota; Metazoa; Chordata; Craniata; Vertebrata; Euteleostomi; Amphibia; Batrachia; Anura; Pipoidea; Pipidae; Xenopodinae; Xenopus; Silurana	.	.	.	ENOG410XNN4^neural plate axis specification	KEGG:xtr:780184`KO:K16751	GO:0034451^cellular_component^centriolar satellite`GO:0005814^cellular_component^centriole`GO:0005929^cellular_component^cilium`GO:0061511^biological_process^centriole elongation`GO:1905515^biological_process^non-motile cilium assembly`GO:0071539^biological_process^protein localization to centrosome	.	.	.
TRINITY_DN17594_c0_g1	TRINITY_DN17594_c0_g1_i1	PGTA_PONAB^PGTA_PONAB^Q:83-1741,H:1-559^36.28%ID^E:1e-90^RecName: Full=Geranylgeranyl transferase type-2 subunit alpha;^Eukaryota; Metazoa; Chordata; Craniata; Vertebrata; Euteleostomi; Mammalia; Eutheria; Euarchontoglires; Primates; Haplorrhini; Catarrhini; Hominidae; Pongo	.	TRINITY_DN17594_c0_g1_i1.p1	83-1795[+]	PGTA_PONAB^PGTA_PONAB^Q:1-555,H:1-561^36.33%ID^E:3e-108^RecName: Full=Geranylgeranyl transferase type-2 subunit alpha;^Eukaryota; Metazoa; Chordata; Craniata; Vertebrata; Euteleostomi; Mammalia; Eutheria; Euarchontoglires; Primates; Haplorrhini; Catarrhini; Hominidae; Pongo	PF01239.22^PPTA^Protein prenyltransferase alpha subunit repeat^87-111^E:8e-08`PF01239.22^PPTA^Protein prenyltransferase alpha subunit repeat^122-149^E:2.4e-09`PF01239.22^PPTA^Protein prenyltransferase alpha subunit repeat^157-182^E:2.9e-07`PF01239.22^PPTA^Protein prenyltransferase alpha subunit repeat^194-219^E:1.9e-05`PF13516.6^LRR_6^Leucine Rich repeat^484-493^E:55`PF00560.33^LRR_1^Leucine Rich…	.	.	COG5536^(alpha) subunit	KEGG:pon:100174130`KO:K14050	GO:0005968^cellular_component^Rab-protein geranylgeranyltransferase complex`GO:0004663^molecular_function^Rab geranylgeranyltransferase activity`GO:0017137^molecular_function^Rab GTPase binding`GO:0008270^molecular_function^zinc ion binding`GO:0018344^biological_process^protein geranylgeranylation	GO:0008318^molecular_function^protein prenyltransferase activity`GO:0018342^biological_process^protein prenylation`GO:0005515^molecular_function^protein binding	.	.
TRINITY_DN17608_c0_g1	TRINITY_DN17608_c0_g1_i1	DPH1_NEMVE^DPH1_NEMVE^Q:68-958,H:163-455^50%ID^E:5e-93^RecName: Full=2-(3-amino-3-carboxypropyl)histidine synthase subunit 1 {ECO:0000305};^Eukaryota; Metazoa; Cnidaria; Anthozoa; Hexacorallia; Actiniaria; Edwardsiidae; Nematostella	.	TRINITY_DN17608_c0_g1_i1.p1	146-973[+]	DPH1_NEMVE^DPH1_NEMVE^Q:1-271,H:189-455^49.64%ID^E:4e-84^RecName: Full=2-(3-amino-3-carboxypropyl)histidine synthase subunit 1 {ECO:0000305};^Eukaryota; Metazoa; Cnidaria; Anthozoa; Hexacorallia; Actiniaria; Edwardsiidae; Nematostella	PF01866.17^Diphthamide_syn^Putative diphthamide synthesis protein^2-202^E:1.1e-64	.	.	COG1736^diphthamide biosynthesis protein	KEGG:nve:NEMVE_v1g246101`KO:K07561	GO:0016740^molecular_function^transferase activity`GO:0017183^biological_process^peptidyl-diphthamide biosynthetic process from peptidyl-histidine	.	.	.
TRINITY_DN17608_c0_g1	TRINITY_DN17608_c0_g1_i2	DPH1_NEMVE^DPH1_NEMVE^Q:28-1260,H:50-455^52.73%ID^E:9e-147^RecName: Full=2-(3-amino-3-carboxypropyl)histidine synthase subunit 1 {ECO:0000305};^Eukaryota; Metazoa; Cnidaria; Anthozoa; Hexacorallia; Actiniaria; Edwardsiidae; Nematostella	.	TRINITY_DN17608_c0_g1_i2.p1	1-1275[+]	DPH1_NEMVE^DPH1_NEMVE^Q:10-420,H:50-455^52.73%ID^E:2e-147^RecName: Full=2-(3-amino-3-carboxypropyl)histidine synthase subunit 1 {ECO:0000305};^Eukaryota; Metazoa; Cnidaria; Anthozoa; Hexacorallia; Actiniaria; Edwardsiidae; Nematostella	PF01866.17^Diphthamide_syn^Putative diphthamide synthesis protein^53-351^E:2.2e-104	.	.	COG1736^diphthamide biosynthesis protein	KEGG:nve:NEMVE_v1g246101`KO:K07561	GO:0016740^molecular_function^transferase activity`GO:0017183^biological_process^peptidyl-diphthamide biosynthetic process from peptidyl-histidine	.	.	.
TRINITY_DN17608_c0_g1	TRINITY_DN17608_c0_g1_i3	DPH1_HUMAN^DPH1_HUMAN^Q:78-752,H:227-434^47.11%ID^E:1e-63^RecName: Full=2-(3-amino-3-carboxypropyl)histidine synthase subunit 1 {ECO:0000305};^Eukaryota; Metazoa; Chordata; Craniata; Vertebrata; Euteleostomi; Mammalia; Eutheria; Euarchontoglires; Primates; Haplorrhini; Catarrhini; Hominidae; Homo	.	TRINITY_DN17608_c0_g1_i3.p1	129-761[+]	DPH1_HUMAN^DPH1_HUMAN^Q:1-210,H:244-436^45.24%ID^E:3e-54^RecName: Full=2-(3-amino-3-carboxypropyl)histidine synthase subunit 1 {ECO:0000305};^Eukaryota; Metazoa; Chordata; Craniata; Vertebrata; Euteleostomi; Mammalia; Eutheria; Euarchontoglires; Primates; Haplorrhini; Catarrhini; Hominidae; Homo	PF01866.17^Diphthamide_syn^Putative diphthamide synthesis protein^1-137^E:2.7e-43	.	.	COG1736^diphthamide biosynthesis protein	KEGG:hsa:1801`KO:K07561	GO:0030054^cellular_component^cell junction`GO:0005829^cellular_component^cytosol`GO:0005654^cellular_component^nucleoplasm`GO:0016740^molecular_function^transferase activity`GO:0008283^biological_process^cell population proliferation`GO:0017183^biological_process^peptidyl-diphthamide biosynthetic process from peptidyl-histidine	.	.	.
TRINITY_DN17608_c0_g1	TRINITY_DN17608_c0_g1_i4	.	.	.	.	.	.	.	.	.	.	.	.	.	.
TRINITY_DN17599_c0_g1	TRINITY_DN17599_c0_g1_i1	.	.	.	.	.	.	.	.	.	.	.	.	.	.
TRINITY_DN17599_c0_g2	TRINITY_DN17599_c0_g2_i1	.	.	TRINITY_DN17599_c0_g2_i1.p1	31-378[-]	.	.	.	.	.	.	.	.	.	.
TRINITY_DN17599_c0_g2	TRINITY_DN17599_c0_g2_i2	.	.	TRINITY_DN17599_c0_g2_i2.p1	1-381[-]	.	.	.	.	.	.	.	.	.	.
TRINITY_DN17619_c0_g1	TRINITY_DN17619_c0_g1_i1	PA2G4_RAT^PA2G4_RAT^Q:114-1175,H:3-358^47.9%ID^E:2e-100^RecName: Full=Proliferation-associated protein 2G4;^Eukaryota; Metazoa; Chordata; Craniata; Vertebrata; Euteleostomi; Mammalia; Eutheria; Euarchontoglires; Glires; Rodentia; Myomorpha; Muroidea; Muridae; Murinae; Rattus	.	TRINITY_DN17619_c0_g1_i1.p1	102-1220[+]	PA2G4_RAT^PA2G4_RAT^Q:5-358,H:3-358^47.9%ID^E:2e-114^RecName: Full=Proliferation-associated protein 2G4;^Eukaryota; Metazoa; Chordata; Craniata; Vertebrata; Euteleostomi; Mammalia; Eutheria; Euarchontoglires; Glires; Rodentia; Myomorpha; Muroidea; Muridae; Murinae; Rattus	PF00557.24^Peptidase_M24^Metallopeptidase family M24^22-195^E:6.3e-17	.	.	COG0024^Removes the N-terminal methionine from nascent proteins (By similarity)	KEGG:rno:288778	GO:0005737^cellular_component^cytoplasm`GO:0005730^cellular_component^nucleolus`GO:0003676^molecular_function^nucleic acid binding`GO:0003723^molecular_function^RNA binding`GO:0043066^biological_process^negative regulation of apoptotic process`GO:0045597^biological_process^positive regulation of cell differentiation`GO:0006417^biological_process^regulation of translation`GO:0006364^biological_pro…	.	.	.
TRINITY_DN17619_c0_g1	TRINITY_DN17619_c0_g1_i2	PA2G4_RAT^PA2G4_RAT^Q:118-1095,H:31-358^48.94%ID^E:1e-92^RecName: Full=Proliferation-associated protein 2G4;^Eukaryota; Metazoa; Chordata; Craniata; Vertebrata; Euteleostomi; Mammalia; Eutheria; Euarchontoglires; Glires; Rodentia; Myomorpha; Muroidea; Muridae; Murinae; Rattus	.	TRINITY_DN17619_c0_g1_i2.p1	235-1140[+]	PA2G4_RAT^PA2G4_RAT^Q:1-288,H:70-359^48.8%ID^E:3e-97^RecName: Full=Proliferation-associated protein 2G4;^Eukaryota; Metazoa; Chordata; Craniata; Vertebrata; Euteleostomi; Mammalia; Eutheria; Euarchontoglires; Glires; Rodentia; Myomorpha; Muroidea; Muridae; Murinae; Rattus	PF00557.24^Peptidase_M24^Metallopeptidase family M24^3-124^E:3.2e-12	.	.	COG0024^Removes the N-terminal methionine from nascent proteins (By similarity)	KEGG:rno:288778	GO:0005737^cellular_component^cytoplasm`GO:0005730^cellular_component^nucleolus`GO:0003676^molecular_function^nucleic acid binding`GO:0003723^molecular_function^RNA binding`GO:0043066^biological_process^negative regulation of apoptotic process`GO:0045597^biological_process^positive regulation of cell differentiation`GO:0006417^biological_process^regulation of translation`GO:0006364^biological_pro…	.	.	.
TRINITY_DN17570_c0_g1	TRINITY_DN17570_c0_g1_i1	.	.	.	.	.	.	.	.	.	.	.	.	.	.
TRINITY_DN17570_c1_g1	TRINITY_DN17570_c1_g1_i1	DHB12_XENTR^DHB12_XENTR^Q:191-730,H:119-294^35.36%ID^E:1e-29^RecName: Full=Very-long-chain 3-oxoacyl-CoA reductase {ECO:0000305};^Eukaryota; Metazoa; Chordata; Craniata; Vertebrata; Euteleostomi; Amphibia; Batrachia; Anura; Pipoidea; Pipidae; Xenopodinae; Xenopus; Silurana	.	TRINITY_DN17570_c1_g1_i1.p1	242-814[+]	DHB12_MOUSE^DHB12_MOUSE^Q:1-188,H:129-311^32.8%ID^E:2e-27^RecName: Full=Very-long-chain 3-oxoacyl-CoA reductase {ECO:0000305};^Eukaryota; Metazoa; Chordata; Craniata; Vertebrata; Euteleostomi; Mammalia; Eutheria; Euarchontoglires; Glires; Rodentia; Myomorpha; Muroidea; Muridae; Murinae; Mus; Mus	PF00106.25^adh_short^short chain dehydrogenase^1-101^E:5.8e-16`PF13561.6^adh_short_C2^Enoyl-(Acyl carrier protein) reductase^2-96^E:2.3e-09	.	.	COG0300^Dehydrogenase	KEGG:mmu:56348`KO:K10251	GO:0005789^cellular_component^endoplasmic reticulum membrane`GO:0031012^cellular_component^extracellular matrix`GO:0016021^cellular_component^integral component of membrane`GO:0102339^molecular_function^3-oxo-arachidoyl-CoA reductase activity`GO:0102340^molecular_function^3-oxo-behenoyl-CoA reductase activity`GO:0102342^molecular_function^3-oxo-cerotoyl-CoA reductase activity`GO:0102341^molecular…	.	.	.
TRINITY_DN17570_c1_g1	TRINITY_DN17570_c1_g1_i2	DHB12_XENTR^DHB12_XENTR^Q:149-877,H:55-294^38.37%ID^E:1e-52^RecName: Full=Very-long-chain 3-oxoacyl-CoA reductase {ECO:0000305};^Eukaryota; Metazoa; Chordata; Craniata; Vertebrata; Euteleostomi; Amphibia; Batrachia; Anura; Pipoidea; Pipidae; Xenopodinae; Xenopus; Silurana	.	TRINITY_DN17570_c1_g1_i2.p1	80-961[+]	DHB12_XENTR^DHB12_XENTR^Q:24-266,H:55-294^38.37%ID^E:4e-53^RecName: Full=Very-long-chain 3-oxoacyl-CoA reductase {ECO:0000305};^Eukaryota; Metazoa; Chordata; Craniata; Vertebrata; Euteleostomi; Amphibia; Batrachia; Anura; Pipoidea; Pipidae; Xenopodinae; Xenopus; Silurana	PF00106.25^adh_short^short chain dehydrogenase^27-199^E:1.3e-30`PF08659.10^KR^KR domain^28-189^E:5.5e-06`PF13561.6^adh_short_C2^Enoyl-(Acyl carrier protein) reductase^32-199^E:1e-16	.	.	COG0300^Dehydrogenase	KEGG:xtr:549988`KO:K10251	GO:0005789^cellular_component^endoplasmic reticulum membrane`GO:0016021^cellular_component^integral component of membrane`GO:0102339^molecular_function^3-oxo-arachidoyl-CoA reductase activity`GO:0102340^molecular_function^3-oxo-behenoyl-CoA reductase activity`GO:0102342^molecular_function^3-oxo-cerotoyl-CoA reductase activity`GO:0102341^molecular_function^3-oxo-lignoceroyl-CoA reductase activity`…	.	.	.
TRINITY_DN17570_c1_g1	TRINITY_DN17570_c1_g1_i3	.	.	.	.	.	.	.	.	.	.	.	.	.	.
TRINITY_DN17629_c0_g1	TRINITY_DN17629_c0_g1_i1	SMCE1_HUMAN^SMCE1_HUMAN^Q:118-723,H:72-271^26.79%ID^E:8e-20^RecName: Full=SWI/SNF-related matrix-associated actin-dependent regulator of chromatin subfamily E member 1;^Eukaryota; Metazoa; Chordata; Craniata; Vertebrata; Euteleostomi; Mammalia; Eutheria; Euarchontoglires; Primates; Haplorrhini; Catarrhini; Hominidae; Homo	.	TRINITY_DN17629_c0_g1_i1.p1	49-777[+]	SMCE1_HUMAN^SMCE1_HUMAN^Q:24-225,H:72-271^26.79%ID^E:1e-20^RecName: Full=SWI/SNF-related matrix-associated actin-dependent regulator of chromatin subfamily E member 1;^Eukaryota; Metazoa; Chordata; Craniata; Vertebrata; Euteleostomi; Mammalia; Eutheria; Euarchontoglires; Primates; Haplorrhini; Catarrhini; Hominidae; Homo	PF09011.10^HMG_box_2^HMG-box domain^15-82^E:6.7e-05`PF00505.19^HMG_box^HMG (high mobility group) box^18-85^E:3.1e-15	.	.	ENOG410Y9B3^chromatin modification	KEGG:hsa:6605`KO:K11651	GO:0071565^cellular_component^nBAF complex`GO:0071564^cellular_component^npBAF complex`GO:0000790^cellular_component^nuclear chromatin`GO:0000228^cellular_component^nuclear chromosome`GO:0005654^cellular_component^nucleoplasm`GO:0005634^cellular_component^nucleus`GO:0032991^cellular_component^protein-containing complex`GO:0016514^cellular_component^SWI/SNF complex`GO:0003682^molecular_function^ch…	.	.	.
TRINITY_DN17618_c0_g1	TRINITY_DN17618_c0_g1_i1	CADF_DROME^CADF_DROME^Q:148-561,H:1-145^38.1%ID^E:5e-25^RecName: Full=Cofilin/actin-depolymerizing factor homolog;^Eukaryota; Metazoa; Ecdysozoa; Arthropoda; Hexapoda; Insecta; Pterygota; Neoptera; Holometabola; Diptera; Brachycera; Muscomorpha; Ephydroidea; Drosophilidae; Drosophila; Sophophora	.	TRINITY_DN17618_c0_g1_i1.p1	148-558[+]	CADF_DROME^CADF_DROME^Q:1-136,H:1-143^37.93%ID^E:2e-26^RecName: Full=Cofilin/actin-depolymerizing factor homolog;^Eukaryota; Metazoa; Ecdysozoa; Arthropoda; Hexapoda; Insecta; Pterygota; Neoptera; Holometabola; Diptera; Brachycera; Muscomorpha; Ephydroidea; Drosophilidae; Drosophila; Sophophora	PF00241.20^Cofilin_ADF^Cofilin/tropomyosin-type actin-binding protein^11-133^E:4.7e-30	.	.	ENOG41122P5^actin-depolymerizing factor	KEGG:dme:Dmel_CG4254`KO:K05765	GO:0015629^cellular_component^actin cytoskeleton`GO:0005829^cellular_component^cytosol`GO:0016363^cellular_component^nuclear matrix`GO:0005654^cellular_component^nucleoplasm`GO:0003779^molecular_function^actin binding`GO:0030042^biological_process^actin filament depolymerization`GO:0007015^biological_process^actin filament organization`GO:0030041^biological_process^actin filament polymerization`G…	GO:0003779^molecular_function^actin binding`GO:0005622^cellular_component^intracellular	.	.
TRINITY_DN17618_c0_g1	TRINITY_DN17618_c0_g1_i2	.	.	.	.	.	.	.	.	.	.	.	.	.	.
TRINITY_DN17618_c0_g1	TRINITY_DN17618_c0_g1_i3	.	.	.	.	.	.	.	.	.	.	.	.	.	.
TRINITY_DN17632_c0_g1	TRINITY_DN17632_c0_g1_i1	GSHB_XENLA^GSHB_XENLA^Q:109-1524,H:12-474^35.06%ID^E:5e-97^RecName: Full=Glutathione synthetase;^Eukaryota; Metazoa; Chordata; Craniata; Vertebrata; Euteleostomi; Amphibia; Batrachia; Anura; Pipoidea; Pipidae; Xenopodinae; Xenopus; Xenopus	.	TRINITY_DN17632_c0_g1_i1.p1	79-1527[+]	GSHB_XENLA^GSHB_XENLA^Q:11-482,H:12-474^35.06%ID^E:7e-98^RecName: Full=Glutathione synthetase;^Eukaryota; Metazoa; Chordata; Craniata; Vertebrata; Euteleostomi; Amphibia; Batrachia; Anura; Pipoidea; Pipidae; Xenopodinae; Xenopus; Xenopus	PF03917.17^GSH_synth_ATP^Eukaryotic glutathione synthase, ATP binding domain^16-481^E:2.4e-101`PF03199.15^GSH_synthase^Eukaryotic glutathione synthase^216-316^E:4.5e-28	.	.	.	KEGG:xla:394329`KO:K21456	GO:0005524^molecular_function^ATP binding`GO:0043295^molecular_function^glutathione binding`GO:0004363^molecular_function^glutathione synthase activity`GO:0000287^molecular_function^magnesium ion binding`GO:0042803^molecular_function^protein homodimerization activity	GO:0004363^molecular_function^glutathione synthase activity`GO:0005524^molecular_function^ATP binding`GO:0006750^biological_process^glutathione biosynthetic process	.	.
TRINITY_DN17630_c0_g1	TRINITY_DN17630_c0_g1_i1	RL26_LITLI^RL26_LITLI^Q:18-440,H:1-144^66.67%ID^E:6e-51^RecName: Full=60S ribosomal protein L26;^Eukaryota; Metazoa; Lophotrochozoa; Mollusca; Gastropoda; Caenogastropoda; Littorinimorpha; Littorinoidea; Littorinidae; Littorina	.	TRINITY_DN17630_c0_g1_i1.p1	3-443[+]	RL26_LITLI^RL26_LITLI^Q:6-146,H:1-144^66.67%ID^E:3e-62^RecName: Full=60S ribosomal protein L26;^Eukaryota; Metazoa; Lophotrochozoa; Mollusca; Gastropoda; Caenogastropoda; Littorinimorpha; Littorinoidea; Littorinidae; Littorina	PF16906.5^Ribosomal_L26^Ribosomal proteins L26 eukaryotic, L24P archaeal^13-127^E:6.9e-39	.	.	.	.	GO:0015934^cellular_component^large ribosomal subunit`GO:0003735^molecular_function^structural constituent of ribosome`GO:0006412^biological_process^translation	GO:0003735^molecular_function^structural constituent of ribosome`GO:0006412^biological_process^translation`GO:0015934^cellular_component^large ribosomal subunit	.	.
TRINITY_DN17630_c0_g1	TRINITY_DN17630_c0_g1_i2	RL26_LITLI^RL26_LITLI^Q:18-440,H:1-144^66.67%ID^E:7e-51^RecName: Full=60S ribosomal protein L26;^Eukaryota; Metazoa; Lophotrochozoa; Mollusca; Gastropoda; Caenogastropoda; Littorinimorpha; Littorinoidea; Littorinidae; Littorina	.	TRINITY_DN17630_c0_g1_i2.p1	3-443[+]	RL26_LITLI^RL26_LITLI^Q:6-146,H:1-144^66.67%ID^E:3e-62^RecName: Full=60S ribosomal protein L26;^Eukaryota; Metazoa; Lophotrochozoa; Mollusca; Gastropoda; Caenogastropoda; Littorinimorpha; Littorinoidea; Littorinidae; Littorina	PF16906.5^Ribosomal_L26^Ribosomal proteins L26 eukaryotic, L24P archaeal^13-127^E:6.9e-39	.	.	.	.	GO:0015934^cellular_component^large ribosomal subunit`GO:0003735^molecular_function^structural constituent of ribosome`GO:0006412^biological_process^translation	GO:0003735^molecular_function^structural constituent of ribosome`GO:0006412^biological_process^translation`GO:0015934^cellular_component^large ribosomal subunit	.	.
TRINITY_DN17654_c0_g1	TRINITY_DN17654_c0_g1_i1	.	.	.	.	.	.	.	.	.	.	.	.	.	.
TRINITY_DN17654_c0_g1	TRINITY_DN17654_c0_g1_i2	SNPC1_HUMAN^SNPC1_HUMAN^Q:119-838,H:6-241^23.2%ID^E:5e-08^RecName: Full=snRNA-activating protein complex subunit 1;^Eukaryota; Metazoa; Chordata; Craniata; Vertebrata; Euteleostomi; Mammalia; Eutheria; Euarchontoglires; Primates; Haplorrhini; Catarrhini; Hominidae; Homo	.	TRINITY_DN17654_c0_g1_i2.p1	83-913[+]	SNPC1_HUMAN^SNPC1_HUMAN^Q:13-252,H:6-241^22.89%ID^E:2e-09^RecName: Full=snRNA-activating protein complex subunit 1;^Eukaryota; Metazoa; Chordata; Craniata; Vertebrata; Euteleostomi; Mammalia; Eutheria; Euarchontoglires; Primates; Haplorrhini; Catarrhini; Hominidae; Homo	PF09808.9^SNAPc_SNAP43^Small nuclear RNA activating complex (SNAPc), subunit SNAP43^16-205^E:9.6e-29	.	.	ENOG410Z6WG^transcription from RNA polymerase III promoter	KEGG:hsa:6617`KO:K15208	GO:0005730^cellular_component^nucleolus`GO:0005654^cellular_component^nucleoplasm`GO:0005634^cellular_component^nucleus`GO:0019185^cellular_component^snRNA-activating protein complex`GO:0043565^molecular_function^sequence-specific DNA binding`GO:0042795^biological_process^snRNA transcription by RNA polymerase II`GO:0042796^biological_process^snRNA transcription by RNA polymerase III	.	.	.
TRINITY_DN17654_c0_g1	TRINITY_DN17654_c0_g1_i3	.	.	.	.	.	.	.	.	.	.	.	.	.	.
TRINITY_DN17654_c0_g1	TRINITY_DN17654_c0_g1_i4	SNPC1_HUMAN^SNPC1_HUMAN^Q:119-838,H:6-241^23.2%ID^E:5e-08^RecName: Full=snRNA-activating protein complex subunit 1;^Eukaryota; Metazoa; Chordata; Craniata; Vertebrata; Euteleostomi; Mammalia; Eutheria; Euarchontoglires; Primates; Haplorrhini; Catarrhini; Hominidae; Homo	.	TRINITY_DN17654_c0_g1_i4.p1	83-913[+]	SNPC1_HUMAN^SNPC1_HUMAN^Q:13-252,H:6-241^22.89%ID^E:2e-09^RecName: Full=snRNA-activating protein complex subunit 1;^Eukaryota; Metazoa; Chordata; Craniata; Vertebrata; Euteleostomi; Mammalia; Eutheria; Euarchontoglires; Primates; Haplorrhini; Catarrhini; Hominidae; Homo	PF09808.9^SNAPc_SNAP43^Small nuclear RNA activating complex (SNAPc), subunit SNAP43^16-205^E:9.6e-29	.	.	ENOG410Z6WG^transcription from RNA polymerase III promoter	KEGG:hsa:6617`KO:K15208	GO:0005730^cellular_component^nucleolus`GO:0005654^cellular_component^nucleoplasm`GO:0005634^cellular_component^nucleus`GO:0019185^cellular_component^snRNA-activating protein complex`GO:0043565^molecular_function^sequence-specific DNA binding`GO:0042795^biological_process^snRNA transcription by RNA polymerase II`GO:0042796^biological_process^snRNA transcription by RNA polymerase III	.	.	.
TRINITY_DN17625_c0_g1	TRINITY_DN17625_c0_g1_i1	FXRD1_XENLA^FXRD1_XENLA^Q:86-769,H:288-498^36.68%ID^E:3e-43^RecName: Full=FAD-dependent oxidoreductase domain-containing protein 1;^Eukaryota; Metazoa; Chordata; Craniata; Vertebrata; Euteleostomi; Amphibia; Batrachia; Anura; Pipoidea; Pipidae; Xenopodinae; Xenopus; Xenopus	.	TRINITY_DN17625_c0_g1_i1.p1	2-775[+]	FXRD1_XENLA^FXRD1_XENLA^Q:29-256,H:288-498^36.68%ID^E:7e-44^RecName: Full=FAD-dependent oxidoreductase domain-containing protein 1;^Eukaryota; Metazoa; Chordata; Craniata; Vertebrata; Euteleostomi; Amphibia; Batrachia; Anura; Pipoidea; Pipidae; Xenopodinae; Xenopus; Xenopus	PF01266.24^DAO^FAD dependent oxidoreductase^38-225^E:2.6e-14	.	.	.	KEGG:xla:446896`KO:K18166	GO:0016021^cellular_component^integral component of membrane`GO:0005743^cellular_component^mitochondrial inner membrane`GO:0005747^cellular_component^mitochondrial respiratory chain complex I`GO:0016491^molecular_function^oxidoreductase activity`GO:0032981^biological_process^mitochondrial respiratory chain complex I assembly	GO:0016491^molecular_function^oxidoreductase activity`GO:0055114^biological_process^oxidation-reduction process	.	.
TRINITY_DN17562_c0_g1	TRINITY_DN17562_c0_g1_i1	.	.	TRINITY_DN17562_c0_g1_i1.p1	46-384[+]	.	.	.	.	.	.	.	.	.	.
TRINITY_DN17562_c0_g1	TRINITY_DN17562_c0_g1_i2	.	.	TRINITY_DN17562_c0_g1_i2.p1	52-552[+]	.	.	.	.	.	.	.	.	.	.
TRINITY_DN17595_c0_g1	TRINITY_DN17595_c0_g1_i1	.	.	.	.	.	.	.	.	.	.	.	.	.	.
TRINITY_DN17595_c0_g2	TRINITY_DN17595_c0_g2_i1	.	.	.	.	.	.	.	.	.	.	.	.	.	.
TRINITY_DN17595_c0_g1	TRINITY_DN17595_c0_g1_i2	.	.	.	.	.	.	.	.	.	.	.	.	.	.
TRINITY_DN17589_c0_g1	TRINITY_DN17589_c0_g1_i1	.	.	.	.	.	.	.	.	.	.	.	.	.	.
TRINITY_DN17589_c0_g2	TRINITY_DN17589_c0_g2_i1	.	.	.	.	.	.	.	.	.	.	.	.	.	.
TRINITY_DN17589_c0_g2	TRINITY_DN17589_c0_g2_i2	.	.	.	.	.	.	.	.	.	.	.	.	.	.
TRINITY_DN17597_c0_g1	TRINITY_DN17597_c0_g1_i1	.	.	.	.	.	.	.	.	.	.	.	.	.	.
TRINITY_DN17597_c1_g1	TRINITY_DN17597_c1_g1_i1	.	.	.	.	.	.	.	.	.	.	.	.	.	.
TRINITY_DN17597_c1_g2	TRINITY_DN17597_c1_g2_i1	.	.	.	.	.	.	.	.	.	.	.	.	.	.
TRINITY_DN17611_c1_g1	TRINITY_DN17611_c1_g1_i1	FRG1_HUMAN^FRG1_HUMAN^Q:100-246,H:210-258^53.06%ID^E:3e-08^RecName: Full=Protein FRG1;^Eukaryota; Metazoa; Chordata; Craniata; Vertebrata; Euteleostomi; Mammalia; Eutheria; Euarchontoglires; Primates; Haplorrhini; Catarrhini; Hominidae; Homo	.	.	.	.	.	.	.	ENOG411009G^FSHD Region Gene 1	KEGG:hsa:2483`KO:K13122	GO:0015030^cellular_component^Cajal body`GO:0071013^cellular_component^catalytic step 2 spliceosome`GO:0005730^cellular_component^nucleolus`GO:0055120^cellular_component^striated muscle dense body`GO:0030018^cellular_component^Z disc`GO:0051015^molecular_function^actin filament binding`GO:0003723^molecular_function^RNA binding`GO:0000398^biological_process^mRNA splicing, via spliceosome`GO:000751…	.	.	.
TRINITY_DN17611_c2_g1	TRINITY_DN17611_c2_g1_i1	FRG1_TAKRU^FRG1_TAKRU^Q:304-74,H:134-207^37.66%ID^E:3e-09^RecName: Full=Protein FRG1;^Eukaryota; Metazoa; Chordata; Craniata; Vertebrata; Euteleostomi; Actinopterygii; Neopterygii; Teleostei; Neoteleostei; Acanthomorphata; Eupercaria; Tetraodontiformes; Tetradontoidea; Tetraodontidae; Takifugu	.	.	.	.	.	.	.	ENOG411009G^FSHD Region Gene 1	KEGG:tru:445937`KO:K13122	GO:0015030^cellular_component^Cajal body`GO:0005730^cellular_component^nucleolus`GO:0030018^cellular_component^Z disc`GO:0003779^molecular_function^actin binding`GO:0003723^molecular_function^RNA binding`GO:0007517^biological_process^muscle organ development`GO:0006364^biological_process^rRNA processing	.	.	.
TRINITY_DN17580_c0_g1	TRINITY_DN17580_c0_g1_i1	CNEP1_BOVIN^CNEP1_BOVIN^Q:17-646,H:33-242^71.43%ID^E:2e-106^RecName: Full=CTD nuclear envelope phosphatase 1;^Eukaryota; Metazoa; Chordata; Craniata; Vertebrata; Euteleostomi; Mammalia; Eutheria; Laurasiatheria; Cetartiodactyla; Ruminantia; Pecora; Bovidae; Bovinae; Bos	.	TRINITY_DN17580_c0_g1_i1.p1	2-664[+]	CNEP1_BOVIN^CNEP1_BOVIN^Q:6-215,H:33-242^71.43%ID^E:9e-109^RecName: Full=CTD nuclear envelope phosphatase 1;^Eukaryota; Metazoa; Chordata; Craniata; Vertebrata; Euteleostomi; Mammalia; Eutheria; Laurasiatheria; Cetartiodactyla; Ruminantia; Pecora; Bovidae; Bovinae; Bos	PF03031.18^NIF^NLI interacting factor-like phosphatase^35-204^E:3.7e-47	.	.	COG5190^CTD (Carboxy-terminal domain, RNA polymerase II, polypeptide A)	KEGG:bta:509192`KO:K17617	GO:0005737^cellular_component^cytoplasm`GO:0005789^cellular_component^endoplasmic reticulum membrane`GO:0016021^cellular_component^integral component of membrane`GO:0005811^cellular_component^lipid droplet`GO:0071595^cellular_component^Nem1-Spo7 phosphatase complex`GO:0005635^cellular_component^nuclear envelope`GO:0031965^cellular_component^nuclear membrane`GO:0004721^molecular_function^phosphopr…	.	.	.
TRINITY_DN17610_c0_g1	TRINITY_DN17610_c0_g1_i1	ARFP1_HUMAN^ARFP1_HUMAN^Q:263-1012,H:124-372^44.22%ID^E:3e-65^RecName: Full=Arfaptin-1;^Eukaryota; Metazoa; Chordata; Craniata; Vertebrata; Euteleostomi; Mammalia; Eutheria; Euarchontoglires; Primates; Haplorrhini; Catarrhini; Hominidae; Homo	.	TRINITY_DN17610_c0_g1_i1.p1	119-1030[+]	ARFP1_HUMAN^ARFP1_HUMAN^Q:49-298,H:124-372^44.22%ID^E:2e-70^RecName: Full=Arfaptin-1;^Eukaryota; Metazoa; Chordata; Craniata; Vertebrata; Euteleostomi; Mammalia; Eutheria; Euarchontoglires; Primates; Haplorrhini; Catarrhini; Hominidae; Homo	PF06456.13^Arfaptin^Arfaptin-like domain^51-271^E:2e-51	.	.	ENOG410YJUM^adp-ribosylation factor interacting protein	KEGG:hsa:27236`KO:K20314	GO:0005737^cellular_component^cytoplasm`GO:0005829^cellular_component^cytosol`GO:0000139^cellular_component^Golgi membrane`GO:0032588^cellular_component^trans-Golgi network membrane`GO:0070273^molecular_function^phosphatidylinositol-4-phosphate binding`GO:0005543^molecular_function^phospholipid binding`GO:0019904^molecular_function^protein domain specific binding`GO:0006886^biological_process^int…	GO:0019904^molecular_function^protein domain specific binding	.	.
TRINITY_DN17610_c0_g1	TRINITY_DN17610_c0_g1_i2	ARFP1_HUMAN^ARFP1_HUMAN^Q:34-336,H:124-224^40.59%ID^E:1e-18^RecName: Full=Arfaptin-1;^Eukaryota; Metazoa; Chordata; Craniata; Vertebrata; Euteleostomi; Mammalia; Eutheria; Euarchontoglires; Primates; Haplorrhini; Catarrhini; Hominidae; Homo	.	TRINITY_DN17610_c0_g1_i2.p1	1-339[+]	ARFP1_HUMAN^ARFP1_HUMAN^Q:12-112,H:124-224^40.59%ID^E:9e-19^RecName: Full=Arfaptin-1;^Eukaryota; Metazoa; Chordata; Craniata; Vertebrata; Euteleostomi; Mammalia; Eutheria; Euarchontoglires; Primates; Haplorrhini; Catarrhini; Hominidae; Homo	PF06456.13^Arfaptin^Arfaptin-like domain^14-105^E:1.9e-14	.	.	ENOG410YJUM^adp-ribosylation factor interacting protein	KEGG:hsa:27236`KO:K20314	GO:0005737^cellular_component^cytoplasm`GO:0005829^cellular_component^cytosol`GO:0000139^cellular_component^Golgi membrane`GO:0032588^cellular_component^trans-Golgi network membrane`GO:0070273^molecular_function^phosphatidylinositol-4-phosphate binding`GO:0005543^molecular_function^phospholipid binding`GO:0019904^molecular_function^protein domain specific binding`GO:0006886^biological_process^int…	GO:0019904^molecular_function^protein domain specific binding	.	.
TRINITY_DN17563_c0_g1	TRINITY_DN17563_c0_g1_i1	HIW_DROME^HIW_DROME^Q:152-1123,H:236-525^21.6%ID^E:8e-11^RecName: Full=E3 ubiquitin-protein ligase highwire {ECO:0000303|PubMed:10839352};^Eukaryota; Metazoa; Ecdysozoa; Arthropoda; Hexapoda; Insecta; Pterygota; Neoptera; Holometabola; Diptera; Brachycera; Muscomorpha; Ephydroidea; Drosophilidae; Drosophila; Sophophora	.	TRINITY_DN17563_c0_g1_i1.p1	53-1264[+]	MYCB2_HUMAN^MYCB2_HUMAN^Q:32-322,H:195-451^25%ID^E:5e-13^RecName: Full=E3 ubiquitin-protein ligase MYCBP2 {ECO:0000305};^Eukaryota; Metazoa; Chordata; Craniata; Vertebrata; Euteleostomi; Mammalia; Eutheria; Euarchontoglires; Primates; Haplorrhini; Catarrhini; Hominidae; Homo	.	.	.	ENOG410XP1T^MYC binding protein 2, E3 ubiquitin protein ligase	KEGG:hsa:23077`KO:K10693	GO:0030424^cellular_component^axon`GO:0005737^cellular_component^cytoplasm`GO:0043231^cellular_component^intracellular membrane-bounded organelle`GO:0016020^cellular_component^membrane`GO:0015630^cellular_component^microtubule cytoskeleton`GO:0005634^cellular_component^nucleus`GO:0005085^molecular_function^guanyl-nucleotide exchange factor activity`GO:0042803^molecular_function^protein homodimeri…	.	.	.
TRINITY_DN17563_c0_g1	TRINITY_DN17563_c0_g1_i2	.	.	TRINITY_DN17563_c0_g1_i2.p1	256-570[+]	.	.	.	.	.	.	.	.	.	.
TRINITY_DN17615_c0_g1	TRINITY_DN17615_c0_g1_i1	.	.	TRINITY_DN17615_c0_g1_i1.p1	2-703[+]	.	PF09807.9^ELP6^Elongation complex protein 6^98-215^E:9.4e-09	.	.	.	.	.	GO:0002098^biological_process^tRNA wobble uridine modification`GO:0033588^cellular_component^Elongator holoenzyme complex	.	.
TRINITY_DN17624_c0_g1	TRINITY_DN17624_c0_g1_i1	.	.	TRINITY_DN17624_c0_g1_i1.p1	3-302[+]	.	.	.	.	.	.	.	.	.	.
TRINITY_DN17624_c1_g1	TRINITY_DN17624_c1_g1_i1	.	.	.	.	.	.	.	.	.	.	.	.	.	.
TRINITY_DN17624_c1_g1	TRINITY_DN17624_c1_g1_i2	.	.	.	.	.	.	.	.	.	.	.	.	.	.
TRINITY_DN17601_c0_g1	TRINITY_DN17601_c0_g1_i1	RUVB2_XENLA^RUVB2_XENLA^Q:54-1385,H:9-452^77.48%ID^E:0^RecName: Full=RuvB-like 2;^Eukaryota; Metazoa; Chordata; Craniata; Vertebrata; Euteleostomi; Amphibia; Batrachia; Anura; Pipoidea; Pipidae; Xenopodinae; Xenopus; Xenopus	.	TRINITY_DN17601_c0_g1_i1.p1	33-1433[+]	RUVB2_XENLA^RUVB2_XENLA^Q:8-451,H:9-452^77.48%ID^E:0^RecName: Full=RuvB-like 2;^Eukaryota; Metazoa; Chordata; Craniata; Vertebrata; Euteleostomi; Amphibia; Batrachia; Anura; Pipoidea; Pipidae; Xenopodinae; Xenopus; Xenopus	PF06068.13^TIP49^TIP49 P-loop domain^19-362^E:7e-160`PF03796.15^DnaB_C^DnaB-like helicase C terminal domain^62-194^E:3.3e-05`PF00004.29^AAA^ATPase family associated with various cellular activities (AAA)^71-121^E:3.2e-05`PF17856.1^TIP49_C^TIP49 AAA-lid domain^368-433^E:1.9e-25	.	.	.	.	GO:0031011^cellular_component^Ino80 complex`GO:0071339^cellular_component^MLL1 complex`GO:0035267^cellular_component^NuA4 histone acetyltransferase complex`GO:0097255^cellular_component^R2TP complex`GO:0000812^cellular_component^Swr1 complex`GO:0005524^molecular_function^ATP binding`GO:0043141^molecular_function^ATP-dependent 5'-3' DNA helicase activity`GO:0006310^biological_process^DNA recombina…	GO:0003678^molecular_function^DNA helicase activity`GO:0005524^molecular_function^ATP binding`GO:0006260^biological_process^DNA replication	.	.
TRINITY_DN17652_c0_g1	TRINITY_DN17652_c0_g1_i1	.	.	TRINITY_DN17652_c0_g1_i1.p1	3-551[+]	.	PF12832.7^MFS_1_like^MFS_1 like family^4-151^E:3.2e-16	.	ExpAA=81.76^PredHel=3^Topology=o15-37i50-72o96-118i	.	.	.	.	.	.
TRINITY_DN17652_c0_g1	TRINITY_DN17652_c0_g1_i2	.	.	TRINITY_DN17652_c0_g1_i2.p1	3-671[+]	.	PF12832.7^MFS_1_like^MFS_1 like family^4-172^E:1e-20`PF07690.16^MFS_1^Major Facilitator Superfamily^22-200^E:9e-11	.	ExpAA=117.62^PredHel=5^Topology=o15-37i50-72o98-120i141-163o167-189i	.	.	.	GO:0055085^biological_process^transmembrane transport`GO:0016021^cellular_component^integral component of membrane	.	.
TRINITY_DN17652_c0_g1	TRINITY_DN17652_c0_g1_i3	.	.	TRINITY_DN17652_c0_g1_i3.p1	1-609[+]	.	PF12832.7^MFS_1_like^MFS_1 like family^23-171^E:8.1e-17	.	ExpAA=89.16^PredHel=4^Topology=i34-56o71-93i100-119o123-145i	.	.	.	.	.	.
TRINITY_DN17604_c0_g1	TRINITY_DN17604_c0_g1_i1	.	.	.	.	.	.	.	.	.	.	.	.	.	.
TRINITY_DN17604_c0_g2	TRINITY_DN17604_c0_g2_i1	.	.	.	.	.	.	.	.	.	.	.	.	.	.
TRINITY_DN17604_c0_g2	TRINITY_DN17604_c0_g2_i2	.	.	.	.	.	.	.	.	.	.	.	.	.	.
TRINITY_DN17573_c0_g1	TRINITY_DN17573_c0_g1_i1	VATH2_CAEBR^VATH2_CAEBR^Q:109-1443,H:17-462^50%ID^E:3e-152^RecName: Full=Probable V-type proton ATPase subunit H 2;^Eukaryota; Metazoa; Ecdysozoa; Nematoda; Chromadorea; Rhabditida; Rhabditina; Rhabditomorpha; Rhabditoidea; Rhabditidae; Peloderinae; Caenorhabditis	.	TRINITY_DN17573_c0_g1_i1.p1	49-1473[+]	VATH2_CAEBR^VATH2_CAEBR^Q:21-465,H:17-462^50%ID^E:5e-154^RecName: Full=Probable V-type proton ATPase subunit H 2;^Eukaryota; Metazoa; Ecdysozoa; Nematoda; Chromadorea; Rhabditida; Rhabditina; Rhabditomorpha; Rhabditoidea; Rhabditidae; Peloderinae; Caenorhabditis	PF03224.14^V-ATPase_H_N^V-ATPase subunit H^24-332^E:6.6e-80`PF11698.8^V-ATPase_H_C^V-ATPase subunit H^339-454^E:5.3e-45`PF04826.13^Arm_2^Armadillo-like^379-448^E:2.8e-06	.	.	COG5231^subunit (H	KEGG:cbr:CBG14055`KO:K02144	GO:0000221^cellular_component^vacuolar proton-transporting V-type ATPase, V1 domain`GO:0046961^molecular_function^proton-transporting ATPase activity, rotational mechanism`GO:0015991^biological_process^ATP hydrolysis coupled proton transport	GO:0046961^molecular_function^proton-transporting ATPase activity, rotational mechanism`GO:0015991^biological_process^ATP hydrolysis coupled proton transport`GO:0000221^cellular_component^vacuolar proton-transporting V-type ATPase, V1 domain	.	.
TRINITY_DN17573_c0_g1	TRINITY_DN17573_c0_g1_i2	VATH2_CAEEL^VATH2_CAEEL^Q:643-789,H:414-462^65.31%ID^E:2e-13^RecName: Full=Probable V-type proton ATPase subunit H 2;^Eukaryota; Metazoa; Ecdysozoa; Nematoda; Chromadorea; Rhabditida; Rhabditina; Rhabditomorpha; Rhabditoidea; Rhabditidae; Peloderinae; Caenorhabditis	.	.	.	.	.	.	.	COG5231^subunit (H	KEGG:cel:CELE_T14F9.1`KO:K02144	GO:0000221^cellular_component^vacuolar proton-transporting V-type ATPase, V1 domain`GO:0046961^molecular_function^proton-transporting ATPase activity, rotational mechanism`GO:0015991^biological_process^ATP hydrolysis coupled proton transport	.	.	.
TRINITY_DN17573_c0_g1	TRINITY_DN17573_c0_g1_i3	VATH_MOUSE^VATH_MOUSE^Q:127-372,H:21-102^46.34%ID^E:5e-17^RecName: Full=V-type proton ATPase subunit H;^Eukaryota; Metazoa; Chordata; Craniata; Vertebrata; Euteleostomi; Mammalia; Eutheria; Euarchontoglires; Glires; Rodentia; Myomorpha; Muroidea; Muridae; Murinae; Mus; Mus	.	TRINITY_DN17573_c0_g1_i3.p1	49-411[+]	VATH_MOUSE^VATH_MOUSE^Q:27-108,H:21-102^46.34%ID^E:1e-17^RecName: Full=V-type proton ATPase subunit H;^Eukaryota; Metazoa; Chordata; Craniata; Vertebrata; Euteleostomi; Mammalia; Eutheria; Euarchontoglires; Glires; Rodentia; Myomorpha; Muroidea; Muridae; Murinae; Mus; Mus	PF03224.14^V-ATPase_H_N^V-ATPase subunit H^24-108^E:9.6e-18	.	.	COG5231^subunit (H	KEGG:mmu:108664`KO:K02144	GO:0000221^cellular_component^vacuolar proton-transporting V-type ATPase, V1 domain`GO:0046961^molecular_function^proton-transporting ATPase activity, rotational mechanism`GO:0015991^biological_process^ATP hydrolysis coupled proton transport`GO:0006897^biological_process^endocytosis	GO:0046961^molecular_function^proton-transporting ATPase activity, rotational mechanism`GO:0015991^biological_process^ATP hydrolysis coupled proton transport`GO:0000221^cellular_component^vacuolar proton-transporting V-type ATPase, V1 domain	.	.
TRINITY_DN17573_c0_g1	TRINITY_DN17573_c0_g1_i4	VATH2_CAEBR^VATH2_CAEBR^Q:109-1293,H:17-412^48.5%ID^E:8e-127^RecName: Full=Probable V-type proton ATPase subunit H 2;^Eukaryota; Metazoa; Ecdysozoa; Nematoda; Chromadorea; Rhabditida; Rhabditina; Rhabditomorpha; Rhabditoidea; Rhabditidae; Peloderinae; Caenorhabditis	.	TRINITY_DN17573_c0_g1_i4.p1	49-1299[+]	VATH2_CAEBR^VATH2_CAEBR^Q:21-415,H:17-412^48.5%ID^E:1e-127^RecName: Full=Probable V-type proton ATPase subunit H 2;^Eukaryota; Metazoa; Ecdysozoa; Nematoda; Chromadorea; Rhabditida; Rhabditina; Rhabditomorpha; Rhabditoidea; Rhabditidae; Peloderinae; Caenorhabditis	PF03224.14^V-ATPase_H_N^V-ATPase subunit H^24-332^E:4.4e-80`PF11698.8^V-ATPase_H_C^V-ATPase subunit H^339-416^E:1.8e-27	.	.	COG5231^subunit (H	KEGG:cbr:CBG14055`KO:K02144	GO:0000221^cellular_component^vacuolar proton-transporting V-type ATPase, V1 domain`GO:0046961^molecular_function^proton-transporting ATPase activity, rotational mechanism`GO:0015991^biological_process^ATP hydrolysis coupled proton transport	GO:0046961^molecular_function^proton-transporting ATPase activity, rotational mechanism`GO:0015991^biological_process^ATP hydrolysis coupled proton transport`GO:0000221^cellular_component^vacuolar proton-transporting V-type ATPase, V1 domain	.	.
TRINITY_DN17573_c0_g1	TRINITY_DN17573_c0_g1_i5	VATH2_CAEBR^VATH2_CAEBR^Q:109-1527,H:17-462^47.9%ID^E:2e-148^RecName: Full=Probable V-type proton ATPase subunit H 2;^Eukaryota; Metazoa; Ecdysozoa; Nematoda; Chromadorea; Rhabditida; Rhabditina; Rhabditomorpha; Rhabditoidea; Rhabditidae; Peloderinae; Caenorhabditis	.	TRINITY_DN17573_c0_g1_i5.p1	376-1557[+]	VATH2_CAEEL^VATH2_CAEEL^Q:5-384,H:84-462^52.48%ID^E:9e-141^RecName: Full=Probable V-type proton ATPase subunit H 2;^Eukaryota; Metazoa; Ecdysozoa; Nematoda; Chromadorea; Rhabditida; Rhabditina; Rhabditomorpha; Rhabditoidea; Rhabditidae; Peloderinae; Caenorhabditis	PF03224.14^V-ATPase_H_N^V-ATPase subunit H^2-251^E:3.2e-65`PF11698.8^V-ATPase_H_C^V-ATPase subunit H^258-373^E:3.7e-45`PF04826.13^Arm_2^Armadillo-like^298-367^E:2e-06	.	.	COG5231^subunit (H	KEGG:cel:CELE_T14F9.1`KO:K02144	GO:0000221^cellular_component^vacuolar proton-transporting V-type ATPase, V1 domain`GO:0046961^molecular_function^proton-transporting ATPase activity, rotational mechanism`GO:0015991^biological_process^ATP hydrolysis coupled proton transport	GO:0046961^molecular_function^proton-transporting ATPase activity, rotational mechanism`GO:0015991^biological_process^ATP hydrolysis coupled proton transport`GO:0000221^cellular_component^vacuolar proton-transporting V-type ATPase, V1 domain	.	.
TRINITY_DN17651_c0_g1	TRINITY_DN17651_c0_g1_i1	.	.	.	.	.	.	.	.	.	.	.	.	.	.
TRINITY_DN17584_c0_g1	TRINITY_DN17584_c0_g1_i1	.	.	.	.	.	.	.	.	.	.	.	.	.	.
TRINITY_DN17584_c0_g2	TRINITY_DN17584_c0_g2_i1	.	.	.	.	.	.	.	.	.	.	.	.	.	.
TRINITY_DN17566_c0_g1	TRINITY_DN17566_c0_g1_i1	.	.	.	.	.	.	.	.	.	.	.	.	.	.
TRINITY_DN17566_c0_g1	TRINITY_DN17566_c0_g1_i2	.	.	.	.	.	.	.	.	.	.	.	.	.	.
TRINITY_DN17566_c0_g1	TRINITY_DN17566_c0_g1_i3	.	.	.	.	.	.	.	.	.	.	.	.	.	.
TRINITY_DN17621_c0_g1	TRINITY_DN17621_c0_g1_i1	.	.	.	.	.	.	.	.	.	.	.	.	.	.
TRINITY_DN17621_c0_g2	TRINITY_DN17621_c0_g2_i1	PLPP4_HUMAN^PLPP4_HUMAN^Q:151-930,H:3-246^36.5%ID^E:7e-50^RecName: Full=Phospholipid phosphatase 4 {ECO:0000312|HGNC:HGNC:23531};^Eukaryota; Metazoa; Chordata; Craniata; Vertebrata; Euteleostomi; Mammalia; Eutheria; Euarchontoglires; Primates; Haplorrhini; Catarrhini; Hominidae; Homo	.	TRINITY_DN17621_c0_g2_i1.p1	139-963[+]	PLPP4_HUMAN^PLPP4_HUMAN^Q:5-264,H:3-246^36.5%ID^E:7e-51^RecName: Full=Phospholipid phosphatase 4 {ECO:0000312|HGNC:HGNC:23531};^Eukaryota; Metazoa; Chordata; Craniata; Vertebrata; Euteleostomi; Mammalia; Eutheria; Euarchontoglires; Primates; Haplorrhini; Catarrhini; Hominidae; Homo	PF01569.21^PAP2^PAP2 superfamily^85-245^E:2.1e-28	.	ExpAA=124.92^PredHel=6^Topology=i7-26o49-71i78-100o146-168i192-210o225-244i	COG0671^PHOsphatase	KEGG:hsa:196051`KO:K18693	GO:0005887^cellular_component^integral component of plasma membrane`GO:0005886^cellular_component^plasma membrane`GO:0042802^molecular_function^identical protein binding`GO:0016791^molecular_function^phosphatase activity`GO:0008195^molecular_function^phosphatidate phosphatase activity`GO:0001835^biological_process^blastocyst hatching`GO:0038096^biological_process^Fc-gamma receptor signaling pathw…	.	.	.
TRINITY_DN17588_c0_g1	TRINITY_DN17588_c0_g1_i1	.	.	.	.	.	.	.	.	.	.	.	.	.	.
TRINITY_DN17612_c0_g1	TRINITY_DN17612_c0_g1_i1	YE72_SCHPO^YE72_SCHPO^Q:35-442,H:4-138^50.74%ID^E:2e-42^RecName: Full=UPF0047 protein C4A8.02c;^Eukaryota; Fungi; Dikarya; Ascomycota; Taphrinomycotina; Schizosaccharomycetes; Schizosaccharomycetales; Schizosaccharomycetaceae; Schizosaccharomyces	.	TRINITY_DN17612_c0_g1_i1.p1	2-451[+]	YE72_SCHPO^YE72_SCHPO^Q:12-147,H:4-138^50.74%ID^E:6e-44^RecName: Full=UPF0047 protein C4A8.02c;^Eukaryota; Fungi; Dikarya; Ascomycota; Taphrinomycotina; Schizosaccharomycetes; Schizosaccharomycetales; Schizosaccharomycetaceae; Schizosaccharomyces	PF01894.17^UPF0047^Uncharacterised protein family UPF0047^28-144^E:4.2e-36	.	.	.	KEGG:spo:SPAC4A8.02c	GO:0005829^cellular_component^cytosol`GO:0005634^cellular_component^nucleus	.	.	.
TRINITY_DN17627_c0_g1	TRINITY_DN17627_c0_g1_i1	.	.	.	.	.	.	.	.	.	.	.	.	.	.
TRINITY_DN17627_c0_g1	TRINITY_DN17627_c0_g1_i2	.	.	.	.	.	.	.	.	.	.	.	.	.	.
TRINITY_DN17569_c0_g1	TRINITY_DN17569_c0_g1_i1	P2R3C_DANRE^P2R3C_DANRE^Q:6-932,H:140-448^69.26%ID^E:7e-147^RecName: Full=Serine/threonine-protein phosphatase 2A regulatory subunit B'' subunit gamma;^Eukaryota; Metazoa; Chordata; Craniata; Vertebrata; Euteleostomi; Actinopterygii; Neopterygii; Teleostei; Ostariophysi; Cypriniformes; Cyprinidae; Danio	.	TRINITY_DN17569_c0_g1_i1.p1	3-947[+]	P2R3C_DANRE^P2R3C_DANRE^Q:2-310,H:140-448^69.26%ID^E:2e-157^RecName: Full=Serine/threonine-protein phosphatase 2A regulatory subunit B'' subunit gamma;^Eukaryota; Metazoa; Chordata; Craniata; Vertebrata; Euteleostomi; Actinopterygii; Neopterygii; Teleostei; Ostariophysi; Cypriniformes; Cyprinidae; Danio	PF13499.6^EF-hand_7^EF-hand domain pair^148-236^E:1.2e-08	.	.	ENOG410XRBK^Protein phosphatase 2, regulatory subunit B	KEGG:dre:393100`KO:K11583	GO:0005813^cellular_component^centrosome`GO:0005737^cellular_component^cytoplasm`GO:0005634^cellular_component^nucleus`GO:0005819^cellular_component^spindle`GO:0046872^molecular_function^metal ion binding`GO:0001782^biological_process^B cell homeostasis`GO:0030865^biological_process^cortical cytoskeleton organization`GO:0000226^biological_process^microtubule cytoskeleton organization`GO:0045579^b…	GO:0005509^molecular_function^calcium ion binding	.	.
TRINITY_DN17569_c0_g1	TRINITY_DN17569_c0_g1_i2	P2R3C_HUMAN^P2R3C_HUMAN^Q:6-572,H:137-325^75.13%ID^E:2e-113^RecName: Full=Serine/threonine-protein phosphatase 2A regulatory subunit B'' subunit gamma;^Eukaryota; Metazoa; Chordata; Craniata; Vertebrata; Euteleostomi; Mammalia; Eutheria; Euarchontoglires; Primates; Haplorrhini; Catarrhini; Hominidae; Homo`P2R3C_HUMAN^P2R3C_HUMAN^Q:623-991,H:326-451^59.52%ID^E:2e-113^RecName: Full=Serine/threonine…	.	TRINITY_DN17569_c0_g1_i2.p1	3-590[+]	P2R3C_XENTR^P2R3C_XENTR^Q:2-190,H:132-320^75.66%ID^E:2e-99^RecName: Full=Serine/threonine-protein phosphatase 2A regulatory subunit B'' subunit gamma;^Eukaryota; Metazoa; Chordata; Craniata; Vertebrata; Euteleostomi; Amphibia; Batrachia; Anura; Pipoidea; Pipidae; Xenopodinae; Xenopus; Silurana	PF17958.1^EF-hand_13^EF-hand domain^49-123^E:5.4e-05	.	.	ENOG410XRBK^Protein phosphatase 2, regulatory subunit B	KEGG:xtr:448305`KO:K11583	GO:0005813^cellular_component^centrosome`GO:0005737^cellular_component^cytoplasm`GO:0005634^cellular_component^nucleus`GO:0005819^cellular_component^spindle`GO:0046872^molecular_function^metal ion binding`GO:0001782^biological_process^B cell homeostasis`GO:0030865^biological_process^cortical cytoskeleton organization`GO:0000226^biological_process^microtubule cytoskeleton organization`GO:0045579^b…	.	.	.
TRINITY_DN17635_c0_g1	TRINITY_DN17635_c0_g1_i1	SCND3_HUMAN^SCND3_HUMAN^Q:674-75,H:910-1121^33.33%ID^E:3e-20^RecName: Full=SCAN domain-containing protein 3;^Eukaryota; Metazoa; Chordata; Craniata; Vertebrata; Euteleostomi; Mammalia; Eutheria; Euarchontoglires; Primates; Haplorrhini; Catarrhini; Hominidae; Homo	.	.	.	.	.	.	.	ENOG410ZSKF^SCAN domain containing 3	KEGG:hsa:114821	GO:0003700^molecular_function^DNA-binding transcription factor activity`GO:0003676^molecular_function^nucleic acid binding`GO:0015074^biological_process^DNA integration	.	.	.
TRINITY_DN17647_c0_g1	TRINITY_DN17647_c0_g1_i1	.	.	.	.	.	.	.	.	.	.	.	.	.	.
TRINITY_DN17647_c0_g1	TRINITY_DN17647_c0_g1_i2	.	.	.	.	.	.	.	.	.	.	.	.	.	.
TRINITY_DN17609_c0_g1	TRINITY_DN17609_c0_g1_i1	.	.	.	.	.	.	.	.	.	.	.	.	.	.
TRINITY_DN17636_c0_g1	TRINITY_DN17636_c0_g1_i1	.	.	.	.	.	.	.	.	.	.	.	.	.	.
TRINITY_DN17636_c0_g2	TRINITY_DN17636_c0_g2_i1	.	.	.	.	.	.	.	.	.	.	.	.	.	.
TRINITY_DN17636_c0_g2	TRINITY_DN17636_c0_g2_i2	.	.	.	.	.	.	.	.	.	.	.	.	.	.
TRINITY_DN17636_c0_g3	TRINITY_DN17636_c0_g3_i1	.	.	.	.	.	.	.	.	.	.	.	.	.	.
TRINITY_DN17614_c0_g1	TRINITY_DN17614_c0_g1_i1	.	.	.	.	.	.	.	.	.	.	.	.	.	.
TRINITY_DN17614_c1_g1	TRINITY_DN17614_c1_g1_i1	.	.	.	.	.	.	.	.	.	.	.	.	.	.
TRINITY_DN17614_c1_g2	TRINITY_DN17614_c1_g2_i1	.	.	.	.	.	.	.	.	.	.	.	.	.	.
TRINITY_DN17614_c1_g1	TRINITY_DN17614_c1_g1_i2	.	.	.	.	.	.	.	.	.	.	.	.	.	.
TRINITY_DN17614_c2_g1	TRINITY_DN17614_c2_g1_i1	.	.	.	.	.	.	.	.	.	.	.	.	.	.
TRINITY_DN17642_c0_g1	TRINITY_DN17642_c0_g1_i1	PELO_HUMAN^PELO_HUMAN^Q:44-1147,H:1-368^52.72%ID^E:9e-149^RecName: Full=Protein pelota homolog;^Eukaryota; Metazoa; Chordata; Craniata; Vertebrata; Euteleostomi; Mammalia; Eutheria; Euarchontoglires; Primates; Haplorrhini; Catarrhini; Hominidae; Homo	.	TRINITY_DN17642_c0_g1_i1.p1	44-1234[+]	PELO_HUMAN^PELO_HUMAN^Q:1-387,H:1-385^51.94%ID^E:4e-153^RecName: Full=Protein pelota homolog;^Eukaryota; Metazoa; Chordata; Craniata; Vertebrata; Euteleostomi; Mammalia; Eutheria; Euarchontoglires; Primates; Haplorrhini; Catarrhini; Hominidae; Homo	PF03463.15^eRF1_1^eRF1 domain 1^1-128^E:2.1e-42`PF03464.15^eRF1_2^eRF1 domain 2^137-265^E:1.1e-26`PF03465.15^eRF1_3^eRF1 domain 3^272-370^E:1.3e-23	.	.	COG1537^May function in recognizing stalled ribosomes, interact with stem-loop structures in stalled mRNA molecules, and effect endonucleolytic cleavage of the mRNA. May play a role in the release non-functional ribosomes and degradation of damaged mRNAs. Has endoribonuclease activity (By similarity)	KEGG:hsa:53918`KO:K06965	GO:0005737^cellular_component^cytoplasm`GO:0005634^cellular_component^nucleus`GO:0004519^molecular_function^endonuclease activity`GO:0046872^molecular_function^metal ion binding`GO:0043022^molecular_function^ribosome binding`GO:0007049^biological_process^cell cycle`GO:0051301^biological_process^cell division`GO:0008283^biological_process^cell population proliferation`GO:0051276^biological_process…	.	.	.
TRINITY_DN17642_c0_g1	TRINITY_DN17642_c0_g1_i2	PELO_DROME^PELO_DROME^Q:104-319,H:297-368^65.28%ID^E:4e-25^RecName: Full=Protein pelota;^Eukaryota; Metazoa; Ecdysozoa; Arthropoda; Hexapoda; Insecta; Pterygota; Neoptera; Holometabola; Diptera; Brachycera; Muscomorpha; Ephydroidea; Drosophilidae; Drosophila; Sophophora	.	TRINITY_DN17642_c0_g1_i2.p1	98-406[+]	PELO_DROME^PELO_DROME^Q:3-76,H:297-370^64.86%ID^E:5e-26^RecName: Full=Protein pelota;^Eukaryota; Metazoa; Ecdysozoa; Arthropoda; Hexapoda; Insecta; Pterygota; Neoptera; Holometabola; Diptera; Brachycera; Muscomorpha; Ephydroidea; Drosophilidae; Drosophila; Sophophora	PF03465.15^eRF1_3^eRF1 domain 3^2-76^E:4.8e-16	.	.	COG1537^May function in recognizing stalled ribosomes, interact with stem-loop structures in stalled mRNA molecules, and effect endonucleolytic cleavage of the mRNA. May play a role in the release non-functional ribosomes and degradation of damaged mRNAs. Has endoribonuclease activity (By similarity)	KEGG:dme:Dmel_CG3959`KO:K06965	GO:0005737^cellular_component^cytoplasm`GO:1990533^cellular_component^Dom34-Hbs1 complex`GO:0005634^cellular_component^nucleus`GO:0004519^molecular_function^endonuclease activity`GO:0046872^molecular_function^metal ion binding`GO:0043022^molecular_function^ribosome binding`GO:0001745^biological_process^compound eye morphogenesis`GO:0048132^biological_process^female germ-line stem cell asymmetric …	.	.	.
TRINITY_DN17642_c0_g1	TRINITY_DN17642_c0_g1_i3	PELO_HUMAN^PELO_HUMAN^Q:44-928,H:1-295^50.85%ID^E:8e-114^RecName: Full=Protein pelota homolog;^Eukaryota; Metazoa; Chordata; Craniata; Vertebrata; Euteleostomi; Mammalia; Eutheria; Euarchontoglires; Primates; Haplorrhini; Catarrhini; Hominidae; Homo	.	TRINITY_DN17642_c0_g1_i3.p1	44-931[+]	PELO_HUMAN^PELO_HUMAN^Q:1-295,H:1-295^50.85%ID^E:4e-116^RecName: Full=Protein pelota homolog;^Eukaryota; Metazoa; Chordata; Craniata; Vertebrata; Euteleostomi; Mammalia; Eutheria; Euarchontoglires; Primates; Haplorrhini; Catarrhini; Hominidae; Homo	PF03463.15^eRF1_1^eRF1 domain 1^1-128^E:1.1e-42`PF03464.15^eRF1_2^eRF1 domain 2^137-265^E:5.6e-27	.	.	COG1537^May function in recognizing stalled ribosomes, interact with stem-loop structures in stalled mRNA molecules, and effect endonucleolytic cleavage of the mRNA. May play a role in the release non-functional ribosomes and degradation of damaged mRNAs. Has endoribonuclease activity (By similarity)	KEGG:hsa:53918`KO:K06965	GO:0005737^cellular_component^cytoplasm`GO:0005634^cellular_component^nucleus`GO:0004519^molecular_function^endonuclease activity`GO:0046872^molecular_function^metal ion binding`GO:0043022^molecular_function^ribosome binding`GO:0007049^biological_process^cell cycle`GO:0051301^biological_process^cell division`GO:0008283^biological_process^cell population proliferation`GO:0051276^biological_process…	.	.	.
TRINITY_DN17565_c0_g1	TRINITY_DN17565_c0_g1_i1	.	.	TRINITY_DN17565_c0_g1_i1.p1	1-357[+]	.	.	.	.	.	.	.	.	.	.
TRINITY_DN17565_c0_g1	TRINITY_DN17565_c0_g1_i2	FBX4_BOVIN^FBX4_BOVIN^Q:318-1307,H:52-384^25.07%ID^E:3e-24^RecName: Full=F-box only protein 4;^Eukaryota; Metazoa; Chordata; Craniata; Vertebrata; Euteleostomi; Mammalia; Eutheria; Laurasiatheria; Cetartiodactyla; Ruminantia; Pecora; Bovidae; Bovinae; Bos	.	TRINITY_DN17565_c0_g1_i2.p1	318-1310[+]	FBX4_BOVIN^FBX4_BOVIN^Q:1-330,H:52-384^25.07%ID^E:4e-25^RecName: Full=F-box only protein 4;^Eukaryota; Metazoa; Chordata; Craniata; Vertebrata; Euteleostomi; Mammalia; Eutheria; Laurasiatheria; Cetartiodactyla; Ruminantia; Pecora; Bovidae; Bovinae; Bos	PF00646.33^F-box^F-box domain^7-51^E:6.3e-12`PF12937.7^F-box-like^F-box-like^9-51^E:1.5e-11`PF00025.21^Arf^ADP-ribosylation factor family^225-326^E:8.8e-06	.	.	ENOG410ZQ31^F-box protein 4	KEGG:bta:534852`KO:K10291	GO:0005737^cellular_component^cytoplasm`GO:0019005^cellular_component^SCF ubiquitin ligase complex`GO:0042803^molecular_function^protein homodimerization activity`GO:0061630^molecular_function^ubiquitin protein ligase activity`GO:0007568^biological_process^aging`GO:0019725^biological_process^cellular homeostasis`GO:0071479^biological_process^cellular response to ionizing radiation`GO:0035726^biol…	GO:0005515^molecular_function^protein binding`GO:0005525^molecular_function^GTP binding	.	.
TRINITY_DN17653_c0_g1	TRINITY_DN17653_c0_g1_i1	RFC3_MOUSE^RFC3_MOUSE^Q:16-1059,H:1-348^61.78%ID^E:1e-165^RecName: Full=Replication factor C subunit 3;^Eukaryota; Metazoa; Chordata; Craniata; Vertebrata; Euteleostomi; Mammalia; Eutheria; Euarchontoglires; Glires; Rodentia; Myomorpha; Muroidea; Muridae; Murinae; Mus; Mus	.	TRINITY_DN17653_c0_g1_i1.p1	16-1086[+]	RFC3_MOUSE^RFC3_MOUSE^Q:1-348,H:1-348^61.78%ID^E:5e-166^RecName: Full=Replication factor C subunit 3;^Eukaryota; Metazoa; Chordata; Craniata; Vertebrata; Euteleostomi; Mammalia; Eutheria; Euarchontoglires; Glires; Rodentia; Myomorpha; Muroidea; Muridae; Murinae; Mus; Mus	PF03215.15^Rad17^Rad17 P-loop domain^3-161^E:2.6e-09`PF13177.6^DNA_pol3_delta2^DNA polymerase III, delta subunit^20-184^E:5.2e-11`PF00004.29^AAA^ATPase family associated with various cellular activities (AAA)^38-179^E:1.5e-06	.	.	COG0470^DNA polymerase III subunit delta'	KEGG:mmu:69263`KO:K10756	GO:0031390^cellular_component^Ctf18 RFC-like complex`GO:0005663^cellular_component^DNA replication factor C complex`GO:0005634^cellular_component^nucleus`GO:0003689^molecular_function^DNA clamp loader activity`GO:0043142^molecular_function^single-stranded DNA-dependent ATPase activity`GO:0006260^biological_process^DNA replication`GO:0006261^biological_process^DNA-dependent DNA replication`GO:1900…	GO:0005524^molecular_function^ATP binding	.	.
TRINITY_DN17613_c0_g1	TRINITY_DN17613_c0_g1_i1	.	.	.	.	.	.	.	.	.	.	.	.	.	.
TRINITY_DN17613_c0_g1	TRINITY_DN17613_c0_g1_i2	.	.	.	.	.	.	.	.	.	.	.	.	.	.
TRINITY_DN17590_c0_g1	TRINITY_DN17590_c0_g1_i1	.	.	.	.	.	.	.	.	.	.	.	.	.	.
TRINITY_DN17590_c0_g1	TRINITY_DN17590_c0_g1_i2	.	.	.	.	.	.	.	.	.	.	.	.	.	.
TRINITY_DN17626_c0_g1	TRINITY_DN17626_c0_g1_i1	.	.	.	.	.	.	.	.	.	.	.	.	.	.
TRINITY_DN17634_c0_g1	TRINITY_DN17634_c0_g1_i1	.	.	.	.	.	.	.	.	.	.	.	.	.	.
TRINITY_DN17605_c0_g1	TRINITY_DN17605_c0_g1_i1	ABCE1_MOUSE^ABCE1_MOUSE^Q:12-1787,H:1-591^69.59%ID^E:0^RecName: Full=ATP-binding cassette sub-family E member 1;^Eukaryota; Metazoa; Chordata; Craniata; Vertebrata; Euteleostomi; Mammalia; Eutheria; Euarchontoglires; Glires; Rodentia; Myomorpha; Muroidea; Muridae; Murinae; Mus; Mus	.	TRINITY_DN17605_c0_g1_i1.p1	3-1814[+]	ABCE1_MOUSE^ABCE1_MOUSE^Q:4-603,H:1-599^69.17%ID^E:0^RecName: Full=ATP-binding cassette sub-family E member 1;^Eukaryota; Metazoa; Chordata; Craniata; Vertebrata; Euteleostomi; Mammalia; Eutheria; Euarchontoglires; Glires; Rodentia; Myomorpha; Muroidea; Muridae; Murinae; Mus; Mus	PF04068.15^RLI^Possible Fer4-like domain in RNase L inhibitor, RLI^9-40^E:2.5e-12`PF00037.27^Fer4^4Fe-4S binding domain^54-74^E:3.7e-07`PF00005.27^ABC_tran^ABC transporter^105-248^E:1.7e-17`PF00005.27^ABC_tran^ABC transporter^371-494^E:3.4e-15	.	.	COG1245^ATP-binding cassette, sub-family E	KEGG:mmu:24015`KO:K06174	GO:0005737^cellular_component^cytoplasm`GO:0005829^cellular_component^cytosol`GO:0005739^cellular_component^mitochondrion`GO:0005524^molecular_function^ATP binding`GO:0016887^molecular_function^ATPase activity`GO:0060698^molecular_function^endoribonuclease inhibitor activity`GO:0005506^molecular_function^iron ion binding`GO:0043024^molecular_function^ribosomal small subunit binding`GO:0060702^bio…	GO:0005524^molecular_function^ATP binding`GO:0016887^molecular_function^ATPase activity	.	.
TRINITY_DN17605_c0_g1	TRINITY_DN17605_c0_g1_i2	ABCE1_MOUSE^ABCE1_MOUSE^Q:138-584,H:443-591^77.18%ID^E:9e-77^RecName: Full=ATP-binding cassette sub-family E member 1;^Eukaryota; Metazoa; Chordata; Craniata; Vertebrata; Euteleostomi; Mammalia; Eutheria; Euarchontoglires; Glires; Rodentia; Myomorpha; Muroidea; Muridae; Murinae; Mus; Mus`ABCE1_MOUSE^ABCE1_MOUSE^Q:129-488,H:195-313^35.83%ID^E:1e-16^RecName: Full=ATP-binding cassette sub-family E m…	.	.	.	.	.	.	.	COG1245^ATP-binding cassette, sub-family E	KEGG:mmu:24015`KO:K06174	GO:0005737^cellular_component^cytoplasm`GO:0005829^cellular_component^cytosol`GO:0005739^cellular_component^mitochondrion`GO:0005524^molecular_function^ATP binding`GO:0016887^molecular_function^ATPase activity`GO:0060698^molecular_function^endoribonuclease inhibitor activity`GO:0005506^molecular_function^iron ion binding`GO:0043024^molecular_function^ribosomal small subunit binding`GO:0060702^bio…	.	.	.
TRINITY_DN17576_c0_g1	TRINITY_DN17576_c0_g1_i1	.	.	.	.	.	.	.	.	.	.	.	.	.	.
TRINITY_DN17576_c0_g1	TRINITY_DN17576_c0_g1_i2	C1D_MOUSE^C1D_MOUSE^Q:42-371,H:16-125^28.83%ID^E:1e-14^RecName: Full=Nuclear nucleic acid-binding protein C1D;^Eukaryota; Metazoa; Chordata; Craniata; Vertebrata; Euteleostomi; Mammalia; Eutheria; Euarchontoglires; Glires; Rodentia; Myomorpha; Muroidea; Muridae; Murinae; Mus; Mus	.	TRINITY_DN17576_c0_g1_i2.p1	3-461[+]	C1D_MOUSE^C1D_MOUSE^Q:9-123,H:11-125^28.45%ID^E:7e-15^RecName: Full=Nuclear nucleic acid-binding protein C1D;^Eukaryota; Metazoa; Chordata; Craniata; Vertebrata; Euteleostomi; Mammalia; Eutheria; Euarchontoglires; Glires; Rodentia; Myomorpha; Muroidea; Muridae; Murinae; Mus; Mus	PF04000.15^Sas10_Utp3^Sas10/Utp3/C1D family^11-87^E:4.2e-09	.	.	ENOG4111ZX6^C1D nuclear receptor co-repressor	KEGG:mmu:57316`KO:K12592	GO:0005737^cellular_component^cytoplasm`GO:0005730^cellular_component^nucleolus`GO:0005634^cellular_component^nucleus`GO:0017053^cellular_component^transcriptional repressor complex`GO:0003677^molecular_function^DNA binding`GO:0016922^molecular_function^nuclear receptor binding`GO:0003723^molecular_function^RNA binding`GO:0003714^molecular_function^transcription corepressor activity`GO:0006915^bi…	.	.	.
TRINITY_DN17592_c0_g1	TRINITY_DN17592_c0_g1_i1	.	.	TRINITY_DN17592_c0_g1_i1.p1	3-329[+]	.	.	.	.	.	.	.	.	.	.
TRINITY_DN17592_c0_g2	TRINITY_DN17592_c0_g2_i1	UNC9_CAEEL^UNC9_CAEEL^Q:3-356,H:244-358^33.9%ID^E:8e-09^RecName: Full=Innexin unc-9;^Eukaryota; Metazoa; Ecdysozoa; Nematoda; Chromadorea; Rhabditida; Rhabditina; Rhabditomorpha; Rhabditoidea; Rhabditidae; Peloderinae; Caenorhabditis	.	TRINITY_DN17592_c0_g2_i1.p1	3-359[+]	UNC9_CAEEL^UNC9_CAEEL^Q:1-118,H:244-358^33.9%ID^E:1e-12^RecName: Full=Innexin unc-9;^Eukaryota; Metazoa; Ecdysozoa; Nematoda; Chromadorea; Rhabditida; Rhabditina; Rhabditomorpha; Rhabditoidea; Rhabditidae; Peloderinae; Caenorhabditis	PF00876.18^Innexin^Innexin^2-119^E:3.7e-25	.	ExpAA=22.91^PredHel=1^Topology=i40-62o	ENOG410XT2D^to innexin 1 Hydra magnipapillata	KEGG:cel:CELE_R12H7.1`KO:K22037	GO:0005911^cellular_component^cell-cell junction`GO:0005921^cellular_component^gap junction`GO:0016021^cellular_component^integral component of membrane`GO:0005886^cellular_component^plasma membrane`GO:0005243^molecular_function^gap junction channel activity`GO:0055077^molecular_function^gap junction hemi-channel activity`GO:0034220^biological_process^ion transmembrane transport	.	.	.
TRINITY_DN17592_c0_g2	TRINITY_DN17592_c0_g2_i2	.	.	.	.	.	.	.	.	.	.	.	.	.	.
TRINITY_DN17559_c0_g1	TRINITY_DN17559_c0_g1_i1	.	.	.	.	.	.	.	.	.	.	.	.	.	.
TRINITY_DN17638_c0_g1	TRINITY_DN17638_c0_g1_i1	TRF6B_XENLA^TRF6B_XENLA^Q:50-463,H:55-183^30%ID^E:9e-10^RecName: Full=TNF receptor-associated factor 6-B;^Eukaryota; Metazoa; Chordata; Craniata; Vertebrata; Euteleostomi; Amphibia; Batrachia; Anura; Pipoidea; Pipidae; Xenopodinae; Xenopus; Xenopus	.	TRINITY_DN17638_c0_g1_i1.p1	2-925[+]	TRF6B_XENLA^TRF6B_XENLA^Q:17-154,H:55-183^30%ID^E:8e-10^RecName: Full=TNF receptor-associated factor 6-B;^Eukaryota; Metazoa; Chordata; Craniata; Vertebrata; Euteleostomi; Amphibia; Batrachia; Anura; Pipoidea; Pipidae; Xenopodinae; Xenopus; Xenopus	PF02176.18^zf-TRAF^TRAF-type zinc finger^96-150^E:3.5e-05	.	.	.	KEGG:xla:444777`KO:K03175	GO:0005737^cellular_component^cytoplasm`GO:0005164^molecular_function^tumor necrosis factor receptor binding`GO:0004842^molecular_function^ubiquitin-protein transferase activity`GO:0008270^molecular_function^zinc ion binding`GO:0007250^biological_process^activation of NF-kappaB-inducing kinase activity`GO:0070534^biological_process^protein K63-linked ubiquitination`GO:0042981^biological_process^r…	GO:0008270^molecular_function^zinc ion binding	.	.
TRINITY_DN17650_c0_g1	TRINITY_DN17650_c0_g1_i1	PAF1_XENTR^PAF1_XENTR^Q:131-1234,H:1-371^49.34%ID^E:3e-117^RecName: Full=RNA polymerase II-associated factor 1 homolog;^Eukaryota; Metazoa; Chordata; Craniata; Vertebrata; Euteleostomi; Amphibia; Batrachia; Anura; Pipoidea; Pipidae; Xenopodinae; Xenopus; Silurana	.	TRINITY_DN17650_c0_g1_i1.p1	131-1426[+]	PAF1_PONAB^PAF1_PONAB^Q:1-368,H:1-371^49.07%ID^E:1e-119^RecName: Full=RNA polymerase II-associated factor 1 homolog;^Eukaryota; Metazoa; Chordata; Craniata; Vertebrata; Euteleostomi; Mammalia; Eutheria; Euarchontoglires; Primates; Haplorrhini; Catarrhini; Hominidae; Pongo	PF03985.13^Paf1^Paf1^28-424^E:3.6e-128	.	.	ENOG410YZXE^paf1, RNA polymerase II associated factor, homolog (S. cerevisiae)	KEGG:pon:100172552`KO:K15174	GO:0016593^cellular_component^Cdc73/Paf1 complex`GO:0000993^molecular_function^RNA polymerase II complex binding`GO:0071222^biological_process^cellular response to lipopolysaccharide`GO:0001711^biological_process^endodermal cell fate commitment`GO:0016570^biological_process^histone modification`GO:0006378^biological_process^mRNA polyadenylation`GO:0045638^biological_process^negative regulation of…	GO:0006368^biological_process^transcription elongation from RNA polymerase II promoter`GO:0016570^biological_process^histone modification`GO:0016593^cellular_component^Cdc73/Paf1 complex	.	.
TRINITY_DN17650_c0_g1	TRINITY_DN17650_c0_g1_i2	.	.	.	.	.	.	.	.	.	.	.	.	.	.
TRINITY_DN17643_c0_g1	TRINITY_DN17643_c0_g1_i1	WBP4_RAT^WBP4_RAT^Q:52-138,H:1-29^65.52%ID^E:1e-12^RecName: Full=WW domain-binding protein 4;^Eukaryota; Metazoa; Chordata; Craniata; Vertebrata; Euteleostomi; Mammalia; Eutheria; Euarchontoglires; Glires; Rodentia; Myomorpha; Muroidea; Muridae; Murinae; Rattus`WBP4_RAT^WBP4_RAT^Q:155-547,H:26-155^29.93%ID^E:1e-12^RecName: Full=WW domain-binding protein 4;^Eukaryota; Metazoa; Chordata; Craniata; …	.	TRINITY_DN17643_c0_g1_i1.p1	260-718[+]	.	PF00397.26^WW^WW domain^66-93^E:2e-08	.	.	.	.	.	GO:0005515^molecular_function^protein binding	.	.
TRINITY_DN17643_c0_g1	TRINITY_DN17643_c0_g1_i2	WBP4_MOUSE^WBP4_MOUSE^Q:52-123,H:1-24^75%ID^E:3e-08^RecName: Full=WW domain-binding protein 4;^Eukaryota; Metazoa; Chordata; Craniata; Vertebrata; Euteleostomi; Mammalia; Eutheria; Euarchontoglires; Glires; Rodentia; Myomorpha; Muroidea; Muridae; Murinae; Mus; Mus	.	.	.	.	.	.	.	ENOG4111SKN^WW domain binding protein 4	KEGG:mmu:22380`KO:K13220	GO:0016607^cellular_component^nuclear speck`GO:0005634^cellular_component^nucleus`GO:0005681^cellular_component^spliceosomal complex`GO:0071005^cellular_component^U2-type precatalytic spliceosome`GO:0003676^molecular_function^nucleic acid binding`GO:0070064^molecular_function^proline-rich region binding`GO:0008270^molecular_function^zinc ion binding`GO:0045292^biological_process^mRNA cis splicing…	.	.	.
TRINITY_DN17643_c0_g1	TRINITY_DN17643_c0_g1_i3	WBP4_RAT^WBP4_RAT^Q:52-138,H:1-29^65.52%ID^E:2e-11^RecName: Full=WW domain-binding protein 4;^Eukaryota; Metazoa; Chordata; Craniata; Vertebrata; Euteleostomi; Mammalia; Eutheria; Euarchontoglires; Glires; Rodentia; Myomorpha; Muroidea; Muridae; Murinae; Rattus`WBP4_RAT^WBP4_RAT^Q:155-586,H:26-155^28.38%ID^E:2e-11^RecName: Full=WW domain-binding protein 4;^Eukaryota; Metazoa; Chordata; Craniata; …	.	TRINITY_DN17643_c0_g1_i3.p1	317-757[+]	.	PF00397.26^WW^WW domain^60-87^E:1.9e-08	.	.	.	.	.	GO:0005515^molecular_function^protein binding	.	.
TRINITY_DN17643_c0_g1	TRINITY_DN17643_c0_g1_i4	WBP4_CHICK^WBP4_CHICK^Q:52-138,H:1-29^65.52%ID^E:2e-08^RecName: Full=WW domain-binding protein 4;^Eukaryota; Metazoa; Chordata; Craniata; Vertebrata; Euteleostomi; Archelosauria; Archosauria; Dinosauria; Saurischia; Theropoda; Coelurosauria; Aves; Neognathae; Galloanserae; Galliformes; Phasianidae; Phasianinae; Gallus`WBP4_CHICK^WBP4_CHICK^Q:161-262,H:28-61^44.12%ID^E:2e-08^RecName: Full=WW domai…	.	TRINITY_DN17643_c0_g1_i4.p1	387-827[+]	.	PF00397.26^WW^WW domain^60-87^E:1.9e-08	.	.	.	.	.	GO:0005515^molecular_function^protein binding	.	.
TRINITY_DN17643_c0_g1	TRINITY_DN17643_c0_g1_i5	WBP4_CHICK^WBP4_CHICK^Q:52-138,H:1-29^65.52%ID^E:8e-09^RecName: Full=WW domain-binding protein 4;^Eukaryota; Metazoa; Chordata; Craniata; Vertebrata; Euteleostomi; Archelosauria; Archosauria; Dinosauria; Saurischia; Theropoda; Coelurosauria; Aves; Neognathae; Galloanserae; Galliformes; Phasianidae; Phasianinae; Gallus`WBP4_CHICK^WBP4_CHICK^Q:161-262,H:28-61^44.12%ID^E:8e-09^RecName: Full=WW domai…	.	TRINITY_DN17643_c0_g1_i5.p1	260-871[+]	.	PF00397.26^WW^WW domain^117-144^E:3.1e-08	.	.	.	.	.	GO:0005515^molecular_function^protein binding	.	.
TRINITY_DN17643_c0_g1	TRINITY_DN17643_c0_g1_i6	WBP4_RAT^WBP4_RAT^Q:52-519,H:1-155^36.42%ID^E:3e-20^RecName: Full=WW domain-binding protein 4;^Eukaryota; Metazoa; Chordata; Craniata; Vertebrata; Euteleostomi; Mammalia; Eutheria; Euarchontoglires; Glires; Rodentia; Myomorpha; Muroidea; Muridae; Murinae; Rattus	.	TRINITY_DN17643_c0_g1_i6.p1	52-690[+]	WBP4_RAT^WBP4_RAT^Q:1-156,H:1-155^36.42%ID^E:8e-21^RecName: Full=WW domain-binding protein 4;^Eukaryota; Metazoa; Chordata; Craniata; Vertebrata; Euteleostomi; Mammalia; Eutheria; Euarchontoglires; Glires; Rodentia; Myomorpha; Muroidea; Muridae; Murinae; Rattus	PF06220.12^zf-U1^U1 zinc finger^8-42^E:1.7e-10`PF00397.26^WW^WW domain^126-153^E:3.3e-08	.	.	ENOG4111SKN^WW domain binding protein 4	KEGG:rno:114765`KO:K13220	GO:0016607^cellular_component^nuclear speck`GO:0005634^cellular_component^nucleus`GO:0071005^cellular_component^U2-type precatalytic spliceosome`GO:0003676^molecular_function^nucleic acid binding`GO:0070064^molecular_function^proline-rich region binding`GO:0008270^molecular_function^zinc ion binding`GO:0045292^biological_process^mRNA cis splicing, via spliceosome`GO:0000398^biological_process^mRN…	GO:0008270^molecular_function^zinc ion binding`GO:0005515^molecular_function^protein binding	.	.
TRINITY_DN17607_c0_g1	TRINITY_DN17607_c0_g1_i1	RL24_GILMI^RL24_GILMI^Q:48-521,H:1-157^52.53%ID^E:6e-39^RecName: Full=60S ribosomal protein L24;^Eukaryota; Metazoa; Chordata; Craniata; Vertebrata; Euteleostomi; Actinopterygii; Neopterygii; Teleostei; Neoteleostei; Acanthomorphata; Gobiaria; Gobiiformes; Gobioidei; Gobiidae; Gobionellinae; Gillichthys	.	TRINITY_DN17607_c0_g1_i1.p1	48-524[+]	RL24_GILMI^RL24_GILMI^Q:1-158,H:1-157^52.53%ID^E:1e-45^RecName: Full=60S ribosomal protein L24;^Eukaryota; Metazoa; Chordata; Craniata; Vertebrata; Euteleostomi; Actinopterygii; Neopterygii; Teleostei; Neoteleostei; Acanthomorphata; Gobiaria; Gobiiformes; Gobioidei; Gobiidae; Gobionellinae; Gillichthys	PF01246.20^Ribosomal_L24e^Ribosomal protein L24e^1-65^E:5.6e-24	.	.	.	.	GO:0005840^cellular_component^ribosome	.	.	.
TRINITY_DN17607_c0_g1	TRINITY_DN17607_c0_g1_i2	RL24_DANRE^RL24_DANRE^Q:190-663,H:1-157^52.53%ID^E:5e-38^RecName: Full=60S ribosomal protein L24;^Eukaryota; Metazoa; Chordata; Craniata; Vertebrata; Euteleostomi; Actinopterygii; Neopterygii; Teleostei; Ostariophysi; Cypriniformes; Cyprinidae; Danio	.	TRINITY_DN17607_c0_g1_i2.p1	190-666[+]	RL24_GILMI^RL24_GILMI^Q:1-158,H:1-157^52.53%ID^E:1e-45^RecName: Full=60S ribosomal protein L24;^Eukaryota; Metazoa; Chordata; Craniata; Vertebrata; Euteleostomi; Actinopterygii; Neopterygii; Teleostei; Neoteleostei; Acanthomorphata; Gobiaria; Gobiiformes; Gobioidei; Gobiidae; Gobionellinae; Gillichthys	PF01246.20^Ribosomal_L24e^Ribosomal protein L24e^1-65^E:5.6e-24	.	.	.	.	GO:0005840^cellular_component^ribosome	.	.	.
TRINITY_DN17607_c0_g1	TRINITY_DN17607_c0_g1_i3	RL24_GILMI^RL24_GILMI^Q:48-521,H:1-157^52.53%ID^E:7e-39^RecName: Full=60S ribosomal protein L24;^Eukaryota; Metazoa; Chordata; Craniata; Vertebrata; Euteleostomi; Actinopterygii; Neopterygii; Teleostei; Neoteleostei; Acanthomorphata; Gobiaria; Gobiiformes; Gobioidei; Gobiidae; Gobionellinae; Gillichthys	.	TRINITY_DN17607_c0_g1_i3.p1	48-524[+]	RL24_GILMI^RL24_GILMI^Q:1-158,H:1-157^52.53%ID^E:1e-45^RecName: Full=60S ribosomal protein L24;^Eukaryota; Metazoa; Chordata; Craniata; Vertebrata; Euteleostomi; Actinopterygii; Neopterygii; Teleostei; Neoteleostei; Acanthomorphata; Gobiaria; Gobiiformes; Gobioidei; Gobiidae; Gobionellinae; Gillichthys	PF01246.20^Ribosomal_L24e^Ribosomal protein L24e^1-65^E:5.6e-24	.	.	.	.	GO:0005840^cellular_component^ribosome	.	.	.
TRINITY_DN17607_c0_g1	TRINITY_DN17607_c0_g1_i4	RL24_DANRE^RL24_DANRE^Q:190-663,H:1-157^52.53%ID^E:4e-38^RecName: Full=60S ribosomal protein L24;^Eukaryota; Metazoa; Chordata; Craniata; Vertebrata; Euteleostomi; Actinopterygii; Neopterygii; Teleostei; Ostariophysi; Cypriniformes; Cyprinidae; Danio	.	TRINITY_DN17607_c0_g1_i4.p1	190-666[+]	RL24_GILMI^RL24_GILMI^Q:1-158,H:1-157^52.53%ID^E:1e-45^RecName: Full=60S ribosomal protein L24;^Eukaryota; Metazoa; Chordata; Craniata; Vertebrata; Euteleostomi; Actinopterygii; Neopterygii; Teleostei; Neoteleostei; Acanthomorphata; Gobiaria; Gobiiformes; Gobioidei; Gobiidae; Gobionellinae; Gillichthys	PF01246.20^Ribosomal_L24e^Ribosomal protein L24e^1-65^E:5.6e-24	.	.	.	.	GO:0005840^cellular_component^ribosome	.	.	.
TRINITY_DN17602_c0_g1	TRINITY_DN17602_c0_g1_i1	F10A1_CHICK^F10A1_CHICK^Q:62-1072,H:1-358^47.63%ID^E:2e-69^RecName: Full=Hsc70-interacting protein;^Eukaryota; Metazoa; Chordata; Craniata; Vertebrata; Euteleostomi; Archelosauria; Archosauria; Dinosauria; Saurischia; Theropoda; Coelurosauria; Aves; Neognathae; Galloanserae; Galliformes; Phasianidae; Phasianinae; Gallus	.	TRINITY_DN17602_c0_g1_i1.p1	62-1153[+]	F10A1_CHICK^F10A1_CHICK^Q:1-337,H:1-358^47.78%ID^E:2e-102^RecName: Full=Hsc70-interacting protein;^Eukaryota; Metazoa; Chordata; Craniata; Vertebrata; Euteleostomi; Archelosauria; Archosauria; Dinosauria; Saurischia; Theropoda; Coelurosauria; Aves; Neognathae; Galloanserae; Galliformes; Phasianidae; Phasianinae; Gallus	PF18253.1^HipN^Hsp70-interacting protein N N-terminal domain^2-43^E:1.1e-16`PF13181.6^TPR_8^Tetratricopeptide repeat^113-134^E:0.12`PF13181.6^TPR_8^Tetratricopeptide repeat^139-168^E:0.066`PF17830.1^STI1^STI1 domain^285-332^E:1.4e-10	.	.	ENOG410XR19^suppression of tumorigenicity 13 (colon carcinoma) (Hsp70 interacting protein)	KEGG:gga:418003`KO:K09560	GO:0005737^cellular_component^cytoplasm`GO:0046983^molecular_function^protein dimerization activity`GO:0051085^biological_process^chaperone cofactor-dependent protein refolding	GO:0046983^molecular_function^protein dimerization activity`GO:0005515^molecular_function^protein binding	.	.
TRINITY_DN17602_c0_g1	TRINITY_DN17602_c0_g1_i2	.	.	.	.	.	.	.	.	.	.	.	.	.	.
TRINITY_DN17602_c0_g1	TRINITY_DN17602_c0_g1_i3	F10A1_CHICK^F10A1_CHICK^Q:62-709,H:1-226^50.22%ID^E:2e-60^RecName: Full=Hsc70-interacting protein;^Eukaryota; Metazoa; Chordata; Craniata; Vertebrata; Euteleostomi; Archelosauria; Archosauria; Dinosauria; Saurischia; Theropoda; Coelurosauria; Aves; Neognathae; Galloanserae; Galliformes; Phasianidae; Phasianinae; Gallus`F10A1_CHICK^F10A1_CHICK^Q:957-1115,H:307-359^49.06%ID^E:8e-09^RecName: Full=Hs…	.	TRINITY_DN17602_c0_g1_i3.p1	62-751[+]	F10A1_CHICK^F10A1_CHICK^Q:1-216,H:1-226^50.22%ID^E:6e-64^RecName: Full=Hsc70-interacting protein;^Eukaryota; Metazoa; Chordata; Craniata; Vertebrata; Euteleostomi; Archelosauria; Archosauria; Dinosauria; Saurischia; Theropoda; Coelurosauria; Aves; Neognathae; Galloanserae; Galliformes; Phasianidae; Phasianinae; Gallus	PF18253.1^HipN^Hsp70-interacting protein N N-terminal domain^2-43^E:5.7e-17`PF13432.6^TPR_16^Tetratricopeptide repeat^108-146^E:0.02`PF13181.6^TPR_8^Tetratricopeptide repeat^113-134^E:0.062`PF13181.6^TPR_8^Tetratricopeptide repeat^139-168^E:0.034	.	.	ENOG410XR19^suppression of tumorigenicity 13 (colon carcinoma) (Hsp70 interacting protein)	KEGG:gga:418003`KO:K09560	GO:0005737^cellular_component^cytoplasm`GO:0046983^molecular_function^protein dimerization activity`GO:0051085^biological_process^chaperone cofactor-dependent protein refolding	GO:0046983^molecular_function^protein dimerization activity`GO:0005515^molecular_function^protein binding	.	.
TRINITY_DN17602_c0_g1	TRINITY_DN17602_c0_g1_i4	F10AL_ARATH^F10AL_ARATH^Q:385-540,H:388-439^57.69%ID^E:3e-10^RecName: Full=FAM10 family protein At4g22670;^Eukaryota; Viridiplantae; Streptophyta; Embryophyta; Tracheophyta; Spermatophyta; Magnoliophyta; eudicotyledons; Gunneridae; Pentapetalae; rosids; malvids; Brassicales; Brassicaceae; Camelineae; Arabidopsis	.	TRINITY_DN17602_c0_g1_i4.p1	1-618[+]	F10A1_CHICK^F10A1_CHICK^Q:25-179,H:193-358^41.92%ID^E:4e-35^RecName: Full=Hsc70-interacting protein;^Eukaryota; Metazoa; Chordata; Craniata; Vertebrata; Euteleostomi; Archelosauria; Archosauria; Dinosauria; Saurischia; Theropoda; Coelurosauria; Aves; Neognathae; Galloanserae; Galliformes; Phasianidae; Phasianinae; Gallus	PF17830.1^STI1^STI1 domain^127-174^E:5.4e-11	.	ExpAA=22.83^PredHel=1^Topology=i5-27o	ENOG410XR19^suppression of tumorigenicity 13 (colon carcinoma) (Hsp70 interacting protein)	KEGG:gga:418003`KO:K09560	GO:0005737^cellular_component^cytoplasm`GO:0046983^molecular_function^protein dimerization activity`GO:0051085^biological_process^chaperone cofactor-dependent protein refolding	.	.	.
TRINITY_DN17603_c0_g1	TRINITY_DN17603_c0_g1_i1	MPPA_MOUSE^MPPA_MOUSE^Q:169-1557,H:65-523^39.7%ID^E:3e-106^RecName: Full=Mitochondrial-processing peptidase subunit alpha;^Eukaryota; Metazoa; Chordata; Craniata; Vertebrata; Euteleostomi; Mammalia; Eutheria; Euarchontoglires; Glires; Rodentia; Myomorpha; Muroidea; Muridae; Murinae; Mus; Mus	.	TRINITY_DN17603_c0_g1_i1.p1	166-1563[+]	MPPA_MOUSE^MPPA_MOUSE^Q:2-464,H:65-523^39.7%ID^E:3e-109^RecName: Full=Mitochondrial-processing peptidase subunit alpha;^Eukaryota; Metazoa; Chordata; Craniata; Vertebrata; Euteleostomi; Mammalia; Eutheria; Euarchontoglires; Glires; Rodentia; Myomorpha; Muroidea; Muridae; Murinae; Mus; Mus	PF00675.20^Peptidase_M16^Insulinase (Peptidase family M16)^14-162^E:2.7e-21`PF05193.21^Peptidase_M16_C^Peptidase M16 inactive domain^169-371^E:3.1e-28	.	.	COG0612^peptidase'	KEGG:mmu:66865`KO:K01412	GO:0005743^cellular_component^mitochondrial inner membrane`GO:0017087^cellular_component^mitochondrial processing peptidase complex`GO:0005739^cellular_component^mitochondrion`GO:0004175^molecular_function^endopeptidase activity`GO:0046872^molecular_function^metal ion binding`GO:0004222^molecular_function^metalloendopeptidase activity`GO:0006627^biological_process^protein processing involved in p…	.	.	.
TRINITY_DN17571_c0_g1	TRINITY_DN17571_c0_g1_i1	.	.	.	.	.	.	.	.	.	.	.	.	.	.
TRINITY_DN17646_c0_g1	TRINITY_DN17646_c0_g1_i1	RL4_DROME^RL4_DROME^Q:3-563,H:7-184^59.89%ID^E:1e-73^RecName: Full=60S ribosomal protein L4;^Eukaryota; Metazoa; Ecdysozoa; Arthropoda; Hexapoda; Insecta; Pterygota; Neoptera; Holometabola; Diptera; Brachycera; Muscomorpha; Ephydroidea; Drosophilidae; Drosophila; Sophophora	.	TRINITY_DN17646_c0_g1_i1.p1	3-617[+]	RL4_DROME^RL4_DROME^Q:1-202,H:7-199^59.41%ID^E:8e-80^RecName: Full=60S ribosomal protein L4;^Eukaryota; Metazoa; Ecdysozoa; Arthropoda; Hexapoda; Insecta; Pterygota; Neoptera; Holometabola; Diptera; Brachycera; Muscomorpha; Ephydroidea; Drosophilidae; Drosophila; Sophophora	PF00573.22^Ribosomal_L4^Ribosomal protein L4/L1 family^31-189^E:1e-24	.	.	COG0088^One of the primary rRNA binding proteins, this protein initially binds near the 5'-end of the 23S rRNA. It is important during the early stages of 50S assembly. It makes multiple contacts with different domains of the 23S rRNA in the assembled 50S subunit and ribosome (By similarity)	KEGG:dme:Dmel_CG5502`KO:K02930	GO:0022625^cellular_component^cytosolic large ribosomal subunit`GO:0022626^cellular_component^cytosolic ribosome`GO:0003735^molecular_function^structural constituent of ribosome`GO:0002181^biological_process^cytoplasmic translation	GO:0003735^molecular_function^structural constituent of ribosome`GO:0006412^biological_process^translation`GO:0005840^cellular_component^ribosome	.	.
TRINITY_DN17646_c0_g1	TRINITY_DN17646_c0_g1_i2	RL4B_ARATH^RL4B_ARATH^Q:15-236,H:132-205^55.41%ID^E:2e-12^RecName: Full=60S ribosomal protein L4-2;^Eukaryota; Viridiplantae; Streptophyta; Embryophyta; Tracheophyta; Spermatophyta; Magnoliophyta; eudicotyledons; Gunneridae; Pentapetalae; rosids; malvids; Brassicales; Brassicaceae; Camelineae; Arabidopsis	.	.	.	.	.	.	.	COG0088^One of the primary rRNA binding proteins, this protein initially binds near the 5'-end of the 23S rRNA. It is important during the early stages of 50S assembly. It makes multiple contacts with different domains of the 23S rRNA in the assembled 50S subunit and ribosome (By similarity)	KEGG:ath:AT5G02870`KO:K02930	GO:0009507^cellular_component^chloroplast`GO:0005829^cellular_component^cytosol`GO:0022625^cellular_component^cytosolic large ribosomal subunit`GO:0022626^cellular_component^cytosolic ribosome`GO:0016020^cellular_component^membrane`GO:0005730^cellular_component^nucleolus`GO:0005886^cellular_component^plasma membrane`GO:0009506^cellular_component^plasmodesma`GO:0042788^cellular_component^polysomal…	.	.	.
TRINITY_DN17623_c0_g1	TRINITY_DN17623_c0_g1_i1	.	.	.	.	.	.	.	.	.	.	.	.	.	.
TRINITY_DN17623_c0_g2	TRINITY_DN17623_c0_g2_i1	.	.	.	.	.	.	.	.	.	.	.	.	.	.
TRINITY_DN17640_c0_g1	TRINITY_DN17640_c0_g1_i1	TRAF6_XENTR^TRAF6_XENTR^Q:183-521,H:58-164^30.97%ID^E:4e-08^RecName: Full=TNF receptor-associated factor 6;^Eukaryota; Metazoa; Chordata; Craniata; Vertebrata; Euteleostomi; Amphibia; Batrachia; Anura; Pipoidea; Pipidae; Xenopodinae; Xenopus; Silurana	.	TRINITY_DN17640_c0_g1_i1.p1	138-1094[+]	TRAF6_XENTR^TRAF6_XENTR^Q:13-128,H:55-164^30.17%ID^E:2e-08^RecName: Full=TNF receptor-associated factor 6;^Eukaryota; Metazoa; Chordata; Craniata; Vertebrata; Euteleostomi; Amphibia; Batrachia; Anura; Pipoidea; Pipidae; Xenopodinae; Xenopus; Silurana	PF02176.18^zf-TRAF^TRAF-type zinc finger^94-138^E:5.8e-05	.	.	ENOG410XTXK^TNF receptor-associated factor 6, E3 ubiquitin protein ligase	KEGG:xtr:493524`KO:K03175	GO:0005737^cellular_component^cytoplasm`GO:0032991^cellular_component^protein-containing complex`GO:0005164^molecular_function^tumor necrosis factor receptor binding`GO:0004842^molecular_function^ubiquitin-protein transferase activity`GO:0008270^molecular_function^zinc ion binding`GO:0070498^biological_process^interleukin-1-mediated signaling pathway`GO:0043123^biological_process^positive regulat…	GO:0008270^molecular_function^zinc ion binding	.	.
TRINITY_DN17593_c0_g1	TRINITY_DN17593_c0_g1_i1	.	.	.	.	.	.	.	.	.	.	.	.	.	.
TRINITY_DN17593_c0_g2	TRINITY_DN17593_c0_g2_i1	.	.	TRINITY_DN17593_c0_g2_i1.p1	1-423[-]	.	.	.	ExpAA=40.73^PredHel=2^Topology=i32-54o69-88i	.	.	.	.	.	.
TRINITY_DN17598_c0_g1	TRINITY_DN17598_c0_g1_i1	.	.	TRINITY_DN17598_c0_g1_i1.p1	29-586[+]	.	PF03020.15^LEM^LEM domain^3-41^E:2.1e-07	.	ExpAA=21.39^PredHel=1^Topology=i148-167o	.	.	.	.	.	.
TRINITY_DN17598_c0_g1	TRINITY_DN17598_c0_g1_i2	.	.	.	.	.	.	.	.	.	.	.	.	.	.
TRINITY_DN17578_c0_g1	TRINITY_DN17578_c0_g1_i1	.	.	TRINITY_DN17578_c0_g1_i1.p1	232-558[-]	.	.	.	.	.	.	.	.	.	.
TRINITY_DN17578_c0_g1	TRINITY_DN17578_c0_g1_i2	.	.	.	.	.	.	.	.	.	.	.	.	.	.
TRINITY_DN17600_c0_g1	TRINITY_DN17600_c0_g1_i1	.	.	.	.	.	.	.	.	.	.	.	.	.	.
TRINITY_DN17600_c0_g2	TRINITY_DN17600_c0_g2_i1	.	.	.	.	.	.	.	.	.	.	.	.	.	.
TRINITY_DN17600_c0_g2	TRINITY_DN17600_c0_g2_i2	.	.	.	.	.	.	.	.	.	.	.	.	.	.
TRINITY_DN17572_c0_g1	TRINITY_DN17572_c0_g1_i1	ERCC8_BOVIN^ERCC8_BOVIN^Q:122-1174,H:38-361^27.65%ID^E:4e-38^RecName: Full=DNA excision repair protein ERCC-8;^Eukaryota; Metazoa; Chordata; Craniata; Vertebrata; Euteleostomi; Mammalia; Eutheria; Laurasiatheria; Cetartiodactyla; Ruminantia; Pecora; Bovidae; Bovinae; Bos	.	TRINITY_DN17572_c0_g1_i1.p2	857-1189[+]	.	.	.	.	.	.	.	.	.	.
TRINITY_DN17572_c0_g1	TRINITY_DN17572_c0_g1_i1	ERCC8_BOVIN^ERCC8_BOVIN^Q:122-1174,H:38-361^27.65%ID^E:4e-38^RecName: Full=DNA excision repair protein ERCC-8;^Eukaryota; Metazoa; Chordata; Craniata; Vertebrata; Euteleostomi; Mammalia; Eutheria; Laurasiatheria; Cetartiodactyla; Ruminantia; Pecora; Bovidae; Bovinae; Bos	.	TRINITY_DN17572_c0_g1_i1.p1	59-655[+]	ERCC8_BOVIN^ERCC8_BOVIN^Q:22-196,H:38-204^30.22%ID^E:2e-18^RecName: Full=DNA excision repair protein ERCC-8;^Eukaryota; Metazoa; Chordata; Craniata; Vertebrata; Euteleostomi; Mammalia; Eutheria; Laurasiatheria; Cetartiodactyla; Ruminantia; Pecora; Bovidae; Bovinae; Bos	PF00400.32^WD40^WD domain, G-beta repeat^89-119^E:0.013	.	.	ENOG410Z0MQ^Excision repair cross-complementing rodent repair deficiency, complementation group 8	KEGG:bta:518857`KO:K10570	GO:0031464^cellular_component^Cul4A-RING E3 ubiquitin ligase complex`GO:0016363^cellular_component^nuclear matrix`GO:0000109^cellular_component^nucleotide-excision repair complex`GO:0032991^cellular_component^protein-containing complex`GO:0044877^molecular_function^protein-containing complex binding`GO:0004842^molecular_function^ubiquitin-protein transferase activity`GO:0006974^biological_process…	GO:0005515^molecular_function^protein binding	.	.
TRINITY_DN17572_c0_g1	TRINITY_DN17572_c0_g1_i2	ERCC8_BOVIN^ERCC8_BOVIN^Q:122-1132,H:38-361^28.49%ID^E:3e-41^RecName: Full=DNA excision repair protein ERCC-8;^Eukaryota; Metazoa; Chordata; Craniata; Vertebrata; Euteleostomi; Mammalia; Eutheria; Laurasiatheria; Cetartiodactyla; Ruminantia; Pecora; Bovidae; Bovinae; Bos	.	TRINITY_DN17572_c0_g1_i2.p1	59-1147[+]	ERCC8_BOVIN^ERCC8_BOVIN^Q:22-358,H:38-361^28.49%ID^E:2e-41^RecName: Full=DNA excision repair protein ERCC-8;^Eukaryota; Metazoa; Chordata; Craniata; Vertebrata; Euteleostomi; Mammalia; Eutheria; Laurasiatheria; Cetartiodactyla; Ruminantia; Pecora; Bovidae; Bovinae; Bos	PF00400.32^WD40^WD domain, G-beta repeat^89-119^E:0.033`PF00400.32^WD40^WD domain, G-beta repeat^234-266^E:0.013	.	.	ENOG410Z0MQ^Excision repair cross-complementing rodent repair deficiency, complementation group 8	KEGG:bta:518857`KO:K10570	GO:0031464^cellular_component^Cul4A-RING E3 ubiquitin ligase complex`GO:0016363^cellular_component^nuclear matrix`GO:0000109^cellular_component^nucleotide-excision repair complex`GO:0032991^cellular_component^protein-containing complex`GO:0044877^molecular_function^protein-containing complex binding`GO:0004842^molecular_function^ubiquitin-protein transferase activity`GO:0006974^biological_process…	GO:0005515^molecular_function^protein binding	.	.
TRINITY_DN17572_c0_g1	TRINITY_DN17572_c0_g1_i3	ERCC8_BOVIN^ERCC8_BOVIN^Q:122-1177,H:38-361^27.02%ID^E:2e-38^RecName: Full=DNA excision repair protein ERCC-8;^Eukaryota; Metazoa; Chordata; Craniata; Vertebrata; Euteleostomi; Mammalia; Eutheria; Laurasiatheria; Cetartiodactyla; Ruminantia; Pecora; Bovidae; Bovinae; Bos	.	TRINITY_DN17572_c0_g1_i3.p1	59-775[+]	ERCC8_BOVIN^ERCC8_BOVIN^Q:22-229,H:38-237^30.7%ID^E:5e-26^RecName: Full=DNA excision repair protein ERCC-8;^Eukaryota; Metazoa; Chordata; Craniata; Vertebrata; Euteleostomi; Mammalia; Eutheria; Laurasiatheria; Cetartiodactyla; Ruminantia; Pecora; Bovidae; Bovinae; Bos	PF00400.32^WD40^WD domain, G-beta repeat^89-119^E:0.017	.	.	ENOG410Z0MQ^Excision repair cross-complementing rodent repair deficiency, complementation group 8	KEGG:bta:518857`KO:K10570	GO:0031464^cellular_component^Cul4A-RING E3 ubiquitin ligase complex`GO:0016363^cellular_component^nuclear matrix`GO:0000109^cellular_component^nucleotide-excision repair complex`GO:0032991^cellular_component^protein-containing complex`GO:0044877^molecular_function^protein-containing complex binding`GO:0004842^molecular_function^ubiquitin-protein transferase activity`GO:0006974^biological_process…	GO:0005515^molecular_function^protein binding	.	.
TRINITY_DN17572_c0_g1	TRINITY_DN17572_c0_g1_i3	ERCC8_BOVIN^ERCC8_BOVIN^Q:122-1177,H:38-361^27.02%ID^E:2e-38^RecName: Full=DNA excision repair protein ERCC-8;^Eukaryota; Metazoa; Chordata; Craniata; Vertebrata; Euteleostomi; Mammalia; Eutheria; Laurasiatheria; Cetartiodactyla; Ruminantia; Pecora; Bovidae; Bovinae; Bos	.	TRINITY_DN17572_c0_g1_i3.p2	860-1192[+]	.	.	.	.	.	.	.	.	.	.
TRINITY_DN17561_c0_g1	TRINITY_DN17561_c0_g1_i1	TF26_SCHPO^TF26_SCHPO^Q:56-262,H:660-728^40.58%ID^E:8e-08^RecName: Full=Transposon Tf2-6 polyprotein;^Eukaryota; Fungi; Dikarya; Ascomycota; Taphrinomycotina; Schizosaccharomycetes; Schizosaccharomycetales; Schizosaccharomycetaceae; Schizosaccharomyces	.	.	.	.	.	.	.	.	KEGG:spo:SPAC27E2.08`KEGG:spo:SPAC2E1P3.03c`KEGG:spo:SPAPB15E9.03c`KEGG:spo:SPCC1020.14	GO:0005634^cellular_component^nucleus`GO:0004190^molecular_function^aspartic-type endopeptidase activity`GO:0003677^molecular_function^DNA binding`GO:0003887^molecular_function^DNA-directed DNA polymerase activity`GO:0004519^molecular_function^endonuclease activity`GO:0046872^molecular_function^metal ion binding`GO:0003723^molecular_function^RNA binding`GO:0003964^molecular_function^RNA-directed …	.	.	.
TRINITY_DN17561_c0_g2	TRINITY_DN17561_c0_g2_i1	POL_WDSV^POL_WDSV^Q:2-325,H:1518-1625^27.78%ID^E:2e-09^RecName: Full=Gag-Pol polyprotein;^Viruses; Ortervirales; Retroviridae; Orthoretrovirinae; Epsilonretrovirus	.	.	.	.	.	.	.	.	.	GO:0020002^cellular_component^host cell plasma membrane`GO:0016020^cellular_component^membrane`GO:0019013^cellular_component^viral nucleocapsid`GO:0004190^molecular_function^aspartic-type endopeptidase activity`GO:0003677^molecular_function^DNA binding`GO:0003887^molecular_function^DNA-directed DNA polymerase activity`GO:0003723^molecular_function^RNA binding`GO:0003964^molecular_function^RNA-dir…	.	.	.
TRINITY_DN17561_c0_g1	TRINITY_DN17561_c0_g1_i2	.	.	.	.	.	.	.	.	.	.	.	.	.	.
TRINITY_DN17561_c0_g3	TRINITY_DN17561_c0_g3_i1	.	.	.	.	.	.	.	.	.	.	.	.	.	.
TRINITY_DN17556_c0_g1	TRINITY_DN17556_c0_g1_i1	ERF3A_HUMAN^ERF3A_HUMAN^Q:247-1542,H:69-496^56.71%ID^E:0^RecName: Full=Eukaryotic peptide chain release factor GTP-binding subunit ERF3A;^Eukaryota; Metazoa; Chordata; Craniata; Vertebrata; Euteleostomi; Mammalia; Eutheria; Euarchontoglires; Primates; Haplorrhini; Catarrhini; Hominidae; Homo	.	TRINITY_DN17556_c0_g1_i1.p1	1-1566[+]	ERF3A_HUMAN^ERF3A_HUMAN^Q:83-514,H:69-496^56.71%ID^E:0^RecName: Full=Eukaryotic peptide chain release factor GTP-binding subunit ERF3A;^Eukaryota; Metazoa; Chordata; Craniata; Vertebrata; Euteleostomi; Mammalia; Eutheria; Euarchontoglires; Primates; Haplorrhini; Catarrhini; Hominidae; Homo	PF07145.15^PAM2^Ataxin-2 C-terminal region^10-25^E:2.3e-05`PF00009.27^GTP_EFTU^Elongation factor Tu GTP binding domain^87-286^E:1.6e-40`PF03143.17^GTP_EFTU_D3^Elongation factor Tu C-terminal domain^404-512^E:4.5e-23	.	.	COG5256^This protein promotes the GTP-dependent binding of aminoacyl-tRNA to the A-site of ribosomes during protein biosynthesis (By similarity)	KEGG:hsa:2935`KO:K03267	GO:0005829^cellular_component^cytosol`GO:0005622^cellular_component^intracellular`GO:0018444^cellular_component^translation release factor complex`GO:0005525^molecular_function^GTP binding`GO:0003924^molecular_function^GTPase activity`GO:0003723^molecular_function^RNA binding`GO:0003747^molecular_function^translation release factor activity`GO:0002184^biological_process^cytoplasmic translational …	GO:0003924^molecular_function^GTPase activity`GO:0005525^molecular_function^GTP binding	.	.
TRINITY_DN17558_c0_g1	TRINITY_DN17558_c0_g1_i1	.	.	.	.	.	.	.	.	.	.	.	.	.	.
TRINITY_DN17558_c0_g1	TRINITY_DN17558_c0_g1_i2	MFHA1_HUMAN^MFHA1_HUMAN^Q:358-1641,H:115-536^22.35%ID^E:9e-20^RecName: Full=Malignant fibrous histiocytoma-amplified sequence 1 {ECO:0000305};^Eukaryota; Metazoa; Chordata; Craniata; Vertebrata; Euteleostomi; Mammalia; Eutheria; Euarchontoglires; Primates; Haplorrhini; Catarrhini; Hominidae; Homo	.	TRINITY_DN17558_c0_g1_i2.p1	163-1779[+]	MFHA1_HUMAN^MFHA1_HUMAN^Q:66-493,H:115-536^22.35%ID^E:5e-20^RecName: Full=Malignant fibrous histiocytoma-amplified sequence 1 {ECO:0000305};^Eukaryota; Metazoa; Chordata; Craniata; Vertebrata; Euteleostomi; Mammalia; Eutheria; Euarchontoglires; Primates; Haplorrhini; Catarrhini; Hominidae; Homo	PF00560.33^LRR_1^Leucine Rich Repeat^91-112^E:11`PF00560.33^LRR_1^Leucine Rich Repeat^115-131^E:81`PF00560.33^LRR_1^Leucine Rich Repeat^142-155^E:1200`PF00560.33^LRR_1^Leucine Rich Repeat^165-176^E:8100`PF00560.33^LRR_1^Leucine Rich Repeat^187-203^E:870`PF00560.33^LRR_1^Leucine Rich Repeat^211-227^E:280`PF00560.33^LRR_1^Leucine Rich Repeat^234-252^E:5.6`PF00560.33^LRR_1^Leucine Rich Repeat^286-29…	.	.	COG4886^leucine Rich Repeat	KEGG:hsa:9258	GO:0005737^cellular_component^cytoplasm`GO:0005525^molecular_function^GTP binding`GO:0051721^molecular_function^protein phosphatase 2A binding`GO:0031625^molecular_function^ubiquitin protein ligase binding`GO:0030218^biological_process^erythrocyte differentiation`GO:0006954^biological_process^inflammatory response`GO:0045087^biological_process^innate immune response`GO:0050728^biological_process^…	GO:0005515^molecular_function^protein binding	.	.
TRINITY_DN17644_c0_g1	TRINITY_DN17644_c0_g1_i1	.	.	.	.	.	.	.	.	.	.	.	.	.	.
TRINITY_DN17645_c0_g1	TRINITY_DN17645_c0_g1_i1	.	.	.	.	.	.	.	.	.	.	.	.	.	.
TRINITY_DN17645_c0_g2	TRINITY_DN17645_c0_g2_i1	VPS29_DANRE^VPS29_DANRE^Q:478-615,H:137-182^52.17%ID^E:1e-07^RecName: Full=Vacuolar protein sorting-associated protein 29;^Eukaryota; Metazoa; Chordata; Craniata; Vertebrata; Euteleostomi; Actinopterygii; Neopterygii; Teleostei; Ostariophysi; Cypriniformes; Cyprinidae; Danio	.	.	.	.	.	.	.	COG0622^Phosphodiesterase, mj0936 family	KEGG:dre:573437`KO:K18467	GO:0005829^cellular_component^cytosol`GO:0005768^cellular_component^endosome`GO:0010008^cellular_component^endosome membrane`GO:0030904^cellular_component^retromer complex`GO:0046872^molecular_function^metal ion binding`GO:0006886^biological_process^intracellular protein transport`GO:0042147^biological_process^retrograde transport, endosome to Golgi	.	.	.
TRINITY_DN17645_c0_g2	TRINITY_DN17645_c0_g2_i2	VPS29_DANRE^VPS29_DANRE^Q:97-528,H:1-144^71.53%ID^E:7e-74^RecName: Full=Vacuolar protein sorting-associated protein 29;^Eukaryota; Metazoa; Chordata; Craniata; Vertebrata; Euteleostomi; Actinopterygii; Neopterygii; Teleostei; Ostariophysi; Cypriniformes; Cyprinidae; Danio`VPS29_DANRE^VPS29_DANRE^Q:770-907,H:137-182^52.17%ID^E:3e-07^RecName: Full=Vacuolar protein sorting-associated protein 29;^Euk…	.	TRINITY_DN17645_c0_g2_i2.p1	97-549[+]	VPS29_DANRE^VPS29_DANRE^Q:1-144,H:1-144^71.53%ID^E:2e-76^RecName: Full=Vacuolar protein sorting-associated protein 29;^Eukaryota; Metazoa; Chordata; Craniata; Vertebrata; Euteleostomi; Actinopterygii; Neopterygii; Teleostei; Ostariophysi; Cypriniformes; Cyprinidae; Danio	PF12850.7^Metallophos_2^Calcineurin-like phosphoesterase superfamily domain^1-140^E:8.4e-23	.	.	COG0622^Phosphodiesterase, mj0936 family	KEGG:dre:573437`KO:K18467	GO:0005829^cellular_component^cytosol`GO:0005768^cellular_component^endosome`GO:0010008^cellular_component^endosome membrane`GO:0030904^cellular_component^retromer complex`GO:0046872^molecular_function^metal ion binding`GO:0006886^biological_process^intracellular protein transport`GO:0042147^biological_process^retrograde transport, endosome to Golgi	.	.	.
TRINITY_DN17645_c0_g2	TRINITY_DN17645_c0_g2_i3	VPS29_DANRE^VPS29_DANRE^Q:97-525,H:1-143^71.33%ID^E:5e-75^RecName: Full=Vacuolar protein sorting-associated protein 29;^Eukaryota; Metazoa; Chordata; Craniata; Vertebrata; Euteleostomi; Actinopterygii; Neopterygii; Teleostei; Ostariophysi; Cypriniformes; Cyprinidae; Danio	.	TRINITY_DN17645_c0_g2_i3.p1	97-654[+]	VPS29_DANRE^VPS29_DANRE^Q:1-143,H:1-143^71.33%ID^E:1e-75^RecName: Full=Vacuolar protein sorting-associated protein 29;^Eukaryota; Metazoa; Chordata; Craniata; Vertebrata; Euteleostomi; Actinopterygii; Neopterygii; Teleostei; Ostariophysi; Cypriniformes; Cyprinidae; Danio	PF12850.7^Metallophos_2^Calcineurin-like phosphoesterase superfamily domain^1-145^E:6.2e-23	.	ExpAA=18.44^PredHel=1^Topology=o160-182i	COG0622^Phosphodiesterase, mj0936 family	KEGG:dre:573437`KO:K18467	GO:0005829^cellular_component^cytosol`GO:0005768^cellular_component^endosome`GO:0010008^cellular_component^endosome membrane`GO:0030904^cellular_component^retromer complex`GO:0046872^molecular_function^metal ion binding`GO:0006886^biological_process^intracellular protein transport`GO:0042147^biological_process^retrograde transport, endosome to Golgi	.	.	.
TRINITY_DN17645_c0_g2	TRINITY_DN17645_c0_g2_i4	VPS29_DANRE^VPS29_DANRE^Q:97-642,H:1-182^68.68%ID^E:3e-94^RecName: Full=Vacuolar protein sorting-associated protein 29;^Eukaryota; Metazoa; Chordata; Craniata; Vertebrata; Euteleostomi; Actinopterygii; Neopterygii; Teleostei; Ostariophysi; Cypriniformes; Cyprinidae; Danio	.	TRINITY_DN17645_c0_g2_i4.p1	97-651[+]	VPS29_DANRE^VPS29_DANRE^Q:1-182,H:1-182^68.68%ID^E:3e-95^RecName: Full=Vacuolar protein sorting-associated protein 29;^Eukaryota; Metazoa; Chordata; Craniata; Vertebrata; Euteleostomi; Actinopterygii; Neopterygii; Teleostei; Ostariophysi; Cypriniformes; Cyprinidae; Danio	PF12850.7^Metallophos_2^Calcineurin-like phosphoesterase superfamily domain^1-157^E:1.5e-23	.	.	COG0622^Phosphodiesterase, mj0936 family	KEGG:dre:573437`KO:K18467	GO:0005829^cellular_component^cytosol`GO:0005768^cellular_component^endosome`GO:0010008^cellular_component^endosome membrane`GO:0030904^cellular_component^retromer complex`GO:0046872^molecular_function^metal ion binding`GO:0006886^biological_process^intracellular protein transport`GO:0042147^biological_process^retrograde transport, endosome to Golgi	.	.	.
TRINITY_DN17586_c0_g1	TRINITY_DN17586_c0_g1_i1	NU1M_DASKA^NU1M_DASKA^Q:129-911,H:19-291^44.32%ID^E:5e-61^RecName: Full=NADH-ubiquinone oxidoreductase chain 1;^Eukaryota; Metazoa; Chordata; Craniata; Vertebrata; Euteleostomi; Mammalia; Eutheria; Xenarthra; Cingulata; Dasypodidae; Dasypus	.	TRINITY_DN17586_c0_g1_i1.p1	558-962[+]	NU1M_HETBL^NU1M_HETBL^Q:15-133,H:182-306^48%ID^E:4e-30^RecName: Full=NADH-ubiquinone oxidoreductase chain 1;^Eukaryota; Metazoa; Lophotrochozoa; Mollusca; Cephalopoda; Coleoidea; Neocoleoidea; Decapodiformes; Teuthida; Myopsina; Loliginidae; Heterololigo	PF00146.21^NADHdh^NADH dehydrogenase^12-130^E:2.3e-30	sigP:1^27^0.857^YES	ExpAA=72.58^PredHel=3^Topology=i5-27o76-98i111-133o	.	.	GO:0016021^cellular_component^integral component of membrane`GO:0005743^cellular_component^mitochondrial inner membrane`GO:0070469^cellular_component^respirasome`GO:0055114^biological_process^oxidation-reduction process	GO:0055114^biological_process^oxidation-reduction process`GO:0016020^cellular_component^membrane	.	.
TRINITY_DN17583_c0_g1	TRINITY_DN17583_c0_g1_i1	.	.	.	.	.	.	.	.	.	.	.	.	.	.
TRINITY_DN17583_c0_g1	TRINITY_DN17583_c0_g1_i2	.	.	.	.	.	.	.	.	.	.	.	.	.	.
TRINITY_DN17583_c0_g1	TRINITY_DN17583_c0_g1_i3	.	.	.	.	.	.	.	.	.	.	.	.	.	.
TRINITY_DN17583_c0_g1	TRINITY_DN17583_c0_g1_i4	.	.	.	.	.	.	.	.	.	.	.	.	.	.
TRINITY_DN17583_c0_g2	TRINITY_DN17583_c0_g2_i1	.	.	.	.	.	.	.	.	.	.	.	.	.	.
TRINITY_DN17583_c0_g2	TRINITY_DN17583_c0_g2_i2	.	.	.	.	.	.	.	.	.	.	.	.	.	.
TRINITY_DN17577_c0_g1	TRINITY_DN17577_c0_g1_i1	.	.	.	.	.	.	.	.	.	.	.	.	.	.
TRINITY_DN17620_c0_g1	TRINITY_DN17620_c0_g1_i1	.	.	TRINITY_DN17620_c0_g1_i1.p1	2-970[+]	.	.	.	.	.	.	.	.	.	.
TRINITY_DN17641_c0_g1	TRINITY_DN17641_c0_g1_i1	.	.	TRINITY_DN17641_c0_g1_i1.p1	444-893[+]	.	.	.	.	.	.	.	.	.	.
TRINITY_DN17641_c0_g1	TRINITY_DN17641_c0_g1_i2	.	.	TRINITY_DN17641_c0_g1_i2.p1	23-727[+]	.	.	.	.	.	.	.	.	.	.
TRINITY_DN17641_c0_g1	TRINITY_DN17641_c0_g1_i3	.	.	TRINITY_DN17641_c0_g1_i3.p1	353-802[+]	.	.	.	.	.	.	.	.	.	.
TRINITY_DN17641_c0_g1	TRINITY_DN17641_c0_g1_i4	.	.	TRINITY_DN17641_c0_g1_i4.p1	23-625[+]	.	.	.	.	.	.	.	.	.	.
TRINITY_DN17641_c1_g1	TRINITY_DN17641_c1_g1_i1	.	.	.	.	.	.	.	.	.	.	.	.	.	.
TRINITY_DN17641_c1_g1	TRINITY_DN17641_c1_g1_i2	.	.	.	.	.	.	.	.	.	.	.	.	.	.
TRINITY_DN17574_c0_g1	TRINITY_DN17574_c0_g1_i1	MSH2_CHLAE^MSH2_CHLAE^Q:55-1110,H:450-802^50.71%ID^E:3e-119^RecName: Full=DNA mismatch repair protein Msh2;^Eukaryota; Metazoa; Chordata; Craniata; Vertebrata; Euteleostomi; Mammalia; Eutheria; Euarchontoglires; Primates; Haplorrhini; Catarrhini; Cercopithecidae; Cercopithecinae; Chlorocebus	.	TRINITY_DN17574_c0_g1_i1.p1	1-1122[+]	MSH2_CHLAE^MSH2_CHLAE^Q:19-370,H:450-802^50.71%ID^E:3e-119^RecName: Full=DNA mismatch repair protein Msh2;^Eukaryota; Metazoa; Chordata; Craniata; Vertebrata; Euteleostomi; Mammalia; Eutheria; Euarchontoglires; Primates; Haplorrhini; Catarrhini; Cercopithecidae; Cercopithecinae; Chlorocebus	PF05190.18^MutS_IV^MutS family domain IV^43-136^E:8.1e-14`PF00488.21^MutS_V^MutS domain V^234-373^E:9.3e-65	.	.	.	.	GO:0005694^cellular_component^chromosome`GO:0032301^cellular_component^MutSalpha complex`GO:0005524^molecular_function^ATP binding`GO:0030983^molecular_function^mismatched DNA binding`GO:0007049^biological_process^cell cycle`GO:0006298^biological_process^mismatch repair	GO:0005524^molecular_function^ATP binding`GO:0030983^molecular_function^mismatched DNA binding`GO:0006298^biological_process^mismatch repair	.	.
TRINITY_DN17579_c0_g1	TRINITY_DN17579_c0_g1_i1	.	.	.	.	.	.	.	.	.	.	.	.	.	.
TRINITY_DN17579_c0_g1	TRINITY_DN17579_c0_g1_i2	.	.	.	.	.	.	.	.	.	.	.	.	.	.
TRINITY_DN17579_c0_g1	TRINITY_DN17579_c0_g1_i3	.	.	.	.	.	.	.	.	.	.	.	.	.	.
TRINITY_DN17579_c0_g1	TRINITY_DN17579_c0_g1_i4	.	.	.	.	.	.	.	.	.	.	.	.	.	.
TRINITY_DN17622_c0_g1	TRINITY_DN17622_c0_g1_i1	.	.	.	.	.	.	.	.	.	.	.	.	.	.
TRINITY_DN17622_c0_g1	TRINITY_DN17622_c0_g1_i2	.	.	.	.	.	.	.	.	.	.	.	.	.	.
TRINITY_DN17568_c0_g1	TRINITY_DN17568_c0_g1_i1	.	.	.	.	.	.	.	.	.	.	.	.	.	.
TRINITY_DN17564_c0_g1	TRINITY_DN17564_c0_g1_i1	CAZA1_PONAB^CAZA1_PONAB^Q:140-604,H:131-283^50.63%ID^E:6e-40^RecName: Full=F-actin-capping protein subunit alpha-1;^Eukaryota; Metazoa; Chordata; Craniata; Vertebrata; Euteleostomi; Mammalia; Eutheria; Euarchontoglires; Primates; Haplorrhini; Catarrhini; Hominidae; Pongo	.	TRINITY_DN17564_c0_g1_i1.p1	2-616[+]	CAZA1_PONAB^CAZA1_PONAB^Q:47-201,H:131-283^50.63%ID^E:2e-41^RecName: Full=F-actin-capping protein subunit alpha-1;^Eukaryota; Metazoa; Chordata; Craniata; Vertebrata; Euteleostomi; Mammalia; Eutheria; Euarchontoglires; Primates; Haplorrhini; Catarrhini; Hominidae; Pongo	PF01267.17^F-actin_cap_A^F-actin capping protein alpha subunit^41-201^E:9.2e-45	.	.	ENOG410ZAWX^capping protein (actin filament) muscle Z-line, alpha	KEGG:pon:100174121`KO:K10364	GO:0008290^cellular_component^F-actin capping protein complex`GO:0071203^cellular_component^WASH complex`GO:0003779^molecular_function^actin binding`GO:0051016^biological_process^barbed-end actin filament capping`GO:0034329^biological_process^cell junction assembly	GO:0051016^biological_process^barbed-end actin filament capping`GO:0008290^cellular_component^F-actin capping protein complex	.	.
TRINITY_DN17564_c0_g1	TRINITY_DN17564_c0_g1_i2	CAPZA_DROME^CAPZA_DROME^Q:56-907,H:1-283^45.3%ID^E:7e-80^RecName: Full=F-actin-capping protein subunit alpha;^Eukaryota; Metazoa; Ecdysozoa; Arthropoda; Hexapoda; Insecta; Pterygota; Neoptera; Holometabola; Diptera; Brachycera; Muscomorpha; Ephydroidea; Drosophilidae; Drosophila; Sophophora	.	TRINITY_DN17564_c0_g1_i2.p1	56-919[+]	CAPZA_DROME^CAPZA_DROME^Q:1-284,H:1-283^45.3%ID^E:7e-82^RecName: Full=F-actin-capping protein subunit alpha;^Eukaryota; Metazoa; Ecdysozoa; Arthropoda; Hexapoda; Insecta; Pterygota; Neoptera; Holometabola; Diptera; Brachycera; Muscomorpha; Ephydroidea; Drosophilidae; Drosophila; Sophophora	PF01267.17^F-actin_cap_A^F-actin capping protein alpha subunit^15-284^E:1.1e-84	.	.	ENOG410ZAWX^capping protein (actin filament) muscle Z-line, alpha	KEGG:dme:Dmel_CG10540`KO:K10364	GO:0030479^cellular_component^actin cortical patch`GO:0016324^cellular_component^apical plasma membrane`GO:0005869^cellular_component^dynactin complex`GO:0008290^cellular_component^F-actin capping protein complex`GO:0071203^cellular_component^WASH complex`GO:0051015^molecular_function^actin filament binding`GO:0046982^molecular_function^protein heterodimerization activity`GO:0030036^biological_pr…	GO:0051016^biological_process^barbed-end actin filament capping`GO:0008290^cellular_component^F-actin capping protein complex	.	.
TRINITY_DN17637_c0_g1	TRINITY_DN17637_c0_g1_i1	.	.	.	.	.	.	.	.	.	.	.	.	.	.
TRINITY_DN17637_c0_g1	TRINITY_DN17637_c0_g1_i2	SMAP_XENTR^SMAP_XENTR^Q:241-486,H:20-104^37.65%ID^E:2e-09^RecName: Full=Small acidic protein;^Eukaryota; Metazoa; Chordata; Craniata; Vertebrata; Euteleostomi; Amphibia; Batrachia; Anura; Pipoidea; Pipidae; Xenopodinae; Xenopus; Silurana	.	TRINITY_DN17637_c0_g1_i2.p1	1-582[+]	SMAP_XENTR^SMAP_XENTR^Q:81-162,H:20-104^37.65%ID^E:2e-09^RecName: Full=Small acidic protein;^Eukaryota; Metazoa; Chordata; Craniata; Vertebrata; Euteleostomi; Amphibia; Batrachia; Anura; Pipoidea; Pipidae; Xenopodinae; Xenopus; Silurana	PF15477.6^SMAP^Small acidic protein family^89-162^E:2.3e-07	.	.	ENOG4111SCI^chromosome 11 open reading frame 58	KEGG:xtr:549428	.	.	.	.
TRINITY_DN17637_c0_g1	TRINITY_DN17637_c0_g1_i3	SMAP_XENTR^SMAP_XENTR^Q:241-486,H:20-104^37.65%ID^E:4e-09^RecName: Full=Small acidic protein;^Eukaryota; Metazoa; Chordata; Craniata; Vertebrata; Euteleostomi; Amphibia; Batrachia; Anura; Pipoidea; Pipidae; Xenopodinae; Xenopus; Silurana	.	TRINITY_DN17637_c0_g1_i3.p1	1-525[+]	SMAP_XENTR^SMAP_XENTR^Q:81-162,H:20-104^37.65%ID^E:2e-09^RecName: Full=Small acidic protein;^Eukaryota; Metazoa; Chordata; Craniata; Vertebrata; Euteleostomi; Amphibia; Batrachia; Anura; Pipoidea; Pipidae; Xenopodinae; Xenopus; Silurana	PF15477.6^SMAP^Small acidic protein family^89-162^E:1.8e-07	.	.	ENOG4111SCI^chromosome 11 open reading frame 58	KEGG:xtr:549428	.	.	.	.
TRINITY_DN17560_c0_g1	TRINITY_DN17560_c0_g1_i1	.	.	TRINITY_DN17560_c0_g1_i1.p1	343-657[+]	.	.	.	.	.	.	.	.	.	.
TRINITY_DN17560_c0_g1	TRINITY_DN17560_c0_g1_i2	.	.	TRINITY_DN17560_c0_g1_i2.p1	364-678[+]	.	.	.	.	.	.	.	.	.	.
TRINITY_DN17591_c0_g1	TRINITY_DN17591_c0_g1_i1	.	.	.	.	.	.	.	.	.	.	.	.	.	.
TRINITY_DN17591_c0_g2	TRINITY_DN17591_c0_g2_i1	T3HPD_SACKO^T3HPD_SACKO^Q:215-1210,H:1-323^38.32%ID^E:9e-74^RecName: Full=Trans-L-3-hydroxyproline dehydratase;^Eukaryota; Metazoa; Hemichordata; Enteropneusta; Harrimaniidae; Saccoglossus	.	TRINITY_DN17591_c0_g2_i1.p1	167-1219[+]	T3HPD_SACKO^T3HPD_SACKO^Q:17-348,H:1-323^38.32%ID^E:1e-75^RecName: Full=Trans-L-3-hydroxyproline dehydratase;^Eukaryota; Metazoa; Hemichordata; Enteropneusta; Harrimaniidae; Saccoglossus	PF05544.11^Pro_racemase^Proline racemase^16-348^E:4.4e-75	.	.	.	.	GO:0016836^molecular_function^hydro-lyase activity`GO:0050346^molecular_function^trans-L-3-hydroxyproline dehydratase activity	.	.	.
TRINITY_DN17585_c0_g1	TRINITY_DN17585_c0_g1_i1	.	.	TRINITY_DN17585_c0_g1_i1.p1	1-498[+]	.	PF13358.6^DDE_3^DDE superfamily endonuclease^6-117^E:1.2e-15	.	.	.	.	.	.	.	.
TRINITY_DN17585_c0_g1	TRINITY_DN17585_c0_g1_i2	.	.	.	.	.	.	.	.	.	.	.	.	.	.
TRINITY_DN17557_c0_g1	TRINITY_DN17557_c0_g1_i1	.	.	.	.	.	.	.	.	.	.	.	.	.	.
TRINITY_DN17557_c0_g1	TRINITY_DN17557_c0_g1_i2	.	.	TRINITY_DN17557_c0_g1_i2.p1	82-456[+]	.	PF14608.6^zf-CCCH_2^RNA-binding, Nab2-type zinc finger^91-108^E:0.012	.	.	.	.	.	.	.	.
TRINITY_DN17557_c0_g1	TRINITY_DN17557_c0_g1_i3	.	.	TRINITY_DN17557_c0_g1_i3.p1	82-600[+]	.	PF14608.6^zf-CCCH_2^RNA-binding, Nab2-type zinc finger^91-108^E:0.019	.	.	.	.	.	.	.	.
TRINITY_DN17557_c0_g1	TRINITY_DN17557_c0_g1_i4	.	.	.	.	.	.	.	.	.	.	.	.	.	.
TRINITY_DN17616_c0_g1	TRINITY_DN17616_c0_g1_i1	ADF1_DROME^ADF1_DROME^Q:166-489,H:21-123^26.96%ID^E:2e-06^RecName: Full=Transcription factor Adf-1;^Eukaryota; Metazoa; Ecdysozoa; Arthropoda; Hexapoda; Insecta; Pterygota; Neoptera; Holometabola; Diptera; Brachycera; Muscomorpha; Ephydroidea; Drosophilidae; Drosophila; Sophophora	.	TRINITY_DN17616_c0_g1_i1.p1	136-864[+]	ADF1_DROME^ADF1_DROME^Q:11-118,H:21-123^26.96%ID^E:6e-07^RecName: Full=Transcription factor Adf-1;^Eukaryota; Metazoa; Ecdysozoa; Arthropoda; Hexapoda; Insecta; Pterygota; Neoptera; Holometabola; Diptera; Brachycera; Muscomorpha; Ephydroidea; Drosophilidae; Drosophila; Sophophora	PF10545.9^MADF_DNA_bdg^Alcohol dehydrogenase transcription factor Myb/SANT-like^15-101^E:3.7e-17	.	.	ENOG410Y6DQ^anatomical structure morphogenesis	KEGG:dme:Dmel_CG15845`KO:K09427	GO:0005634^cellular_component^nucleus`GO:0003677^molecular_function^DNA binding	.	.	.
TRINITY_DN17616_c0_g1	TRINITY_DN17616_c0_g1_i2	.	.	TRINITY_DN17616_c0_g1_i2.p1	2-388[+]	.	.	.	.	.	.	.	.	.	.
TRINITY_DN17596_c0_g1	TRINITY_DN17596_c0_g1_i1	PRS4_CAEEL^PRS4_CAEEL^Q:1-192,H:237-300^95.31%ID^E:8e-33^RecName: Full=Probable 26S proteasome regulatory subunit 4;^Eukaryota; Metazoa; Ecdysozoa; Nematoda; Chromadorea; Rhabditida; Rhabditina; Rhabditomorpha; Rhabditoidea; Rhabditidae; Peloderinae; Caenorhabditis	.	.	.	.	.	.	.	COG1222^26S protease regulatory subunit	KEGG:cel:CELE_F29G9.5`KO:K03062	GO:0005737^cellular_component^cytoplasm`GO:0005634^cellular_component^nucleus`GO:0008540^cellular_component^proteasome regulatory particle, base subcomplex`GO:0005524^molecular_function^ATP binding`GO:0036402^molecular_function^proteasome-activating ATPase activity`GO:0017025^molecular_function^TBP-class protein binding`GO:0031625^molecular_function^ubiquitin protein ligase binding`GO:0010629^bio…	.	.	.
TRINITY_DN17596_c0_g1	TRINITY_DN17596_c0_g1_i2	PRS4_DROME^PRS4_DROME^Q:112-1413,H:1-439^88.15%ID^E:0^RecName: Full=26S proteasome regulatory subunit 4;^Eukaryota; Metazoa; Ecdysozoa; Arthropoda; Hexapoda; Insecta; Pterygota; Neoptera; Holometabola; Diptera; Brachycera; Muscomorpha; Ephydroidea; Drosophilidae; Drosophila; Sophophora	.	TRINITY_DN17596_c0_g1_i2.p1	112-1416[+]	PRS4_DROME^PRS4_DROME^Q:1-434,H:1-439^88.15%ID^E:0^RecName: Full=26S proteasome regulatory subunit 4;^Eukaryota; Metazoa; Ecdysozoa; Arthropoda; Hexapoda; Insecta; Pterygota; Neoptera; Holometabola; Diptera; Brachycera; Muscomorpha; Ephydroidea; Drosophilidae; Drosophila; Sophophora	PF16450.5^Prot_ATP_ID_OB^Proteasomal ATPase OB C-terminal domain^103-157^E:2.9e-10`PF05673.13^DUF815^Protein of unknown function (DUF815)^211-281^E:1.2e-05`PF00004.29^AAA^ATPase family associated with various cellular activities (AAA)^216-349^E:1.8e-41`PF07724.14^AAA_2^AAA domain (Cdc48 subfamily)^217-309^E:5.3e-06`PF17862.1^AAA_lid_3^AAA+ lid domain^382-415^E:2.1e-09	.	.	COG1222^26S protease regulatory subunit	KEGG:dme:Dmel_CG5289`KO:K03062	GO:0005829^cellular_component^cytosol`GO:0005654^cellular_component^nucleoplasm`GO:0005838^cellular_component^proteasome regulatory particle`GO:0008540^cellular_component^proteasome regulatory particle, base subcomplex`GO:0005524^molecular_function^ATP binding`GO:0016887^molecular_function^ATPase activity`GO:0036402^molecular_function^proteasome-activating ATPase activity`GO:0017025^molecular_fun…	GO:0005524^molecular_function^ATP binding	.	.
TRINITY_DN17596_c0_g1	TRINITY_DN17596_c0_g1_i3	PRS4_DROME^PRS4_DROME^Q:163-1461,H:2-439^88.13%ID^E:0^RecName: Full=26S proteasome regulatory subunit 4;^Eukaryota; Metazoa; Ecdysozoa; Arthropoda; Hexapoda; Insecta; Pterygota; Neoptera; Holometabola; Diptera; Brachycera; Muscomorpha; Ephydroidea; Drosophilidae; Drosophila; Sophophora	.	TRINITY_DN17596_c0_g1_i3.p1	274-1464[+]	PRS4_DROME^PRS4_DROME^Q:2-396,H:45-439^90.89%ID^E:0^RecName: Full=26S proteasome regulatory subunit 4;^Eukaryota; Metazoa; Ecdysozoa; Arthropoda; Hexapoda; Insecta; Pterygota; Neoptera; Holometabola; Diptera; Brachycera; Muscomorpha; Ephydroidea; Drosophilidae; Drosophila; Sophophora	PF16450.5^Prot_ATP_ID_OB^Proteasomal ATPase OB C-terminal domain^65-119^E:2.5e-10`PF05673.13^DUF815^Protein of unknown function (DUF815)^173-243^E:1e-05`PF00004.29^AAA^ATPase family associated with various cellular activities (AAA)^178-311^E:1.5e-41`PF07724.14^AAA_2^AAA domain (Cdc48 subfamily)^179-271^E:4.5e-06`PF17862.1^AAA_lid_3^AAA+ lid domain^344-377^E:1.8e-09	.	.	COG1222^26S protease regulatory subunit	KEGG:dme:Dmel_CG5289`KO:K03062	GO:0005829^cellular_component^cytosol`GO:0005654^cellular_component^nucleoplasm`GO:0005838^cellular_component^proteasome regulatory particle`GO:0008540^cellular_component^proteasome regulatory particle, base subcomplex`GO:0005524^molecular_function^ATP binding`GO:0016887^molecular_function^ATPase activity`GO:0036402^molecular_function^proteasome-activating ATPase activity`GO:0017025^molecular_fun…	GO:0005524^molecular_function^ATP binding	.	.
TRINITY_DN17617_c0_g1	TRINITY_DN17617_c0_g1_i1	DYHC_TRIGR^DYHC_TRIGR^Q:1-234,H:2844-2921^71.79%ID^E:2e-32^RecName: Full=Dynein beta chain, ciliary;^Eukaryota; Metazoa; Echinodermata; Eleutherozoa; Echinozoa; Echinoidea; Euechinoidea; Echinacea; Temnopleuroida; Toxopneustidae; Tripneustes	.	.	.	.	.	.	.	.	.	GO:0005737^cellular_component^cytoplasm`GO:0030286^cellular_component^dynein complex`GO:0005874^cellular_component^microtubule`GO:0031514^cellular_component^motile cilium`GO:0005524^molecular_function^ATP binding`GO:0003777^molecular_function^microtubule motor activity`GO:0030030^biological_process^cell projection organization`GO:0007018^biological_process^microtubule-based movement	.	.	.
TRINITY_DN17617_c0_g1	TRINITY_DN17617_c0_g1_i2	DYHC_TRIGR^DYHC_TRIGR^Q:109-981,H:2982-3272^62.89%ID^E:3e-99^RecName: Full=Dynein beta chain, ciliary;^Eukaryota; Metazoa; Echinodermata; Eleutherozoa; Echinozoa; Echinoidea; Euechinoidea; Echinacea; Temnopleuroida; Toxopneustidae; Tripneustes`DYHC_TRIGR^DYHC_TRIGR^Q:1-138,H:2844-2889^73.91%ID^E:4e-13^RecName: Full=Dynein beta chain, ciliary;^Eukaryota; Metazoa; Echinodermata; Eleutherozoa; Echin…	.	TRINITY_DN17617_c0_g1_i2.p1	1-984[+]	DYHC_TRIGR^DYHC_TRIGR^Q:37-327,H:2982-3272^62.89%ID^E:8e-112^RecName: Full=Dynein beta chain, ciliary;^Eukaryota; Metazoa; Echinodermata; Eleutherozoa; Echinozoa; Echinoidea; Euechinoidea; Echinacea; Temnopleuroida; Toxopneustidae; Tripneustes`DYHC_TRIGR^DYHC_TRIGR^Q:1-46,H:2844-2889^73.91%ID^E:4e-13^RecName: Full=Dynein beta chain, ciliary;^Eukaryota; Metazoa; Echinodermata; Eleutherozoa; Echino…	PF12780.7^AAA_8^P-loop containing dynein motor region D4^3-47^E:1.6e-08`PF12780.7^AAA_8^P-loop containing dynein motor region D4^49-89^E:2.4e-06`PF12777.7^MT^Microtubule-binding stalk of dynein motor^102-327^E:3.2e-95	.	.	.	.	GO:0005737^cellular_component^cytoplasm`GO:0030286^cellular_component^dynein complex`GO:0005874^cellular_component^microtubule`GO:0031514^cellular_component^motile cilium`GO:0005524^molecular_function^ATP binding`GO:0003777^molecular_function^microtubule motor activity`GO:0030030^biological_process^cell projection organization`GO:0007018^biological_process^microtubule-based movement	.	.	.
TRINITY_DN17617_c0_g1	TRINITY_DN17617_c0_g1_i3	DYHC_TRIGR^DYHC_TRIGR^Q:3-1049,H:2924-3272^64.47%ID^E:7e-134^RecName: Full=Dynein beta chain, ciliary;^Eukaryota; Metazoa; Echinodermata; Eleutherozoa; Echinozoa; Echinoidea; Euechinoidea; Echinacea; Temnopleuroida; Toxopneustidae; Tripneustes	.	TRINITY_DN17617_c0_g1_i3.p1	3-1052[+]	DYHC_TRIGR^DYHC_TRIGR^Q:1-349,H:2924-3272^64.47%ID^E:2e-146^RecName: Full=Dynein beta chain, ciliary;^Eukaryota; Metazoa; Echinodermata; Eleutherozoa; Echinozoa; Echinoidea; Euechinoidea; Echinacea; Temnopleuroida; Toxopneustidae; Tripneustes	PF12780.7^AAA_8^P-loop containing dynein motor region D4^1-111^E:2.9e-37`PF12777.7^MT^Microtubule-binding stalk of dynein motor^124-349^E:3.9e-95	.	.	.	.	GO:0005737^cellular_component^cytoplasm`GO:0030286^cellular_component^dynein complex`GO:0005874^cellular_component^microtubule`GO:0031514^cellular_component^motile cilium`GO:0005524^molecular_function^ATP binding`GO:0003777^molecular_function^microtubule motor activity`GO:0030030^biological_process^cell projection organization`GO:0007018^biological_process^microtubule-based movement	.	.	.
TRINITY_DN17648_c0_g1	TRINITY_DN17648_c0_g1_i1	.	.	.	.	.	.	.	.	.	.	.	.	.	.
TRINITY_DN17648_c0_g2	TRINITY_DN17648_c0_g2_i1	PGBD4_HUMAN^PGBD4_HUMAN^Q:599-3,H:154-355^25.74%ID^E:3e-08^RecName: Full=PiggyBac transposable element-derived protein 4;^Eukaryota; Metazoa; Chordata; Craniata; Vertebrata; Euteleostomi; Mammalia; Eutheria; Euarchontoglires; Primates; Haplorrhini; Catarrhini; Hominidae; Homo	.	TRINITY_DN17648_c0_g2_i1.p1	3-620[-]	PGBD4_HUMAN^PGBD4_HUMAN^Q:8-206,H:154-355^25.74%ID^E:4e-11^RecName: Full=PiggyBac transposable element-derived protein 4;^Eukaryota; Metazoa; Chordata; Craniata; Vertebrata; Euteleostomi; Mammalia; Eutheria; Euarchontoglires; Primates; Haplorrhini; Catarrhini; Hominidae; Homo	PF13843.6^DDE_Tnp_1_7^Transposase IS4^4-206^E:6.8e-42	.	.	ENOG410XVJ3^piggyBac transposable element derived 4	KEGG:hsa:161779	.	.	.	.
TRINITY_DN17648_c0_g3	TRINITY_DN17648_c0_g3_i1	.	.	.	.	.	.	.	.	.	.	.	.	.	.
TRINITY_DN17648_c0_g3	TRINITY_DN17648_c0_g3_i2	.	.	.	.	.	.	.	.	.	.	.	.	.	.
TRINITY_DN17648_c0_g1	TRINITY_DN17648_c0_g1_i2	.	.	.	.	.	.	.	.	.	.	.	.	.	.
TRINITY_DN17648_c0_g3	TRINITY_DN17648_c0_g3_i3	.	.	.	.	.	.	.	.	.	.	.	.	.	.
TRINITY_DN17649_c0_g1	TRINITY_DN17649_c0_g1_i1	DUS19_MOUSE^DUS19_MOUSE^Q:521-730,H:68-137^45.71%ID^E:5e-11^RecName: Full=Dual specificity protein phosphatase 19;^Eukaryota; Metazoa; Chordata; Craniata; Vertebrata; Euteleostomi; Mammalia; Eutheria; Euarchontoglires; Glires; Rodentia; Myomorpha; Muroidea; Muridae; Murinae; Mus; Mus	.	TRINITY_DN17649_c0_g1_i1.p1	26-772[+]	DUS19_MOUSE^DUS19_MOUSE^Q:166-235,H:68-137^45.71%ID^E:1e-11^RecName: Full=Dual specificity protein phosphatase 19;^Eukaryota; Metazoa; Chordata; Craniata; Vertebrata; Euteleostomi; Mammalia; Eutheria; Euarchontoglires; Glires; Rodentia; Myomorpha; Muroidea; Muridae; Murinae; Mus; Mus	PF00581.20^Rhodanese^Rhodanese-like domain^29-129^E:2.3e-05	.	.	COG2453^dual specificity phosphatase	.	GO:0005737^cellular_component^cytoplasm`GO:0008579^molecular_function^JUN kinase phosphatase activity`GO:0005078^molecular_function^MAP-kinase scaffold activity`GO:0031434^molecular_function^mitogen-activated protein kinase kinase binding`GO:0031435^molecular_function^mitogen-activated protein kinase kinase kinase binding`GO:0030295^molecular_function^protein kinase activator activity`GO:0004860^…	.	.	.
TRINITY_DN17649_c0_g1	TRINITY_DN17649_c0_g1_i2	DUS16_HUMAN^DUS16_HUMAN^Q:618-809,H:231-294^59.38%ID^E:2e-14^RecName: Full=Dual specificity protein phosphatase 16;^Eukaryota; Metazoa; Chordata; Craniata; Vertebrata; Euteleostomi; Mammalia; Eutheria; Euarchontoglires; Primates; Haplorrhini; Catarrhini; Hominidae; Homo	.	.	.	.	.	.	.	COG2453^dual specificity phosphatase	KEGG:hsa:80824`KO:K04459	GO:0005737^cellular_component^cytoplasm`GO:0031410^cellular_component^cytoplasmic vesicle`GO:0005829^cellular_component^cytosol`GO:0005654^cellular_component^nucleoplasm`GO:0005634^cellular_component^nucleus`GO:0017017^molecular_function^MAP kinase tyrosine/serine/threonine phosphatase activity`GO:0016791^molecular_function^phosphatase activity`GO:0004721^molecular_function^phosphoprotein phospha…	.	.	.
TRINITY_DN17649_c0_g1	TRINITY_DN17649_c0_g1_i3	DUS1_ARATH^DUS1_ARATH^Q:304-486,H:122-182^57.38%ID^E:9e-15^RecName: Full=Dual specificity protein phosphatase 1;^Eukaryota; Viridiplantae; Streptophyta; Embryophyta; Tracheophyta; Spermatophyta; Magnoliophyta; eudicotyledons; Gunneridae; Pentapetalae; rosids; malvids; Brassicales; Brassicaceae; Camelineae; Arabidopsis	.	.	.	.	.	.	.	COG2453^dual specificity phosphatase	KEGG:ath:AT3G23610`KO:K05766	GO:0005737^cellular_component^cytoplasm`GO:0005634^cellular_component^nucleus`GO:0005516^molecular_function^calmodulin binding`GO:0004725^molecular_function^protein tyrosine phosphatase activity`GO:0008138^molecular_function^protein tyrosine/serine/threonine phosphatase activity`GO:0006470^biological_process^protein dephosphorylation	.	.	.
TRINITY_DN17649_c0_g1	TRINITY_DN17649_c0_g1_i4	DUS19_MOUSE^DUS19_MOUSE^Q:521-724,H:68-135^45.59%ID^E:2e-10^RecName: Full=Dual specificity protein phosphatase 19;^Eukaryota; Metazoa; Chordata; Craniata; Vertebrata; Euteleostomi; Mammalia; Eutheria; Euarchontoglires; Glires; Rodentia; Myomorpha; Muroidea; Muridae; Murinae; Mus; Mus	.	TRINITY_DN17649_c0_g1_i4.p1	26-790[+]	DUS19_MOUSE^DUS19_MOUSE^Q:166-233,H:68-135^45.59%ID^E:2e-10^RecName: Full=Dual specificity protein phosphatase 19;^Eukaryota; Metazoa; Chordata; Craniata; Vertebrata; Euteleostomi; Mammalia; Eutheria; Euarchontoglires; Glires; Rodentia; Myomorpha; Muroidea; Muridae; Murinae; Mus; Mus	PF00581.20^Rhodanese^Rhodanese-like domain^29-129^E:2.5e-05	.	ExpAA=19.13^PredHel=1^Topology=o230-252i	COG2453^dual specificity phosphatase	.	GO:0005737^cellular_component^cytoplasm`GO:0008579^molecular_function^JUN kinase phosphatase activity`GO:0005078^molecular_function^MAP-kinase scaffold activity`GO:0031434^molecular_function^mitogen-activated protein kinase kinase binding`GO:0031435^molecular_function^mitogen-activated protein kinase kinase kinase binding`GO:0030295^molecular_function^protein kinase activator activity`GO:0004860^…	.	.	.
TRINITY_DN17649_c0_g1	TRINITY_DN17649_c0_g1_i5	.	.	.	.	.	.	.	.	.	.	.	.	.	.
TRINITY_DN17649_c0_g1	TRINITY_DN17649_c0_g1_i6	DUS16_HUMAN^DUS16_HUMAN^Q:1015-1206,H:231-294^59.38%ID^E:6e-14^RecName: Full=Dual specificity protein phosphatase 16;^Eukaryota; Metazoa; Chordata; Craniata; Vertebrata; Euteleostomi; Mammalia; Eutheria; Euarchontoglires; Primates; Haplorrhini; Catarrhini; Hominidae; Homo`DUS16_HUMAN^DUS16_HUMAN^Q:149-730,H:26-232^27.65%ID^E:2e-07^RecName: Full=Dual specificity protein phosphatase 16;^Eukaryota; …	.	TRINITY_DN17649_c0_g1_i6.p1	26-772[+]	DUS19_MOUSE^DUS19_MOUSE^Q:166-235,H:68-137^45.71%ID^E:1e-11^RecName: Full=Dual specificity protein phosphatase 19;^Eukaryota; Metazoa; Chordata; Craniata; Vertebrata; Euteleostomi; Mammalia; Eutheria; Euarchontoglires; Glires; Rodentia; Myomorpha; Muroidea; Muridae; Murinae; Mus; Mus	PF00581.20^Rhodanese^Rhodanese-like domain^29-129^E:2.3e-05	.	.	COG2453^dual specificity phosphatase	.	GO:0005737^cellular_component^cytoplasm`GO:0008579^molecular_function^JUN kinase phosphatase activity`GO:0005078^molecular_function^MAP-kinase scaffold activity`GO:0031434^molecular_function^mitogen-activated protein kinase kinase binding`GO:0031435^molecular_function^mitogen-activated protein kinase kinase kinase binding`GO:0030295^molecular_function^protein kinase activator activity`GO:0004860^…	.	.	.
TRINITY_DN17649_c0_g1	TRINITY_DN17649_c0_g1_i7	DUS1B_ARATH^DUS1B_ARATH^Q:327-749,H:25-165^41.84%ID^E:3e-31^RecName: Full=Dual specificity protein phosphatase 1B;^Eukaryota; Viridiplantae; Streptophyta; Embryophyta; Tracheophyta; Spermatophyta; Magnoliophyta; eudicotyledons; Gunneridae; Pentapetalae; rosids; malvids; Brassicales; Brassicaceae; Camelineae; Arabidopsis	.	TRINITY_DN17649_c0_g1_i7.p1	315-752[+]	DUS1B_ARATH^DUS1B_ARATH^Q:5-145,H:25-165^41.84%ID^E:5e-33^RecName: Full=Dual specificity protein phosphatase 1B;^Eukaryota; Viridiplantae; Streptophyta; Embryophyta; Tracheophyta; Spermatophyta; Magnoliophyta; eudicotyledons; Gunneridae; Pentapetalae; rosids; malvids; Brassicales; Brassicaceae; Camelineae; Arabidopsis	PF00782.20^DSPc^Dual specificity phosphatase, catalytic domain^12-139^E:2.2e-33`PF00102.27^Y_phosphatase^Protein-tyrosine phosphatase^66-124^E:3.8e-06	.	.	COG2453^dual specificity phosphatase	KEGG:ath:AT3G06110`KO:K20551	GO:0005737^cellular_component^cytoplasm`GO:0005634^cellular_component^nucleus`GO:0005886^cellular_component^plasma membrane`GO:0033549^molecular_function^MAP kinase phosphatase activity`GO:0004725^molecular_function^protein tyrosine phosphatase activity`GO:0008138^molecular_function^protein tyrosine/serine/threonine phosphatase activity`GO:0034599^biological_process^cellular response to oxidative…	GO:0008138^molecular_function^protein tyrosine/serine/threonine phosphatase activity`GO:0016311^biological_process^dephosphorylation`GO:0004725^molecular_function^protein tyrosine phosphatase activity`GO:0006470^biological_process^protein dephosphorylation	.	.
TRINITY_DN17649_c0_g1	TRINITY_DN17649_c0_g1_i8	DUS19_MOUSE^DUS19_MOUSE^Q:336-539,H:68-135^45.59%ID^E:6e-11^RecName: Full=Dual specificity protein phosphatase 19;^Eukaryota; Metazoa; Chordata; Craniata; Vertebrata; Euteleostomi; Mammalia; Eutheria; Euarchontoglires; Glires; Rodentia; Myomorpha; Muroidea; Muridae; Murinae; Mus; Mus	.	.	.	.	.	.	.	COG2453^dual specificity phosphatase	.	GO:0005737^cellular_component^cytoplasm`GO:0008579^molecular_function^JUN kinase phosphatase activity`GO:0005078^molecular_function^MAP-kinase scaffold activity`GO:0031434^molecular_function^mitogen-activated protein kinase kinase binding`GO:0031435^molecular_function^mitogen-activated protein kinase kinase kinase binding`GO:0030295^molecular_function^protein kinase activator activity`GO:0004860^…	.	.	.
TRINITY_DN17649_c0_g1	TRINITY_DN17649_c0_g1_i9	DUS16_HUMAN^DUS16_HUMAN^Q:149-916,H:26-294^35.13%ID^E:2e-31^RecName: Full=Dual specificity protein phosphatase 16;^Eukaryota; Metazoa; Chordata; Craniata; Vertebrata; Euteleostomi; Mammalia; Eutheria; Euarchontoglires; Primates; Haplorrhini; Catarrhini; Hominidae; Homo	.	TRINITY_DN17649_c0_g1_i9.p1	26-937[+]	DUS16_HUMAN^DUS16_HUMAN^Q:42-297,H:26-294^35.13%ID^E:8e-32^RecName: Full=Dual specificity protein phosphatase 16;^Eukaryota; Metazoa; Chordata; Craniata; Vertebrata; Euteleostomi; Mammalia; Eutheria; Euarchontoglires; Primates; Haplorrhini; Catarrhini; Hominidae; Homo	PF00581.20^Rhodanese^Rhodanese-like domain^29-129^E:3.6e-05`PF00782.20^DSPc^Dual specificity phosphatase, catalytic domain^170-297^E:1.9e-32`PF00102.27^Y_phosphatase^Protein-tyrosine phosphatase^225-282^E:1.7e-05	.	.	COG2453^dual specificity phosphatase	KEGG:hsa:80824`KO:K04459	GO:0005737^cellular_component^cytoplasm`GO:0031410^cellular_component^cytoplasmic vesicle`GO:0005829^cellular_component^cytosol`GO:0005654^cellular_component^nucleoplasm`GO:0005634^cellular_component^nucleus`GO:0017017^molecular_function^MAP kinase tyrosine/serine/threonine phosphatase activity`GO:0016791^molecular_function^phosphatase activity`GO:0004721^molecular_function^phosphoprotein phospha…	GO:0008138^molecular_function^protein tyrosine/serine/threonine phosphatase activity`GO:0016311^biological_process^dephosphorylation`GO:0004725^molecular_function^protein tyrosine phosphatase activity`GO:0006470^biological_process^protein dephosphorylation	.	.
TRINITY_DN17567_c0_g1	TRINITY_DN17567_c0_g1_i1	.	.	TRINITY_DN17567_c0_g1_i1.p1	364-786[+]	.	.	.	.	.	.	.	.	.	.
TRINITY_DN17567_c0_g1	TRINITY_DN17567_c0_g1_i2	RPAC1_HUMAN^RPAC1_HUMAN^Q:121-1020,H:49-344^26.36%ID^E:2e-28^RecName: Full=DNA-directed RNA polymerases I and III subunit RPAC1;^Eukaryota; Metazoa; Chordata; Craniata; Vertebrata; Euteleostomi; Mammalia; Eutheria; Euarchontoglires; Primates; Haplorrhini; Catarrhini; Hominidae; Homo	.	TRINITY_DN17567_c0_g1_i2.p1	1-1395[+]	RPAC1_HUMAN^RPAC1_HUMAN^Q:41-340,H:49-344^28.12%ID^E:4e-30^RecName: Full=DNA-directed RNA polymerases I and III subunit RPAC1;^Eukaryota; Metazoa; Chordata; Craniata; Vertebrata; Euteleostomi; Mammalia; Eutheria; Euarchontoglires; Primates; Haplorrhini; Catarrhini; Hominidae; Homo	PF01193.24^RNA_pol_L^RNA polymerase Rpb3/Rpb11 dimerisation domain^65-329^E:1.3e-05`PF01000.26^RNA_pol_A_bac^RNA polymerase Rpb3/RpoA insert domain^84-235^E:8.7e-08	.	.	COG0202^DNA-dependent RNA polymerase catalyzes the transcription of DNA into RNA using the four ribonucleoside triphosphates as substrates (By similarity)	KEGG:hsa:9533`KO:K03027	GO:0005829^cellular_component^cytosol`GO:0005654^cellular_component^nucleoplasm`GO:0005634^cellular_component^nucleus`GO:0005736^cellular_component^RNA polymerase I complex`GO:0005666^cellular_component^RNA polymerase III complex`GO:0003677^molecular_function^DNA binding`GO:0003899^molecular_function^DNA-directed 5'-3' RNA polymerase activity`GO:0046983^molecular_function^protein dimerization act…	GO:0003899^molecular_function^DNA-directed 5'-3' RNA polymerase activity`GO:0006351^biological_process^transcription, DNA-templated`GO:0046983^molecular_function^protein dimerization activity	.	.
TRINITY_DN17631_c0_g1	TRINITY_DN17631_c0_g1_i1	.	.	TRINITY_DN17631_c0_g1_i1.p1	6-590[+]	.	.	.	.	.	.	.	.	.	.
TRINITY_DN17555_c0_g1	TRINITY_DN17555_c0_g1_i1	.	.	TRINITY_DN17555_c0_g1_i1.p1	27-368[+]	RBM15_HUMAN^RBM15_HUMAN^Q:63-113,H:168-223^41.07%ID^E:6e-07^RecName: Full=RNA-binding protein 15 {ECO:0000305};^Eukaryota; Metazoa; Chordata; Craniata; Vertebrata; Euteleostomi; Mammalia; Eutheria; Euarchontoglires; Primates; Haplorrhini; Catarrhini; Hominidae; Homo	.	.	.	ENOG410XSAC^modulation by virus of host morphology or physiology	KEGG:hsa:64783`KO:K13190	GO:0031965^cellular_component^nuclear membrane`GO:0016607^cellular_component^nuclear speck`GO:0005654^cellular_component^nucleoplasm`GO:0005634^cellular_component^nucleus`GO:0036396^cellular_component^RNA N6-methyladenosine methyltransferase complex`GO:0003729^molecular_function^mRNA binding`GO:0003723^molecular_function^RNA binding`GO:0001569^biological_process^branching involved in blood vessel…	.	.	.
TRINITY_DN17555_c0_g1	TRINITY_DN17555_c0_g1_i2	NITO_DROME^NITO_DROME^Q:986-1456,H:313-468^45.22%ID^E:3e-41^RecName: Full=RNA-binding protein spenito {ECO:0000305};^Eukaryota; Metazoa; Ecdysozoa; Arthropoda; Hexapoda; Insecta; Pterygota; Neoptera; Holometabola; Diptera; Brachycera; Muscomorpha; Ephydroidea; Drosophilidae; Drosophila; Sophophora`NITO_DROME^NITO_DROME^Q:1592-2149,H:617-792^34.41%ID^E:5e-23^RecName: Full=RNA-binding protein speni…	.	TRINITY_DN17555_c0_g1_i2.p1	908-2152[+]	NITO_DROME^NITO_DROME^Q:27-183,H:313-468^45.22%ID^E:2e-43^RecName: Full=RNA-binding protein spenito {ECO:0000305};^Eukaryota; Metazoa; Ecdysozoa; Arthropoda; Hexapoda; Insecta; Pterygota; Neoptera; Holometabola; Diptera; Brachycera; Muscomorpha; Ephydroidea; Drosophilidae; Drosophila; Sophophora`NITO_DROME^NITO_DROME^Q:229-414,H:617-792^34.95%ID^E:4e-27^RecName: Full=RNA-binding protein spenito {…	PF00076.22^RRM_1^RNA recognition motif. (a.k.a. RRM, RBD, or RNP domain)^30-100^E:1.5e-18`PF00076.22^RRM_1^RNA recognition motif. (a.k.a. RRM, RBD, or RNP domain)^112-173^E:2.3e-05`PF07744.13^SPOC^SPOC domain^238-412^E:9.4e-28	.	.	ENOG410XSAC^modulation by virus of host morphology or physiology	KEGG:dme:Dmel_CG2910`KO:K13190	GO:0005634^cellular_component^nucleus`GO:0071011^cellular_component^precatalytic spliceosome`GO:0036396^cellular_component^RNA N6-methyladenosine methyltransferase complex`GO:0003723^molecular_function^RNA binding`GO:0030154^biological_process^cell differentiation`GO:0048749^biological_process^compound eye development`GO:0080009^biological_process^mRNA methylation`GO:0000398^biological_process^mR…	GO:0003676^molecular_function^nucleic acid binding	.	.
TRINITY_DN17555_c0_g1	TRINITY_DN17555_c0_g1_i2	NITO_DROME^NITO_DROME^Q:986-1456,H:313-468^45.22%ID^E:3e-41^RecName: Full=RNA-binding protein spenito {ECO:0000305};^Eukaryota; Metazoa; Ecdysozoa; Arthropoda; Hexapoda; Insecta; Pterygota; Neoptera; Holometabola; Diptera; Brachycera; Muscomorpha; Ephydroidea; Drosophilidae; Drosophila; Sophophora`NITO_DROME^NITO_DROME^Q:1592-2149,H:617-792^34.41%ID^E:5e-23^RecName: Full=RNA-binding protein speni…	.	TRINITY_DN17555_c0_g1_i2.p2	27-368[+]	RBM15_HUMAN^RBM15_HUMAN^Q:63-113,H:168-223^41.07%ID^E:6e-07^RecName: Full=RNA-binding protein 15 {ECO:0000305};^Eukaryota; Metazoa; Chordata; Craniata; Vertebrata; Euteleostomi; Mammalia; Eutheria; Euarchontoglires; Primates; Haplorrhini; Catarrhini; Hominidae; Homo	.	.	.	ENOG410XSAC^modulation by virus of host morphology or physiology	KEGG:hsa:64783`KO:K13190	GO:0031965^cellular_component^nuclear membrane`GO:0016607^cellular_component^nuclear speck`GO:0005654^cellular_component^nucleoplasm`GO:0005634^cellular_component^nucleus`GO:0036396^cellular_component^RNA N6-methyladenosine methyltransferase complex`GO:0003729^molecular_function^mRNA binding`GO:0003723^molecular_function^RNA binding`GO:0001569^biological_process^branching involved in blood vessel…	.	.	.
TRINITY_DN17555_c0_g1	TRINITY_DN17555_c0_g1_i3	NITO_DROME^NITO_DROME^Q:675-1145,H:313-468^45.22%ID^E:1e-41^RecName: Full=RNA-binding protein spenito {ECO:0000305};^Eukaryota; Metazoa; Ecdysozoa; Arthropoda; Hexapoda; Insecta; Pterygota; Neoptera; Holometabola; Diptera; Brachycera; Muscomorpha; Ephydroidea; Drosophilidae; Drosophila; Sophophora`NITO_DROME^NITO_DROME^Q:1281-1838,H:617-792^34.41%ID^E:2e-23^RecName: Full=RNA-binding protein speni…	.	TRINITY_DN17555_c0_g1_i3.p1	27-1841[+]	NITO_DROME^NITO_DROME^Q:217-373,H:313-468^45.22%ID^E:1e-42^RecName: Full=RNA-binding protein spenito {ECO:0000305};^Eukaryota; Metazoa; Ecdysozoa; Arthropoda; Hexapoda; Insecta; Pterygota; Neoptera; Holometabola; Diptera; Brachycera; Muscomorpha; Ephydroidea; Drosophilidae; Drosophila; Sophophora`NITO_DROME^NITO_DROME^Q:419-604,H:617-792^34.95%ID^E:3e-27^RecName: Full=RNA-binding protein spenito …	PF00076.22^RRM_1^RNA recognition motif. (a.k.a. RRM, RBD, or RNP domain)^220-290^E:2.6e-18`PF00076.22^RRM_1^RNA recognition motif. (a.k.a. RRM, RBD, or RNP domain)^302-363^E:4e-05`PF07744.13^SPOC^SPOC domain^428-602^E:2.1e-27	.	.	ENOG410XSAC^modulation by virus of host morphology or physiology	KEGG:dme:Dmel_CG2910`KO:K13190	GO:0005634^cellular_component^nucleus`GO:0071011^cellular_component^precatalytic spliceosome`GO:0036396^cellular_component^RNA N6-methyladenosine methyltransferase complex`GO:0003723^molecular_function^RNA binding`GO:0030154^biological_process^cell differentiation`GO:0048749^biological_process^compound eye development`GO:0080009^biological_process^mRNA methylation`GO:0000398^biological_process^mR…	GO:0003676^molecular_function^nucleic acid binding	.	.
TRINITY_DN17639_c0_g1	TRINITY_DN17639_c0_g1_i1	R3HCL_MOUSE^R3HCL_MOUSE^Q:294-647,H:616-732^31.67%ID^E:4e-08^RecName: Full=Coiled-coil domain-containing protein R3HCC1L;^Eukaryota; Metazoa; Chordata; Craniata; Vertebrata; Euteleostomi; Mammalia; Eutheria; Euarchontoglires; Glires; Rodentia; Myomorpha; Muroidea; Muridae; Murinae; Mus; Mus	.	TRINITY_DN17639_c0_g1_i1.p1	246-725[+]	R3HCL_HUMAN^R3HCL_HUMAN^Q:17-155,H:633-770^31.91%ID^E:5e-13^RecName: Full=Coiled-coil domain-containing protein R3HCC1L;^Eukaryota; Metazoa; Chordata; Craniata; Vertebrata; Euteleostomi; Mammalia; Eutheria; Euarchontoglires; Primates; Haplorrhini; Catarrhini; Hominidae; Homo	PF10309.9^NCBP3^Nuclear cap-binding protein subunit 3^38-79^E:2.8e-07	.	.	ENOG4110UEV^R3H domain and coiled-coil containing	KEGG:hsa:27291	.	GO:0000340^molecular_function^RNA 7-methylguanosine cap binding`GO:0003729^molecular_function^mRNA binding	.	.
TRINITY_DN17639_c0_g1	TRINITY_DN17639_c0_g1_i2	R3HCL_MOUSE^R3HCL_MOUSE^Q:350-703,H:616-732^31.67%ID^E:1e-07^RecName: Full=Coiled-coil domain-containing protein R3HCC1L;^Eukaryota; Metazoa; Chordata; Craniata; Vertebrata; Euteleostomi; Mammalia; Eutheria; Euarchontoglires; Glires; Rodentia; Myomorpha; Muroidea; Muridae; Murinae; Mus; Mus	.	TRINITY_DN17639_c0_g1_i2.p1	86-781[+]	R3HCL_HUMAN^R3HCL_HUMAN^Q:89-227,H:633-770^31.91%ID^E:3e-13^RecName: Full=Coiled-coil domain-containing protein R3HCC1L;^Eukaryota; Metazoa; Chordata; Craniata; Vertebrata; Euteleostomi; Mammalia; Eutheria; Euarchontoglires; Primates; Haplorrhini; Catarrhini; Hominidae; Homo	PF10309.9^NCBP3^Nuclear cap-binding protein subunit 3^110-151^E:5.5e-07	.	.	ENOG4110UEV^R3H domain and coiled-coil containing	KEGG:hsa:27291	.	GO:0000340^molecular_function^RNA 7-methylguanosine cap binding`GO:0003729^molecular_function^mRNA binding	.	.
TRINITY_DN17639_c0_g1	TRINITY_DN17639_c0_g1_i3	R3HCL_MOUSE^R3HCL_MOUSE^Q:469-822,H:616-732^31.67%ID^E:1e-07^RecName: Full=Coiled-coil domain-containing protein R3HCC1L;^Eukaryota; Metazoa; Chordata; Craniata; Vertebrata; Euteleostomi; Mammalia; Eutheria; Euarchontoglires; Glires; Rodentia; Myomorpha; Muroidea; Muridae; Murinae; Mus; Mus	.	TRINITY_DN17639_c0_g1_i3.p1	205-900[+]	R3HCL_HUMAN^R3HCL_HUMAN^Q:89-227,H:633-770^31.91%ID^E:3e-13^RecName: Full=Coiled-coil domain-containing protein R3HCC1L;^Eukaryota; Metazoa; Chordata; Craniata; Vertebrata; Euteleostomi; Mammalia; Eutheria; Euarchontoglires; Primates; Haplorrhini; Catarrhini; Hominidae; Homo	PF10309.9^NCBP3^Nuclear cap-binding protein subunit 3^110-151^E:5.5e-07	.	.	ENOG4110UEV^R3H domain and coiled-coil containing	KEGG:hsa:27291	.	GO:0000340^molecular_function^RNA 7-methylguanosine cap binding`GO:0003729^molecular_function^mRNA binding	.	.
TRINITY_DN17628_c0_g1	TRINITY_DN17628_c0_g1_i1	.	.	.	.	.	.	.	.	.	.	.	.	.	.
TRINITY_DN17628_c0_g1	TRINITY_DN17628_c0_g1_i2	.	.	.	.	.	.	.	.	.	.	.	.	.	.
TRINITY_DN17628_c0_g2	TRINITY_DN17628_c0_g2_i1	.	.	.	.	.	.	.	.	.	.	.	.	.	.
TRINITY_DN17628_c0_g2	TRINITY_DN17628_c0_g2_i2	.	.	.	.	.	.	.	.	.	.	.	.	.	.
TRINITY_DN17633_c0_g1	TRINITY_DN17633_c0_g1_i1	.	.	.	.	.	.	.	.	.	.	.	.	.	.
TRINITY_DN17633_c1_g1	TRINITY_DN17633_c1_g1_i1	.	.	.	.	.	.	.	.	.	.	.	.	.	.
TRINITY_DN17587_c0_g1	TRINITY_DN17587_c0_g1_i1	.	.	.	.	.	.	.	.	.	.	.	.	.	.
TRINITY_DN17582_c0_g1	TRINITY_DN17582_c0_g1_i1	MET22_HUMAN^MET22_HUMAN^Q:199-876,H:166-389^30.08%ID^E:3e-25^RecName: Full=Methyltransferase-like protein 22;^Eukaryota; Metazoa; Chordata; Craniata; Vertebrata; Euteleostomi; Mammalia; Eutheria; Euarchontoglires; Primates; Haplorrhini; Catarrhini; Hominidae; Homo	.	TRINITY_DN17582_c0_g1_i1.p1	22-930[+]	MET22_HUMAN^MET22_HUMAN^Q:40-285,H:146-389^28.91%ID^E:8e-27^RecName: Full=Methyltransferase-like protein 22;^Eukaryota; Metazoa; Chordata; Craniata; Vertebrata; Euteleostomi; Mammalia; Eutheria; Euarchontoglires; Primates; Haplorrhini; Catarrhini; Hominidae; Homo	PF10294.9^Methyltransf_16^Lysine methyltransferase^72-163^E:6.2e-11	.	.	ENOG410Z8JH^Methyltransferase like 22	KEGG:hsa:79091`KO:K23040	GO:0005730^cellular_component^nucleolus`GO:0005654^cellular_component^nucleoplasm`GO:0005634^cellular_component^nucleus`GO:0032991^cellular_component^protein-containing complex`GO:0031072^molecular_function^heat shock protein binding`GO:0008276^molecular_function^protein methyltransferase activity`GO:0016279^molecular_function^protein-lysine N-methyltransferase activity`GO:0006479^biological_proc…	.	.	.
TRINITY_DN17582_c0_g2	TRINITY_DN17582_c0_g2_i1	.	.	.	.	.	.	.	.	.	.	.	.	.	.
TRINITY_DN17581_c0_g1	TRINITY_DN17581_c0_g1_i1	.	.	.	.	.	.	.	.	.	.	.	.	.	.
TRINITY_DN17581_c0_g2	TRINITY_DN17581_c0_g2_i1	.	.	.	.	.	.	.	.	.	.	.	.	.	.
TRINITY_DN17581_c0_g2	TRINITY_DN17581_c0_g2_i2	.	.	.	.	.	.	.	.	.	.	.	.	.	.
TRINITY_DN17575_c0_g1	TRINITY_DN17575_c0_g1_i1	.	.	TRINITY_DN17575_c0_g1_i1.p1	33-542[+]	MC25A_DANRE^MC25A_DANRE^Q:7-163,H:89-239^30.19%ID^E:2e-13^RecName: Full=MICOS complex subunit mic25a;^Eukaryota; Metazoa; Chordata; Craniata; Vertebrata; Euteleostomi; Actinopterygii; Neopterygii; Teleostei; Ostariophysi; Cypriniformes; Cyprinidae; Danio	.	.	.	ENOG41126BR^coiled-coil-helix-coiled-coil-helix domain containing	KEGG:dre:449542`KO:K17564	GO:0061617^cellular_component^MICOS complex`GO:0005743^cellular_component^mitochondrial inner membrane`GO:0005739^cellular_component^mitochondrion`GO:0006974^biological_process^cellular response to DNA damage stimulus`GO:0042407^biological_process^cristae formation	.	.	.
TRINITY_DN17575_c0_g1	TRINITY_DN17575_c0_g1_i2	.	.	.	.	.	.	.	.	.	.	.	.	.	.
TRINITY_DN17575_c0_g1	TRINITY_DN17575_c0_g1_i3	.	.	.	.	.	.	.	.	.	.	.	.	.	.
TRINITY_DN6064_c0_g1	TRINITY_DN6064_c0_g1_i1	.	.	.	.	.	.	.	.	.	.	.	.	.	.
TRINITY_DN6061_c0_g1	TRINITY_DN6061_c0_g1_i1	.	.	TRINITY_DN6061_c0_g1_i1.p1	1-642[+]	.	.	.	.	.	.	.	.	.	.
TRINITY_DN6061_c0_g1	TRINITY_DN6061_c0_g1_i2	.	.	TRINITY_DN6061_c0_g1_i2.p1	1-690[+]	.	.	.	.	.	.	.	.	.	.
TRINITY_DN6025_c0_g1	TRINITY_DN6025_c0_g1_i1	.	.	.	.	.	.	.	.	.	.	.	.	.	.
TRINITY_DN6100_c0_g1	TRINITY_DN6100_c0_g1_i1	POL5_DROME^POL5_DROME^Q:6-311,H:411-512^50.49%ID^E:2e-23^RecName: Full=Retrovirus-related Pol polyprotein from transposon opus;^Eukaryota; Metazoa; Ecdysozoa; Arthropoda; Hexapoda; Insecta; Pterygota; Neoptera; Holometabola; Diptera; Brachycera; Muscomorpha; Ephydroidea; Drosophilidae; Drosophila; Sophophora	.	TRINITY_DN6100_c0_g1_i1.p1	3-311[+]	POL5_DROME^POL5_DROME^Q:2-103,H:411-512^50.49%ID^E:2e-23^RecName: Full=Retrovirus-related Pol polyprotein from transposon opus;^Eukaryota; Metazoa; Ecdysozoa; Arthropoda; Hexapoda; Insecta; Pterygota; Neoptera; Holometabola; Diptera; Brachycera; Muscomorpha; Ephydroidea; Drosophilidae; Drosophila; Sophophora	PF17919.1^RT_RNaseH_2^RNase H-like domain found in reverse transcriptase^1-95^E:4.2e-38`PF17917.1^RT_RNaseH^RNase H-like domain found in reverse transcriptase^22-103^E:5e-32	.	.	.	.	GO:0005634^cellular_component^nucleus`GO:0004519^molecular_function^endonuclease activity`GO:0003676^molecular_function^nucleic acid binding`GO:0008233^molecular_function^peptidase activity`GO:0003964^molecular_function^RNA-directed DNA polymerase activity`GO:0015074^biological_process^DNA integration`GO:0006313^biological_process^transposition, DNA-mediated	.	.	.
TRINITY_DN6059_c0_g1	TRINITY_DN6059_c0_g1_i1	.	.	.	.	.	.	.	.	.	.	.	.	.	.
TRINITY_DN6054_c0_g1	TRINITY_DN6054_c0_g1_i1	.	.	.	.	.	.	.	.	.	.	.	.	.	.
TRINITY_DN6015_c0_g1	TRINITY_DN6015_c0_g1_i1	.	.	.	.	.	.	.	.	.	.	.	.	.	.
TRINITY_DN6089_c0_g1	TRINITY_DN6089_c0_g1_i1	.	.	.	.	.	.	.	.	.	.	.	.	.	.
TRINITY_DN6040_c0_g1	TRINITY_DN6040_c0_g1_i1	.	.	.	.	.	.	.	.	.	.	.	.	.	.
TRINITY_DN6017_c0_g1	TRINITY_DN6017_c0_g1_i1	.	.	.	.	.	.	.	.	.	.	.	.	.	.
TRINITY_DN6017_c0_g1	TRINITY_DN6017_c0_g1_i2	.	.	.	.	.	.	.	.	.	.	.	.	.	.
TRINITY_DN6028_c0_g1	TRINITY_DN6028_c0_g1_i1	.	.	.	.	.	.	.	.	.	.	.	.	.	.
TRINITY_DN6049_c0_g1	TRINITY_DN6049_c0_g1_i1	.	.	.	.	.	.	.	.	.	.	.	.	.	.
TRINITY_DN6027_c0_g1	TRINITY_DN6027_c0_g1_i1	.	.	.	.	.	.	.	.	.	.	.	.	.	.
TRINITY_DN6080_c0_g1	TRINITY_DN6080_c0_g1_i1	.	.	.	.	.	.	.	.	.	.	.	.	.	.
TRINITY_DN6090_c0_g1	TRINITY_DN6090_c0_g1_i1	.	.	TRINITY_DN6090_c0_g1_i1.p1	109-570[+]	.	.	.	ExpAA=87.92^PredHel=4^Topology=i7-29o49-71i84-106o110-132i	.	.	.	.	.	.
TRINITY_DN6090_c0_g1	TRINITY_DN6090_c0_g1_i2	.	.	TRINITY_DN6090_c0_g1_i2.p1	154-615[+]	.	.	.	ExpAA=87.92^PredHel=4^Topology=i7-29o49-71i84-106o110-132i	.	.	.	.	.	.
TRINITY_DN6045_c0_g1	TRINITY_DN6045_c0_g1_i1	.	.	.	.	.	.	.	.	.	.	.	.	.	.
TRINITY_DN6068_c0_g1	TRINITY_DN6068_c0_g1_i1	.	.	.	.	.	.	.	.	.	.	.	.	.	.
TRINITY_DN6011_c0_g1	TRINITY_DN6011_c0_g1_i1	.	.	.	.	.	.	.	.	.	.	.	.	.	.
TRINITY_DN6046_c0_g1	TRINITY_DN6046_c0_g1_i1	.	.	.	.	.	.	.	.	.	.	.	.	.	.
TRINITY_DN6003_c0_g1	TRINITY_DN6003_c0_g1_i1	.	.	.	.	.	.	.	.	.	.	.	.	.	.
TRINITY_DN6007_c0_g1	TRINITY_DN6007_c0_g1_i1	.	.	.	.	.	.	.	.	.	.	.	.	.	.
TRINITY_DN6097_c0_g1	TRINITY_DN6097_c0_g1_i1	.	.	.	.	.	.	.	.	.	.	.	.	.	.
TRINITY_DN6062_c0_g1	TRINITY_DN6062_c0_g1_i1	.	.	.	.	.	.	.	.	.	.	.	.	.	.
TRINITY_DN6031_c0_g1	TRINITY_DN6031_c0_g1_i1	.	.	.	.	.	.	.	.	.	.	.	.	.	.
TRINITY_DN6029_c0_g1	TRINITY_DN6029_c0_g1_i1	.	.	.	.	.	.	.	.	.	.	.	.	.	.
TRINITY_DN6041_c0_g1	TRINITY_DN6041_c0_g1_i1	.	.	.	.	.	.	.	.	.	.	.	.	.	.
TRINITY_DN6095_c0_g1	TRINITY_DN6095_c0_g1_i1	EAA1_CAEEL^EAA1_CAEEL^Q:1-348,H:268-383^75.86%ID^E:6e-55^RecName: Full=Excitatory amino acid transporter;^Eukaryota; Metazoa; Ecdysozoa; Nematoda; Chromadorea; Rhabditida; Rhabditina; Rhabditomorpha; Rhabditoidea; Rhabditidae; Peloderinae; Caenorhabditis	.	TRINITY_DN6095_c0_g1_i1.p1	1-348[+]	EAA1_CAEEL^EAA1_CAEEL^Q:1-116,H:268-383^75.86%ID^E:5e-55^RecName: Full=Excitatory amino acid transporter;^Eukaryota; Metazoa; Ecdysozoa; Nematoda; Chromadorea; Rhabditida; Rhabditina; Rhabditomorpha; Rhabditoidea; Rhabditidae; Peloderinae; Caenorhabditis	PF00375.18^SDF^Sodium:dicarboxylate symporter family^5-114^E:1.9e-44	.	ExpAA=37.87^PredHel=1^Topology=o10-32i	COG1301^sodium dicarboxylate symporter	KEGG:cel:CELE_C12D12.2`KO:K05613	GO:0042995^cellular_component^cell projection`GO:0016021^cellular_component^integral component of membrane`GO:0005886^cellular_component^plasma membrane`GO:0005313^molecular_function^L-glutamate transmembrane transporter activity`GO:0015293^molecular_function^symporter activity	GO:0015293^molecular_function^symporter activity`GO:0016021^cellular_component^integral component of membrane	.	.
TRINITY_DN6038_c0_g1	TRINITY_DN6038_c0_g1_i1	.	.	.	.	.	.	.	.	.	.	.	.	.	.
TRINITY_DN6072_c0_g1	TRINITY_DN6072_c0_g1_i1	.	.	.	.	.	.	.	.	.	.	.	.	.	.
TRINITY_DN6098_c0_g1	TRINITY_DN6098_c0_g1_i1	.	.	.	.	.	.	.	.	.	.	.	.	.	.
TRINITY_DN6022_c0_g1	TRINITY_DN6022_c0_g1_i1	.	.	.	.	.	.	.	.	.	.	.	.	.	.
TRINITY_DN6036_c0_g1	TRINITY_DN6036_c0_g1_i1	.	.	.	.	.	.	.	.	.	.	.	.	.	.
TRINITY_DN6091_c0_g1	TRINITY_DN6091_c0_g1_i1	.	.	.	.	.	.	.	.	.	.	.	.	.	.
TRINITY_DN6035_c0_g1	TRINITY_DN6035_c0_g1_i1	.	.	.	.	.	.	.	.	.	.	.	.	.	.
TRINITY_DN6063_c0_g1	TRINITY_DN6063_c0_g1_i1	.	.	.	.	.	.	.	.	.	.	.	.	.	.
TRINITY_DN6065_c0_g1	TRINITY_DN6065_c0_g1_i1	.	.	TRINITY_DN6065_c0_g1_i1.p1	1-414[+]	SPTCB_DROME^SPTCB_DROME^Q:3-138,H:2056-2169^36.03%ID^E:4e-09^RecName: Full=Spectrin beta chain;^Eukaryota; Metazoa; Ecdysozoa; Arthropoda; Hexapoda; Insecta; Pterygota; Neoptera; Holometabola; Diptera; Brachycera; Muscomorpha; Ephydroidea; Drosophilidae; Drosophila; Sophophora	.	.	.	COG5069^Microtubule associated monoxygenase, calponin and LIM domain containing	KEGG:dme:Dmel_CG5870`KO:K06115	GO:0016327^cellular_component^apicolateral plasma membrane`GO:0030424^cellular_component^axon`GO:0045169^cellular_component^fusome`GO:0016328^cellular_component^lateral plasma membrane`GO:0031594^cellular_component^neuromuscular junction`GO:0005886^cellular_component^plasma membrane`GO:0008091^cellular_component^spectrin`GO:0045170^cellular_component^spectrosome`GO:0003779^molecular_function^acti…	.	.	.
TRINITY_DN6039_c0_g1	TRINITY_DN6039_c0_g1_i1	.	.	.	.	.	.	.	.	.	.	.	.	.	.
TRINITY_DN6034_c0_g1	TRINITY_DN6034_c0_g1_i1	.	.	.	.	.	.	.	.	.	.	.	.	.	.
TRINITY_DN6078_c0_g1	TRINITY_DN6078_c0_g1_i1	.	.	TRINITY_DN6078_c0_g1_i1.p1	3-320[+]	.	.	.	.	.	.	.	.	.	.
TRINITY_DN6078_c1_g1	TRINITY_DN6078_c1_g1_i1	.	.	.	.	.	.	.	.	.	.	.	.	.	.
TRINITY_DN6013_c0_g1	TRINITY_DN6013_c0_g1_i1	RL23B_SCHPO^RL23B_SCHPO^Q:3-281,H:35-127^86.02%ID^E:5e-53^RecName: Full=60S ribosomal protein L23-B;^Eukaryota; Fungi; Dikarya; Ascomycota; Taphrinomycotina; Schizosaccharomycetes; Schizosaccharomycetales; Schizosaccharomycetaceae; Schizosaccharomyces	.	.	.	.	.	.	.	.	KEGG:spo:SPAC3G9.03`KEGG:spo:SPCC1322.11`KO:K02894	GO:0022625^cellular_component^cytosolic large ribosomal subunit`GO:0005739^cellular_component^mitochondrion`GO:0005634^cellular_component^nucleus`GO:0070180^molecular_function^large ribosomal subunit rRNA binding`GO:0003735^molecular_function^structural constituent of ribosome`GO:0002181^biological_process^cytoplasmic translation	.	.	.
TRINITY_DN6013_c0_g1	TRINITY_DN6013_c0_g1_i2	RL23_DANRE^RL23_DANRE^Q:3-356,H:11-128^85.59%ID^E:4e-68^RecName: Full=60S ribosomal protein L23;^Eukaryota; Metazoa; Chordata; Craniata; Vertebrata; Euteleostomi; Actinopterygii; Neopterygii; Teleostei; Ostariophysi; Cypriniformes; Cyprinidae; Danio	.	TRINITY_DN6013_c0_g1_i2.p1	3-356[+]	RL23_DANRE^RL23_DANRE^Q:1-118,H:11-128^85.59%ID^E:3e-68^RecName: Full=60S ribosomal protein L23;^Eukaryota; Metazoa; Chordata; Craniata; Vertebrata; Euteleostomi; Actinopterygii; Neopterygii; Teleostei; Ostariophysi; Cypriniformes; Cyprinidae; Danio	PF00238.19^Ribosomal_L14^Ribosomal protein L14p/L23e^13-117^E:3.6e-33	.	.	COG0093^Binds to 23S rRNA. Forms part of two intersubunit bridges in the 70S ribosome (By similarity)	KEGG:dre:336812`KO:K02894	GO:0022625^cellular_component^cytosolic large ribosomal subunit`GO:0070180^molecular_function^large ribosomal subunit rRNA binding`GO:0003735^molecular_function^structural constituent of ribosome`GO:0006412^biological_process^translation	GO:0003735^molecular_function^structural constituent of ribosome`GO:0006412^biological_process^translation`GO:0005840^cellular_component^ribosome	.	.
TRINITY_DN6071_c0_g1	TRINITY_DN6071_c0_g1_i1	.	.	.	.	.	.	.	.	.	.	.	.	.	.
TRINITY_DN6099_c0_g1	TRINITY_DN6099_c0_g1_i1	.	.	.	.	.	.	.	.	.	.	.	.	.	.
TRINITY_DN6055_c0_g1	TRINITY_DN6055_c0_g1_i1	.	.	.	.	.	.	.	.	.	.	.	.	.	.
TRINITY_DN6055_c0_g1	TRINITY_DN6055_c0_g1_i2	.	.	.	.	.	.	.	.	.	.	.	.	.	.
TRINITY_DN6084_c0_g1	TRINITY_DN6084_c0_g1_i1	.	.	.	.	.	.	.	.	.	.	.	.	.	.
TRINITY_DN6021_c0_g1	TRINITY_DN6021_c0_g1_i1	.	.	.	.	.	.	.	.	.	.	.	.	.	.
TRINITY_DN6053_c0_g1	TRINITY_DN6053_c0_g1_i1	.	.	TRINITY_DN6053_c0_g1_i1.p1	2-328[+]	.	.	.	.	.	.	.	.	.	.
TRINITY_DN6053_c0_g1	TRINITY_DN6053_c0_g1_i2	.	.	TRINITY_DN6053_c0_g1_i2.p1	2-313[+]	.	.	.	.	.	.	.	.	.	.
TRINITY_DN6008_c0_g1	TRINITY_DN6008_c0_g1_i1	.	.	.	.	.	.	.	.	.	.	.	.	.	.
TRINITY_DN6085_c0_g1	TRINITY_DN6085_c0_g1_i1	.	.	.	.	.	.	.	.	.	.	.	.	.	.
TRINITY_DN6073_c0_g1	TRINITY_DN6073_c0_g1_i1	HS90B_RABIT^HS90B_RABIT^Q:111-272,H:278-331^96.3%ID^E:1e-28^RecName: Full=Heat shock protein HSP 90-beta;^Eukaryota; Metazoa; Chordata; Craniata; Vertebrata; Euteleostomi; Mammalia; Eutheria; Euarchontoglires; Glires; Lagomorpha; Leporidae; Oryctolagus	.	.	.	.	.	.	.	COG0326^Molecular chaperone. Has ATPase activity (By similarity)	KEGG:ocu:100358690`KO:K04079	GO:0034751^cellular_component^aryl hydrocarbon receptor complex`GO:0005737^cellular_component^cytoplasm`GO:0005576^cellular_component^extracellular region`GO:0042470^cellular_component^melanosome`GO:0005634^cellular_component^nucleus`GO:0005886^cellular_component^plasma membrane`GO:0005524^molecular_function^ATP binding`GO:0046983^molecular_function^protein dimerization activity`GO:0051082^molecu…	.	.	.
TRINITY_DN6030_c0_g1	TRINITY_DN6030_c0_g1_i1	.	.	.	.	.	.	.	.	.	.	.	.	.	.
TRINITY_DN6079_c0_g1	TRINITY_DN6079_c0_g1_i1	.	.	.	.	.	.	.	.	.	.	.	.	.	.
TRINITY_DN6057_c0_g1	TRINITY_DN6057_c0_g1_i1	EF2_CAEEL^EF2_CAEEL^Q:1-375,H:675-799^71.2%ID^E:1e-59^RecName: Full=Elongation factor 2;^Eukaryota; Metazoa; Ecdysozoa; Nematoda; Chromadorea; Rhabditida; Rhabditina; Rhabditomorpha; Rhabditoidea; Rhabditidae; Peloderinae; Caenorhabditis	.	TRINITY_DN6057_c0_g1_i1.p1	1-375[+]	EF2_CAEEL^EF2_CAEEL^Q:1-125,H:675-799^71.2%ID^E:1e-59^RecName: Full=Elongation factor 2;^Eukaryota; Metazoa; Ecdysozoa; Nematoda; Chromadorea; Rhabditida; Rhabditina; Rhabditomorpha; Rhabditoidea; Rhabditidae; Peloderinae; Caenorhabditis	PF03764.18^EFG_IV^Elongation factor G, domain IV^2-57^E:2.8e-15`PF00679.24^EFG_C^Elongation factor G C-terminus^60-124^E:9.3e-16	.	.	COG0480^Catalyzes the GTP-dependent ribosomal translocation step during translation elongation. During this step, the ribosome changes from the pre-translocational (PRE) to the post- translocational (POST) state as the newly formed A-site-bound peptidyl-tRNA and P-site-bound deacylated tRNA move to the P and E sites, respectively. Catalyzes the coordinated movement of the two tRNA molecules, the …	KEGG:cel:CELE_F25H5.4`KO:K03234	GO:0005829^cellular_component^cytosol`GO:1990904^cellular_component^ribonucleoprotein complex`GO:0005525^molecular_function^GTP binding`GO:0003924^molecular_function^GTPase activity`GO:0043022^molecular_function^ribosome binding`GO:0003746^molecular_function^translation elongation factor activity`GO:0050829^biological_process^defense response to Gram-negative bacterium`GO:0010629^biological_proce…	GO:0005525^molecular_function^GTP binding	.	.
TRINITY_DN6093_c0_g1	TRINITY_DN6093_c0_g1_i1	.	.	TRINITY_DN6093_c0_g1_i1.p1	3-302[-]	.	.	.	.	.	.	.	.	.	.
TRINITY_DN6043_c0_g1	TRINITY_DN6043_c0_g1_i1	.	.	.	.	.	.	.	.	.	.	.	.	.	.
TRINITY_DN6094_c0_g1	TRINITY_DN6094_c0_g1_i1	.	.	.	.	.	.	.	.	.	.	.	.	.	.
TRINITY_DN6087_c0_g1	TRINITY_DN6087_c0_g1_i1	.	.	TRINITY_DN6087_c0_g1_i1.p1	3-341[+]	.	PF00096.26^zf-C2H2^Zinc finger, C2H2 type^46-65^E:0.0006`PF12874.7^zf-met^Zinc-finger of C2H2 type^46-65^E:0.018	.	.	.	.	.	GO:0003676^molecular_function^nucleic acid binding	.	.
TRINITY_DN6037_c0_g1	TRINITY_DN6037_c0_g1_i1	EMARD_RAT^EMARD_RAT^Q:98-394,H:280-377^28.28%ID^E:3e-07^RecName: Full=Endoplasmic reticulum membrane-associated RNA degradation protein;^Eukaryota; Metazoa; Chordata; Craniata; Vertebrata; Euteleostomi; Mammalia; Eutheria; Euarchontoglires; Glires; Rodentia; Myomorpha; Muroidea; Muridae; Murinae; Rattus	.	TRINITY_DN6037_c0_g1_i1.p1	2-415[+]	EMARD_RAT^EMARD_RAT^Q:33-131,H:280-377^28.28%ID^E:2e-07^RecName: Full=Endoplasmic reticulum membrane-associated RNA degradation protein;^Eukaryota; Metazoa; Chordata; Craniata; Vertebrata; Euteleostomi; Mammalia; Eutheria; Euarchontoglires; Glires; Rodentia; Myomorpha; Muroidea; Muridae; Murinae; Rattus	.	.	.	.	KEGG:rno:361485	GO:0005789^cellular_component^endoplasmic reticulum membrane`GO:0016021^cellular_component^integral component of membrane`GO:0007275^biological_process^multicellular organism development	.	.	.
TRINITY_DN6009_c0_g1	TRINITY_DN6009_c0_g1_i1	.	.	.	.	.	.	.	.	.	.	.	.	.	.
TRINITY_DN6009_c1_g1	TRINITY_DN6009_c1_g1_i1	.	.	.	.	.	.	.	.	.	.	.	.	.	.
TRINITY_DN6096_c0_g1	TRINITY_DN6096_c0_g1_i1	.	.	.	.	.	.	.	.	.	.	.	.	.	.
TRINITY_DN6048_c0_g1	TRINITY_DN6048_c0_g1_i1	.	.	.	.	.	.	.	.	.	.	.	.	.	.
TRINITY_DN6075_c0_g1	TRINITY_DN6075_c0_g1_i1	.	.	.	.	.	.	.	.	.	.	.	.	.	.
TRINITY_DN6081_c0_g1	TRINITY_DN6081_c0_g1_i1	.	.	.	.	.	.	.	.	.	.	.	.	.	.
TRINITY_DN6082_c0_g1	TRINITY_DN6082_c0_g1_i1	.	.	.	.	.	.	.	.	.	.	.	.	.	.
TRINITY_DN6026_c0_g1	TRINITY_DN6026_c0_g1_i1	.	.	.	.	.	.	.	.	.	.	.	.	.	.
TRINITY_DN6026_c0_g1	TRINITY_DN6026_c0_g1_i2	.	.	.	.	.	.	.	.	.	.	.	.	.	.
TRINITY_DN6026_c0_g1	TRINITY_DN6026_c0_g1_i3	.	.	.	.	.	.	.	.	.	.	.	.	.	.
TRINITY_DN6026_c1_g1	TRINITY_DN6026_c1_g1_i1	.	.	.	.	.	.	.	.	.	.	.	.	.	.
TRINITY_DN6023_c0_g1	TRINITY_DN6023_c0_g1_i1	.	.	.	.	.	.	.	.	.	.	.	.	.	.
TRINITY_DN6070_c0_g1	TRINITY_DN6070_c0_g1_i1	AZR_BACSU^AZR_BACSU^Q:220-5,H:47-118^28.77%ID^E:3e-06^RecName: Full=FMN-dependent NADPH-azoreductase;^Bacteria; Firmicutes; Bacilli; Bacillales; Bacillaceae; Bacillus	.	.	.	.	.	.	.	COG0431^Nadph-dependent fmn reductase	KEGG:bsu:BSU09340`KO:K03206	GO:0005829^cellular_component^cytosol`GO:0010181^molecular_function^FMN binding`GO:0052873^molecular_function^FMN reductase (NADPH) activity`GO:0042802^molecular_function^identical protein binding	.	.	.
TRINITY_DN6050_c0_g1	TRINITY_DN6050_c0_g1_i1	ZMYM1_HUMAN^ZMYM1_HUMAN^Q:4-201,H:656-721^36.36%ID^E:3e-06^RecName: Full=Zinc finger MYM-type protein 1;^Eukaryota; Metazoa; Chordata; Craniata; Vertebrata; Euteleostomi; Mammalia; Eutheria; Euarchontoglires; Primates; Haplorrhini; Catarrhini; Hominidae; Homo	.	.	.	.	.	.	.	ENOG410XQ1Y^zinc finger	KEGG:hsa:79830	GO:0005634^cellular_component^nucleus`GO:0000981^molecular_function^DNA-binding transcription factor activity, RNA polymerase II-specific`GO:0046983^molecular_function^protein dimerization activity`GO:0008270^molecular_function^zinc ion binding`GO:0022604^biological_process^regulation of cell morphogenesis`GO:0006357^biological_process^regulation of transcription by RNA polymerase II	.	.	.
TRINITY_DN6005_c0_g1	TRINITY_DN6005_c0_g1_i1	.	.	.	.	.	.	.	.	.	.	.	.	.	.
TRINITY_DN6012_c0_g1	TRINITY_DN6012_c0_g1_i1	.	.	.	.	.	.	.	.	.	.	.	.	.	.
TRINITY_DN6047_c0_g1	TRINITY_DN6047_c0_g1_i1	TTC6_HUMAN^TTC6_HUMAN^Q:1-654,H:201-416^36.24%ID^E:9e-43^RecName: Full=Tetratricopeptide repeat protein 6;^Eukaryota; Metazoa; Chordata; Craniata; Vertebrata; Euteleostomi; Mammalia; Eutheria; Euarchontoglires; Primates; Haplorrhini; Catarrhini; Hominidae; Homo	.	TRINITY_DN6047_c0_g1_i1.p1	1-657[+]	TTC6_HUMAN^TTC6_HUMAN^Q:1-218,H:201-416^36.24%ID^E:8e-43^RecName: Full=Tetratricopeptide repeat protein 6;^Eukaryota; Metazoa; Chordata; Craniata; Vertebrata; Euteleostomi; Mammalia; Eutheria; Euarchontoglires; Primates; Haplorrhini; Catarrhini; Hominidae; Homo`TTC6_HUMAN^TTC6_HUMAN^Q:17-185,H:355-520^26.74%ID^E:2e-06^RecName: Full=Tetratricopeptide repeat protein 6;^Eukaryota; Metazoa; Chordata;…	PF13174.6^TPR_6^Tetratricopeptide repeat^11-42^E:0.0046`PF07719.17^TPR_2^Tetratricopeptide repeat^12-42^E:5.8e-05`PF13181.6^TPR_8^Tetratricopeptide repeat^12-42^E:0.0003`PF13174.6^TPR_6^Tetratricopeptide repeat^82-114^E:0.0016`PF04733.14^Coatomer_E^Coatomer epsilon subunit^92-158^E:9.2e-06`PF07719.17^TPR_2^Tetratricopeptide repeat^185-217^E:4.7e-05`PF13181.6^TPR_8^Tetratricopeptide repeat^186-217…	.	.	COG0457^repeat-containing protein	.	.	GO:0005515^molecular_function^protein binding	.	.
TRINITY_DN6083_c0_g1	TRINITY_DN6083_c0_g1_i1	.	.	.	.	.	.	.	.	.	.	.	.	.	.
TRINITY_DN6042_c0_g1	TRINITY_DN6042_c0_g1_i1	AT1A2_HUMAN^AT1A2_HUMAN^Q:3-284,H:710-803^100%ID^E:6e-55^RecName: Full=Sodium/potassium-transporting ATPase subunit alpha-2;^Eukaryota; Metazoa; Chordata; Craniata; Vertebrata; Euteleostomi; Mammalia; Eutheria; Euarchontoglires; Primates; Haplorrhini; Catarrhini; Hominidae; Homo	.	.	.	.	.	.	.	COG0474^P-type atpase	KEGG:hsa:477`KO:K01539	GO:0005901^cellular_component^caveola`GO:0005737^cellular_component^cytoplasm`GO:0043197^cellular_component^dendritic spine`GO:0005768^cellular_component^endosome`GO:1903561^cellular_component^extracellular vesicle`GO:0014704^cellular_component^intercalated disc`GO:0016020^cellular_component^membrane`GO:0005886^cellular_component^plasma membrane`GO:0005890^cellular_component^sodium:potassium-exch…	.	.	.
TRINITY_DN44633_c0_g1	TRINITY_DN44633_c0_g1_i1	.	.	.	.	.	.	.	.	.	.	.	.	.	.
TRINITY_DN44619_c0_g1	TRINITY_DN44619_c0_g1_i1	CFA57_HUMAN^CFA57_HUMAN^Q:2-274,H:1137-1229^41.84%ID^E:2e-10^RecName: Full=Cilia- and flagella-associated protein 57 {ECO:0000312|HGNC:HGNC:26485};^Eukaryota; Metazoa; Chordata; Craniata; Vertebrata; Euteleostomi; Mammalia; Eutheria; Euarchontoglires; Primates; Haplorrhini; Catarrhini; Hominidae; Homo	.	TRINITY_DN44619_c0_g1_i1.p1	2-361[+]	CFA57_HUMAN^CFA57_HUMAN^Q:1-91,H:1137-1229^41.84%ID^E:1e-10^RecName: Full=Cilia- and flagella-associated protein 57 {ECO:0000312|HGNC:HGNC:26485};^Eukaryota; Metazoa; Chordata; Craniata; Vertebrata; Euteleostomi; Mammalia; Eutheria; Euarchontoglires; Primates; Haplorrhini; Catarrhini; Hominidae; Homo	.	.	.	ENOG410XREK^WD repeat domain 65	KEGG:hsa:149465	GO:0060285^biological_process^cilium-dependent cell motility	.	.	.
TRINITY_DN44649_c0_g1	TRINITY_DN44649_c0_g1_i1	FZD4_CHICK^FZD4_CHICK^Q:289-543,H:230-313^52.94%ID^E:5e-23^RecName: Full=Frizzled-4;^Eukaryota; Metazoa; Chordata; Craniata; Vertebrata; Euteleostomi; Archelosauria; Archosauria; Dinosauria; Saurischia; Theropoda; Coelurosauria; Aves; Neognathae; Galloanserae; Galliformes; Phasianidae; Phasianinae; Gallus	.	.	.	.	.	.	.	ENOG410XRC8^frizzled family receptor	KEGG:gga:373887`KO:K02354	GO:0009986^cellular_component^cell surface`GO:0005911^cellular_component^cell-cell junction`GO:0030425^cellular_component^dendrite`GO:0070062^cellular_component^extracellular exosome`GO:0098978^cellular_component^glutamatergic synapse`GO:0016021^cellular_component^integral component of membrane`GO:0005886^cellular_component^plasma membrane`GO:0001540^molecular_function^amyloid-beta binding`GO:001…	.	.	.
TRINITY_DN44613_c0_g1	TRINITY_DN44613_c0_g1_i1	FKBP4_RAT^FKBP4_RAT^Q:107-340,H:141-218^35.9%ID^E:4e-12^RecName: Full=Peptidyl-prolyl cis-trans isomerase FKBP4;^Eukaryota; Metazoa; Chordata; Craniata; Vertebrata; Euteleostomi; Mammalia; Eutheria; Euarchontoglires; Glires; Rodentia; Myomorpha; Muroidea; Muridae; Murinae; Rattus	.	.	.	.	.	.	.	COG0545^Peptidyl-prolyl cis-trans isomerase	KEGG:rno:260321`KO:K09571	GO:0044295^cellular_component^axonal growth cone`GO:0005737^cellular_component^cytoplasm`GO:0005829^cellular_component^cytosol`GO:0005874^cellular_component^microtubule`GO:0005739^cellular_component^mitochondrion`GO:0043005^cellular_component^neuron projection`GO:0043025^cellular_component^neuronal cell body`GO:0005654^cellular_component^nucleoplasm`GO:0048471^cellular_component^perinuclear regio…	.	.	.
TRINITY_DN44579_c0_g1	TRINITY_DN44579_c0_g1_i1	.	.	.	.	.	.	.	.	.	.	.	.	.	.
TRINITY_DN44615_c0_g1	TRINITY_DN44615_c0_g1_i1	.	.	.	.	.	.	.	.	.	.	.	.	.	.
TRINITY_DN44591_c0_g1	TRINITY_DN44591_c0_g1_i1	.	.	.	.	.	.	.	.	.	.	.	.	.	.
TRINITY_DN44564_c0_g1	TRINITY_DN44564_c0_g1_i1	.	.	.	.	.	.	.	.	.	.	.	.	.	.
TRINITY_DN44647_c0_g1	TRINITY_DN44647_c0_g1_i1	.	.	.	.	.	.	.	.	.	.	.	.	.	.
TRINITY_DN44563_c0_g1	TRINITY_DN44563_c0_g1_i1	.	.	.	.	.	.	.	.	.	.	.	.	.	.
TRINITY_DN44630_c0_g1	TRINITY_DN44630_c0_g1_i1	.	.	.	.	.	.	.	.	.	.	.	.	.	.
TRINITY_DN44640_c0_g1	TRINITY_DN44640_c0_g1_i1	STA10_MOUSE^STA10_MOUSE^Q:2-235,H:15-93^35%ID^E:2e-08^RecName: Full=START domain-containing protein 10;^Eukaryota; Metazoa; Chordata; Craniata; Vertebrata; Euteleostomi; Mammalia; Eutheria; Euarchontoglires; Glires; Rodentia; Myomorpha; Muroidea; Muridae; Murinae; Mus; Mus	.	.	.	.	.	.	.	ENOG4110QPY^lipid transport	KEGG:mmu:56018	GO:0005829^cellular_component^cytosol`GO:0046581^cellular_component^intercellular canaliculus`GO:0016020^cellular_component^membrane`GO:0005902^cellular_component^microvillus`GO:0031514^cellular_component^motile cilium`GO:0008289^molecular_function^lipid binding`GO:0005548^molecular_function^phospholipid transporter activity`GO:0032782^biological_process^bile acid secretion`GO:0015914^biological_…	.	.	.
TRINITY_DN44629_c0_g1	TRINITY_DN44629_c0_g1_i1	.	.	.	.	.	.	.	.	.	.	.	.	.	.
TRINITY_DN44586_c0_g1	TRINITY_DN44586_c0_g1_i1	PIWI2_SCHMD^PIWI2_SCHMD^Q:2-295,H:736-833^84.69%ID^E:7e-54^RecName: Full=Piwi-like protein 2;^Eukaryota; Metazoa; Platyhelminthes; Rhabditophora; Seriata; Tricladida; Continenticola; Geoplanoidea; Dugesiidae; Schmidtea	.	.	.	.	.	.	.	.	.	GO:0003676^molecular_function^nucleic acid binding`GO:0031047^biological_process^gene silencing by RNA`GO:0007275^biological_process^multicellular organism development	.	.	.
TRINITY_DN44600_c0_g1	TRINITY_DN44600_c0_g1_i1	.	.	.	.	.	.	.	.	.	.	.	.	.	.
TRINITY_DN44604_c0_g1	TRINITY_DN44604_c0_g1_i1	.	.	.	.	.	.	.	.	.	.	.	.	.	.
TRINITY_DN44587_c0_g1	TRINITY_DN44587_c0_g1_i1	.	.	.	.	.	.	.	.	.	.	.	.	.	.
TRINITY_DN44660_c0_g1	TRINITY_DN44660_c0_g1_i1	.	.	.	.	.	.	.	.	.	.	.	.	.	.
TRINITY_DN44566_c0_g1	TRINITY_DN44566_c0_g1_i1	.	.	.	.	.	.	.	.	.	.	.	.	.	.
TRINITY_DN44655_c0_g1	TRINITY_DN44655_c0_g1_i1	.	.	.	.	.	.	.	.	.	.	.	.	.	.
TRINITY_DN44582_c0_g1	TRINITY_DN44582_c0_g1_i1	.	.	.	.	.	.	.	.	.	.	.	.	.	.
TRINITY_DN44635_c0_g1	TRINITY_DN44635_c0_g1_i1	.	.	.	.	.	.	.	.	.	.	.	.	.	.
TRINITY_DN44623_c0_g1	TRINITY_DN44623_c0_g1_i1	.	.	.	.	.	.	.	.	.	.	.	.	.	.
TRINITY_DN44657_c0_g1	TRINITY_DN44657_c0_g1_i1	.	.	.	.	.	.	.	.	.	.	.	.	.	.
TRINITY_DN44639_c0_g1	TRINITY_DN44639_c0_g1_i1	.	.	.	.	.	.	.	.	.	.	.	.	.	.
TRINITY_DN44577_c0_g1	TRINITY_DN44577_c0_g1_i1	.	.	.	.	.	.	.	.	.	.	.	.	.	.
TRINITY_DN44584_c0_g1	TRINITY_DN44584_c0_g1_i1	YTX2_XENLA^YTX2_XENLA^Q:213-16,H:643-710^38.24%ID^E:2e-07^RecName: Full=Transposon TX1 uncharacterized 149 kDa protein;^Eukaryota; Metazoa; Chordata; Craniata; Vertebrata; Euteleostomi; Amphibia; Batrachia; Anura; Pipoidea; Pipidae; Xenopodinae; Xenopus; Xenopus	.	.	.	.	.	.	.	.	.	.	.	.	.
TRINITY_DN44572_c0_g1	TRINITY_DN44572_c0_g1_i1	GTR3_CHICK^GTR3_CHICK^Q:2-202,H:223-289^41.79%ID^E:4e-07^RecName: Full=Solute carrier family 2, facilitated glucose transporter member 3;^Eukaryota; Metazoa; Chordata; Craniata; Vertebrata; Euteleostomi; Archelosauria; Archosauria; Dinosauria; Saurischia; Theropoda; Coelurosauria; Aves; Neognathae; Galloanserae; Galliformes; Phasianidae; Phasianinae; Gallus	.	.	.	.	.	.	.	COG0477^major facilitator Superfamily	KEGG:gga:396517`KO:K08142	GO:0005623^cellular_component^cell`GO:0042995^cellular_component^cell projection`GO:0005615^cellular_component^extracellular space`GO:0016021^cellular_component^integral component of membrane`GO:0005887^cellular_component^integral component of plasma membrane`GO:0043204^cellular_component^perikaryon`GO:0005886^cellular_component^plasma membrane`GO:0005536^molecular_function^glucose binding`GO:000…	.	.	.
TRINITY_DN44624_c0_g1	TRINITY_DN44624_c0_g1_i1	.	.	.	.	.	.	.	.	.	.	.	.	.	.
TRINITY_DN44650_c0_g1	TRINITY_DN44650_c0_g1_i1	SF3B2_HUMAN^SF3B2_HUMAN^Q:17-211,H:22-86^93.85%ID^E:2e-34^RecName: Full=Splicing factor 3B subunit 2;^Eukaryota; Metazoa; Chordata; Craniata; Vertebrata; Euteleostomi; Mammalia; Eutheria; Euarchontoglires; Primates; Haplorrhini; Catarrhini; Hominidae; Homo	.	.	.	.	.	.	.	COG5182^Splicing factor 3b subunit	KEGG:hsa:10992`KO:K12829	GO:0071013^cellular_component^catalytic step 2 spliceosome`GO:0016607^cellular_component^nuclear speck`GO:0005654^cellular_component^nucleoplasm`GO:0005634^cellular_component^nucleus`GO:0005681^cellular_component^spliceosomal complex`GO:0005689^cellular_component^U12-type spliceosomal complex`GO:0005686^cellular_component^U2 snRNP`GO:0071005^cellular_component^U2-type precatalytic spliceosome`GO:…	.	.	.
TRINITY_DN44621_c0_g1	TRINITY_DN44621_c0_g1_i1	.	.	TRINITY_DN44621_c0_g1_i1.p1	1-453[-]	.	.	.	.	.	.	.	.	.	.
TRINITY_DN44575_c0_g1	TRINITY_DN44575_c0_g1_i1	A1AG1_MOUSE^A1AG1_MOUSE^Q:18-215,H:1-66^100%ID^E:1e-41^RecName: Full=Alpha-1-acid glycoprotein 1;^Eukaryota; Metazoa; Chordata; Craniata; Vertebrata; Euteleostomi; Mammalia; Eutheria; Euarchontoglires; Glires; Rodentia; Myomorpha; Muroidea; Muridae; Murinae; Mus; Mus	.	.	.	.	.	.	.	ENOG4111C49^acute-phase response	KEGG:mmu:18405`KO:K17308	GO:0005615^cellular_component^extracellular space`GO:0006953^biological_process^acute-phase response`GO:0002682^biological_process^regulation of immune system process	.	.	.
TRINITY_DN44589_c0_g1	TRINITY_DN44589_c0_g1_i1	.	.	.	.	.	.	.	.	.	.	.	.	.	.
TRINITY_DN44573_c0_g1	TRINITY_DN44573_c0_g1_i1	.	.	.	.	.	.	.	.	.	.	.	.	.	.
TRINITY_DN44659_c0_g1	TRINITY_DN44659_c0_g1_i1	.	.	.	.	.	.	.	.	.	.	.	.	.	.
TRINITY_DN44608_c0_g1	TRINITY_DN44608_c0_g1_i1	.	.	.	.	.	.	.	.	.	.	.	.	.	.
TRINITY_DN44646_c0_g1	TRINITY_DN44646_c0_g1_i1	.	.	.	.	.	.	.	.	.	.	.	.	.	.
TRINITY_DN44574_c0_g1	TRINITY_DN44574_c0_g1_i1	.	.	.	.	.	.	.	.	.	.	.	.	.	.
TRINITY_DN44565_c0_g1	TRINITY_DN44565_c0_g1_i1	.	.	TRINITY_DN44565_c0_g1_i1.p1	2-340[+]	.	.	.	.	.	.	.	.	.	.
TRINITY_DN44569_c0_g1	TRINITY_DN44569_c0_g1_i1	CTC1_MOUSE^CTC1_MOUSE^Q:2-238,H:894-972^98.73%ID^E:2e-35^RecName: Full=CST complex subunit CTC1;^Eukaryota; Metazoa; Chordata; Craniata; Vertebrata; Euteleostomi; Mammalia; Eutheria; Euarchontoglires; Glires; Rodentia; Myomorpha; Muroidea; Muridae; Murinae; Mus; Mus	.	.	.	.	.	.	.	ENOG410Y8V3^CTS telomere maintenance complex component 1	KEGG:mmu:68964	GO:1990879^cellular_component^CST complex`GO:0000784^cellular_component^nuclear chromosome, telomeric region`GO:0005634^cellular_component^nucleus`GO:0098505^molecular_function^G-rich strand telomeric DNA binding`GO:0003697^molecular_function^single-stranded DNA binding`GO:0042162^molecular_function^telomeric DNA binding`GO:0007568^biological_process^aging`GO:0048539^biological_process^bone marro…	.	.	.
TRINITY_DN44611_c0_g1	TRINITY_DN44611_c0_g1_i1	.	.	.	.	.	.	.	.	.	.	.	.	.	.
TRINITY_DN44576_c0_g1	TRINITY_DN44576_c0_g1_i1	.	.	.	.	.	.	.	.	.	.	.	.	.	.
TRINITY_DN44578_c0_g1	TRINITY_DN44578_c0_g1_i1	.	.	.	.	.	.	.	.	.	.	.	.	.	.
TRINITY_DN44627_c0_g1	TRINITY_DN44627_c0_g1_i1	.	.	.	.	.	.	.	.	.	.	.	.	.	.
TRINITY_DN44596_c0_g1	TRINITY_DN44596_c0_g1_i1	SETMR_HUMAN^SETMR_HUMAN^Q:13-240,H:608-683^35.53%ID^E:5e-09^RecName: Full=Histone-lysine N-methyltransferase SETMAR {ECO:0000305};^Eukaryota; Metazoa; Chordata; Craniata; Vertebrata; Euteleostomi; Mammalia; Eutheria; Euarchontoglires; Primates; Haplorrhini; Catarrhini; Hominidae; Homo	.	.	.	.	.	.	.	COG2940^Histone-lysine N-methyltransferase	KEGG:hsa:6419`KO:K11433	GO:0005730^cellular_component^nucleolus`GO:0005634^cellular_component^nucleus`GO:0035861^cellular_component^site of double-strand break`GO:0003677^molecular_function^DNA binding`GO:0044547^molecular_function^DNA topoisomerase binding`GO:0003690^molecular_function^double-stranded DNA binding`GO:0004519^molecular_function^endonuclease activity`GO:0046975^molecular_function^histone methyltransferase…	.	.	.
TRINITY_DN44570_c0_g1	TRINITY_DN44570_c0_g1_i1	.	.	.	.	.	.	.	.	.	.	.	.	.	.
TRINITY_DN44605_c0_g1	TRINITY_DN44605_c0_g1_i1	.	.	.	.	.	.	.	.	.	.	.	.	.	.
TRINITY_DN44567_c0_g1	TRINITY_DN44567_c0_g1_i1	.	.	.	.	.	.	.	.	.	.	.	.	.	.
TRINITY_DN44628_c0_g1	TRINITY_DN44628_c0_g1_i1	.	.	.	.	.	.	.	.	.	.	.	.	.	.
TRINITY_DN44588_c0_g1	TRINITY_DN44588_c0_g1_i1	.	.	.	.	.	.	.	.	.	.	.	.	.	.
TRINITY_DN44636_c0_g1	TRINITY_DN44636_c0_g1_i1	.	.	TRINITY_DN44636_c0_g1_i1.p1	3-629[+]	.	.	.	.	.	.	.	.	.	.
TRINITY_DN44637_c0_g1	TRINITY_DN44637_c0_g1_i1	.	.	.	.	.	.	.	.	.	.	.	.	.	.
TRINITY_DN44602_c0_g1	TRINITY_DN44602_c0_g1_i1	.	.	.	.	.	.	.	.	.	.	.	.	.	.
TRINITY_DN44645_c0_g1	TRINITY_DN44645_c0_g1_i1	.	.	.	.	.	.	.	.	.	.	.	.	.	.
TRINITY_DN44661_c0_g1	TRINITY_DN44661_c0_g1_i1	.	.	.	.	.	.	.	.	.	.	.	.	.	.
TRINITY_DN44571_c0_g1	TRINITY_DN44571_c0_g1_i1	.	.	.	.	.	.	.	.	.	.	.	.	.	.
TRINITY_DN44651_c0_g1	TRINITY_DN44651_c0_g1_i1	.	.	.	.	.	.	.	.	.	.	.	.	.	.
TRINITY_DN44626_c0_g1	TRINITY_DN44626_c0_g1_i1	.	.	.	.	.	.	.	.	.	.	.	.	.	.
TRINITY_DN44607_c0_g1	TRINITY_DN44607_c0_g1_i1	.	.	.	.	.	.	.	.	.	.	.	.	.	.
TRINITY_DN44568_c0_g1	TRINITY_DN44568_c0_g1_i1	.	.	.	.	.	.	.	.	.	.	.	.	.	.
TRINITY_DN44599_c0_g1	TRINITY_DN44599_c0_g1_i1	EP300_MOUSE^EP300_MOUSE^Q:14-295,H:1181-1275^33.33%ID^E:1e-09^RecName: Full=Histone acetyltransferase p300;^Eukaryota; Metazoa; Chordata; Craniata; Vertebrata; Euteleostomi; Mammalia; Eutheria; Euarchontoglires; Glires; Rodentia; Myomorpha; Muroidea; Muridae; Murinae; Mus; Mus	.	.	.	.	.	.	.	COG5076^bromodomain	KEGG:mmu:328572`KO:K04498	GO:0000785^cellular_component^chromatin`GO:0005737^cellular_component^cytoplasm`GO:0005829^cellular_component^cytosol`GO:0000123^cellular_component^histone acetyltransferase complex`GO:0005654^cellular_component^nucleoplasm`GO:0005634^cellular_component^nucleus`GO:0032991^cellular_component^protein-containing complex`GO:0032993^cellular_component^protein-DNA complex`GO:0005667^cellular_component^…	.	.	.
TRINITY_DN44652_c0_g1	TRINITY_DN44652_c0_g1_i1	.	.	.	.	.	.	.	.	.	.	.	.	.	.
TRINITY_DN44583_c0_g1	TRINITY_DN44583_c0_g1_i1	.	.	.	.	.	.	.	.	.	.	.	.	.	.
TRINITY_DN44622_c0_g1	TRINITY_DN44622_c0_g1_i1	.	.	.	.	.	.	.	.	.	.	.	.	.	.
TRINITY_DN44594_c0_g1	TRINITY_DN44594_c0_g1_i1	.	.	.	.	.	.	.	.	.	.	.	.	.	.
TRINITY_DN44581_c0_g1	TRINITY_DN44581_c0_g1_i1	.	.	.	.	.	.	.	.	.	.	.	.	.	.
TRINITY_DN44590_c0_g1	TRINITY_DN44590_c0_g1_i1	.	.	.	.	.	.	.	.	.	.	.	.	.	.
TRINITY_DN44603_c0_g1	TRINITY_DN44603_c0_g1_i1	.	.	.	.	.	.	.	.	.	.	.	.	.	.
TRINITY_DN44580_c0_g1	TRINITY_DN44580_c0_g1_i1	.	.	.	.	.	.	.	.	.	.	.	.	.	.
TRINITY_DN44597_c0_g1	TRINITY_DN44597_c0_g1_i1	.	.	.	.	.	.	.	.	.	.	.	.	.	.
TRINITY_DN44654_c0_g1	TRINITY_DN44654_c0_g1_i1	COQ8A_MOUSE^COQ8A_MOUSE^Q:2-220,H:79-151^100%ID^E:2e-26^RecName: Full=Atypical kinase COQ8A, mitochondrial {ECO:0000305};^Eukaryota; Metazoa; Chordata; Craniata; Vertebrata; Euteleostomi; Mammalia; Eutheria; Euarchontoglires; Glires; Rodentia; Myomorpha; Muroidea; Muridae; Murinae; Mus; Mus	.	.	.	.	.	.	.	COG0661^Required, probably indirectly, for the hydroxylation of 2-octaprenylphenol to 2-octaprenyl-6-hydroxy-phenol, the fourth step in ubiquinone biosynthesis (By similarity)	KEGG:mmu:67426`KO:K08869	GO:0031314^cellular_component^extrinsic component of mitochondrial inner membrane`GO:0016021^cellular_component^integral component of membrane`GO:0005739^cellular_component^mitochondrion`GO:0043531^molecular_function^ADP binding`GO:0005524^molecular_function^ATP binding`GO:0016301^molecular_function^kinase activity`GO:0016310^biological_process^phosphorylation`GO:0006468^biological_process^protei…	.	.	.
TRINITY_DN44632_c0_g1	TRINITY_DN44632_c0_g1_i1	.	.	.	.	.	.	.	.	.	.	.	.	.	.
TRINITY_DN44610_c0_g1	TRINITY_DN44610_c0_g1_i1	.	.	.	.	.	.	.	.	.	.	.	.	.	.
TRINITY_DN44616_c0_g1	TRINITY_DN44616_c0_g1_i1	.	.	.	.	.	.	.	.	.	.	.	.	.	.
TRINITY_DN44601_c0_g1	TRINITY_DN44601_c0_g1_i1	.	.	.	.	.	.	.	.	.	.	.	.	.	.
TRINITY_DN44641_c0_g1	TRINITY_DN44641_c0_g1_i1	.	.	.	.	.	.	.	.	.	.	.	.	.	.
TRINITY_DN44620_c0_g1	TRINITY_DN44620_c0_g1_i1	.	.	.	.	.	.	.	.	.	.	.	.	.	.
TRINITY_DN44631_c0_g1	TRINITY_DN44631_c0_g1_i1	.	.	TRINITY_DN44631_c0_g1_i1.p1	3-353[+]	.	.	.	.	.	.	.	.	.	.
TRINITY_DN44658_c0_g1	TRINITY_DN44658_c0_g1_i1	EF2K_HUMAN^EF2K_HUMAN^Q:1-270,H:175-264^70%ID^E:1e-39^RecName: Full=Eukaryotic elongation factor 2 kinase;^Eukaryota; Metazoa; Chordata; Craniata; Vertebrata; Euteleostomi; Mammalia; Eutheria; Euarchontoglires; Primates; Haplorrhini; Catarrhini; Hominidae; Homo	.	.	.	.	.	.	.	ENOG410YE3S^Eukaryotic elongation factor-2 kinase	KEGG:hsa:29904`KO:K08292	GO:0005737^cellular_component^cytoplasm`GO:0005829^cellular_component^cytosol`GO:0043197^cellular_component^dendritic spine`GO:0014069^cellular_component^postsynaptic density`GO:0005524^molecular_function^ATP binding`GO:0005509^molecular_function^calcium ion binding`GO:0005516^molecular_function^calmodulin binding`GO:0004686^molecular_function^elongation factor-2 kinase activity`GO:0004672^molecu…	.	.	.
TRINITY_DN44648_c0_g1	TRINITY_DN44648_c0_g1_i1	.	.	.	.	.	.	.	.	.	.	.	.	.	.
TRINITY_DN44625_c0_g1	TRINITY_DN44625_c0_g1_i1	.	.	.	.	.	.	.	.	.	.	.	.	.	.
TRINITY_DN44562_c0_g1	TRINITY_DN44562_c0_g1_i1	.	.	.	.	.	.	.	.	.	.	.	.	.	.
TRINITY_DN44617_c0_g1	TRINITY_DN44617_c0_g1_i1	.	.	.	.	.	.	.	.	.	.	.	.	.	.
TRINITY_DN44609_c0_g1	TRINITY_DN44609_c0_g1_i1	.	.	.	.	.	.	.	.	.	.	.	.	.	.
TRINITY_DN44634_c0_g1	TRINITY_DN44634_c0_g1_i1	LOXH1_HUMAN^LOXH1_HUMAN^Q:5-202,H:619-688^38.57%ID^E:5e-08^RecName: Full=Lipoxygenase homology domain-containing protein 1;^Eukaryota; Metazoa; Chordata; Craniata; Vertebrata; Euteleostomi; Mammalia; Eutheria; Euarchontoglires; Primates; Haplorrhini; Catarrhini; Hominidae; Homo	.	.	.	.	.	.	.	ENOG410XTDU^lipoxygenase homology domains 1	KEGG:hsa:125336	GO:0032420^cellular_component^stereocilium`GO:0004096^molecular_function^catalase activity`GO:0020037^molecular_function^heme binding`GO:0007605^biological_process^sensory perception of sound	.	.	.
TRINITY_DN44653_c0_g1	TRINITY_DN44653_c0_g1_i1	.	.	.	.	.	.	.	.	.	.	.	.	.	.
TRINITY_DN44614_c0_g1	TRINITY_DN44614_c0_g1_i1	.	.	.	.	.	.	.	.	.	.	.	.	.	.
TRINITY_DN44592_c0_g1	TRINITY_DN44592_c0_g1_i1	SCAM1_RAT^SCAM1_RAT^Q:3-359,H:191-314^46.77%ID^E:9e-23^RecName: Full=Secretory carrier-associated membrane protein 1;^Eukaryota; Metazoa; Chordata; Craniata; Vertebrata; Euteleostomi; Mammalia; Eutheria; Euarchontoglires; Glires; Rodentia; Myomorpha; Muroidea; Muridae; Murinae; Rattus	.	TRINITY_DN44592_c0_g1_i1.p1	3-377[+]	SCAM1_MOUSE^SCAM1_MOUSE^Q:1-119,H:191-314^46.77%ID^E:3e-23^RecName: Full=Secretory carrier-associated membrane protein 1;^Eukaryota; Metazoa; Chordata; Craniata; Vertebrata; Euteleostomi; Mammalia; Eutheria; Euarchontoglires; Glires; Rodentia; Myomorpha; Muroidea; Muridae; Murinae; Mus; Mus	PF04144.13^SCAMP^SCAMP family^1-102^E:1.6e-26	.	ExpAA=46.86^PredHel=2^Topology=i27-49o69-91i	ENOG410XSJN^secretory carrier membrane protein	KEGG:mmu:107767`KO:K19995	GO:0030136^cellular_component^clathrin-coated vesicle`GO:0030659^cellular_component^cytoplasmic vesicle membrane`GO:0005794^cellular_component^Golgi apparatus`GO:0000139^cellular_component^Golgi membrane`GO:0016021^cellular_component^integral component of membrane`GO:0030285^cellular_component^integral component of synaptic vesicle membrane`GO:0055038^cellular_component^recycling endosome membran…	GO:0015031^biological_process^protein transport`GO:0016021^cellular_component^integral component of membrane	.	.
TRINITY_DN44618_c0_g1	TRINITY_DN44618_c0_g1_i1	.	.	.	.	.	.	.	.	.	.	.	.	.	.
TRINITY_DN44656_c0_g1	TRINITY_DN44656_c0_g1_i1	.	.	.	.	.	.	.	.	.	.	.	.	.	.
TRINITY_DN44585_c0_g1	TRINITY_DN44585_c0_g1_i1	143BA_XENLA^143BA_XENLA^Q:2-250,H:165-243^77.11%ID^E:1e-33^RecName: Full=14-3-3 protein beta/alpha-A;^Eukaryota; Metazoa; Chordata; Craniata; Vertebrata; Euteleostomi; Amphibia; Batrachia; Anura; Pipoidea; Pipidae; Xenopodinae; Xenopus; Xenopus	.	.	.	.	.	.	.	.	KEGG:xla:399276`KO:K16197	GO:0005737^cellular_component^cytoplasm`GO:0019904^molecular_function^protein domain specific binding	.	.	.
TRINITY_DN44598_c0_g1	TRINITY_DN44598_c0_g1_i1	RPB1_DROME^RPB1_DROME^Q:2-571,H:1036-1225^65.79%ID^E:4e-81^RecName: Full=DNA-directed RNA polymerase II subunit RPB1;^Eukaryota; Metazoa; Ecdysozoa; Arthropoda; Hexapoda; Insecta; Pterygota; Neoptera; Holometabola; Diptera; Brachycera; Muscomorpha; Ephydroidea; Drosophilidae; Drosophila; Sophophora	.	TRINITY_DN44598_c0_g1_i1.p1	2-571[+]	RPB1_DROME^RPB1_DROME^Q:1-190,H:1036-1225^65.79%ID^E:4e-81^RecName: Full=DNA-directed RNA polymerase II subunit RPB1;^Eukaryota; Metazoa; Ecdysozoa; Arthropoda; Hexapoda; Insecta; Pterygota; Neoptera; Holometabola; Diptera; Brachycera; Muscomorpha; Ephydroidea; Drosophilidae; Drosophila; Sophophora	PF04992.14^RNA_pol_Rpb1_6^RNA polymerase Rpb1, domain 6^1-36^E:9e-08`PF04998.17^RNA_pol_Rpb1_5^RNA polymerase Rpb1, domain 5^37-176^E:3.3e-32`PF04990.12^RNA_pol_Rpb1_7^RNA polymerase Rpb1, domain 7^121-190^E:1.3e-24	.	.	COG0086^DNA-dependent RNA polymerase catalyzes the transcription of DNA into RNA using the four ribonucleoside triphosphates as substrates (By similarity)	KEGG:dme:Dmel_CG1554`KO:K03006	GO:0005634^cellular_component^nucleus`GO:0005700^cellular_component^polytene chromosome`GO:0005703^cellular_component^polytene chromosome puff`GO:0005665^cellular_component^RNA polymerase II, core complex`GO:0003677^molecular_function^DNA binding`GO:0003899^molecular_function^DNA-directed 5'-3' RNA polymerase activity`GO:0046872^molecular_function^metal ion binding`GO:0006366^biological_process^t…	GO:0003677^molecular_function^DNA binding`GO:0003899^molecular_function^DNA-directed 5'-3' RNA polymerase activity`GO:0006351^biological_process^transcription, DNA-templated	.	.
TRINITY_DN44606_c0_g1	TRINITY_DN44606_c0_g1_i1	.	.	.	.	.	.	.	.	.	.	.	.	.	.
TRINITY_DN44643_c0_g1	TRINITY_DN44643_c0_g1_i1	.	.	.	.	.	.	.	.	.	.	.	.	.	.
TRINITY_DN44593_c0_g1	TRINITY_DN44593_c0_g1_i1	ANK2_MOUSE^ANK2_MOUSE^Q:2-211,H:2886-2955^98.57%ID^E:6e-29^RecName: Full=Ankyrin-2 {ECO:0000250|UniProtKB:Q01484};^Eukaryota; Metazoa; Chordata; Craniata; Vertebrata; Euteleostomi; Mammalia; Eutheria; Euarchontoglires; Glires; Rodentia; Myomorpha; Muroidea; Muridae; Murinae; Mus; Mus	.	.	.	.	.	.	.	.	KEGG:mmu:109676`KO:K10380	GO:0031672^cellular_component^A band`GO:0043034^cellular_component^costamere`GO:0005737^cellular_component^cytoplasm`GO:0005856^cellular_component^cytoskeleton`GO:0005769^cellular_component^early endosome`GO:0005887^cellular_component^integral component of plasma membrane`GO:0014704^cellular_component^intercalated disc`GO:0005764^cellular_component^lysosome`GO:0031430^cellular_component^M band`GO…	.	.	.
TRINITY_DN20313_c0_g1	TRINITY_DN20313_c0_g1_i1	.	.	.	.	.	.	.	.	.	.	.	.	.	.
TRINITY_DN20313_c0_g2	TRINITY_DN20313_c0_g2_i1	.	.	.	.	.	.	.	.	.	.	.	.	.	.
TRINITY_DN20313_c1_g1	TRINITY_DN20313_c1_g1_i1	SC5A3_MOUSE^SC5A3_MOUSE^Q:1-156,H:108-159^59.62%ID^E:1e-14^RecName: Full=Sodium/myo-inositol cotransporter;^Eukaryota; Metazoa; Chordata; Craniata; Vertebrata; Euteleostomi; Mammalia; Eutheria; Euarchontoglires; Glires; Rodentia; Myomorpha; Muroidea; Muridae; Murinae; Mus; Mus	.	.	.	.	.	.	.	COG4146^solute carrier family 5 (sodium glucose cotransporter), member	KEGG:mmu:53881`KO:K14383	GO:0016021^cellular_component^integral component of membrane`GO:0005886^cellular_component^plasma membrane`GO:0005412^molecular_function^glucose:sodium symporter activity`GO:0006020^biological_process^inositol metabolic process`GO:0015798^biological_process^myo-inositol transport`GO:0007422^biological_process^peripheral nervous system development`GO:0043576^biological_process^regulation of respir…	.	.	.
TRINITY_DN20313_c1_g1	TRINITY_DN20313_c1_g1_i2	SC5A3_CANLF^SC5A3_CANLF^Q:181-1833,H:9-562^53.78%ID^E:0^RecName: Full=Sodium/myo-inositol cotransporter;^Eukaryota; Metazoa; Chordata; Craniata; Vertebrata; Euteleostomi; Mammalia; Eutheria; Laurasiatheria; Carnivora; Caniformia; Canidae; Canis	.	TRINITY_DN20313_c1_g1_i2.p1	157-2211[+]	SC5A3_CANLF^SC5A3_CANLF^Q:9-559,H:9-562^53.78%ID^E:0^RecName: Full=Sodium/myo-inositol cotransporter;^Eukaryota; Metazoa; Chordata; Craniata; Vertebrata; Euteleostomi; Mammalia; Eutheria; Laurasiatheria; Carnivora; Caniformia; Canidae; Canis	PF00474.17^SSF^Sodium:solute symporter family^39-477^E:5.5e-128	.	ExpAA=308.85^PredHel=14^Topology=o5-27i39-61o81-103i124-146o161-183i190-212o259-276i297-319o365-387i408-430o440-462i469-491o511-533i643-665o	COG4146^solute carrier family 5 (sodium glucose cotransporter), member	KEGG:cfa:445542`KO:K14383	GO:0016021^cellular_component^integral component of membrane`GO:0005886^cellular_component^plasma membrane`GO:0005412^molecular_function^glucose:sodium symporter activity`GO:0006020^biological_process^inositol metabolic process`GO:0015798^biological_process^myo-inositol transport`GO:0007422^biological_process^peripheral nervous system development`GO:0043576^biological_process^regulation of respir…	GO:0022857^molecular_function^transmembrane transporter activity`GO:0055085^biological_process^transmembrane transport`GO:0016020^cellular_component^membrane	.	.
TRINITY_DN20313_c1_g1	TRINITY_DN20313_c1_g1_i3	SC5A3_BOVIN^SC5A3_BOVIN^Q:181-1392,H:9-412^59.11%ID^E:3e-158^RecName: Full=Sodium/myo-inositol cotransporter;^Eukaryota; Metazoa; Chordata; Craniata; Vertebrata; Euteleostomi; Mammalia; Eutheria; Laurasiatheria; Cetartiodactyla; Ruminantia; Pecora; Bovidae; Bovinae; Bos	.	TRINITY_DN20313_c1_g1_i3.p1	157-1395[+]	SC5A3_BOVIN^SC5A3_BOVIN^Q:9-412,H:9-412^59.11%ID^E:2e-169^RecName: Full=Sodium/myo-inositol cotransporter;^Eukaryota; Metazoa; Chordata; Craniata; Vertebrata; Euteleostomi; Mammalia; Eutheria; Laurasiatheria; Cetartiodactyla; Ruminantia; Pecora; Bovidae; Bovinae; Bos	PF00474.17^SSF^Sodium:solute symporter family^39-411^E:4.6e-108	.	ExpAA=192.72^PredHel=9^Topology=o5-27i39-61o81-103i124-146o161-183i190-212o259-276i297-319o370-392i	.	KEGG:bta:282362`KO:K14383	GO:0016021^cellular_component^integral component of membrane`GO:0005886^cellular_component^plasma membrane`GO:0005412^molecular_function^glucose:sodium symporter activity`GO:0006020^biological_process^inositol metabolic process`GO:0015798^biological_process^myo-inositol transport	GO:0022857^molecular_function^transmembrane transporter activity`GO:0055085^biological_process^transmembrane transport`GO:0016020^cellular_component^membrane	.	.
TRINITY_DN20313_c2_g1	TRINITY_DN20313_c2_g1_i1	.	.	.	.	.	.	.	.	.	.	.	.	.	.
TRINITY_DN20313_c2_g2	TRINITY_DN20313_c2_g2_i1	.	.	.	.	.	.	.	.	.	.	.	.	.	.
TRINITY_DN20313_c2_g3	TRINITY_DN20313_c2_g3_i1	.	.	.	.	.	.	.	.	.	.	.	.	.	.
TRINITY_DN20313_c2_g4	TRINITY_DN20313_c2_g4_i1	.	.	.	.	.	.	.	.	.	.	.	.	.	.
TRINITY_DN20313_c2_g5	TRINITY_DN20313_c2_g5_i1	.	.	.	.	.	.	.	.	.	.	.	.	.	.
TRINITY_DN20313_c2_g6	TRINITY_DN20313_c2_g6_i1	.	.	.	.	.	.	.	.	.	.	.	.	.	.
TRINITY_DN20313_c2_g7	TRINITY_DN20313_c2_g7_i1	.	.	.	.	.	.	.	.	.	.	.	.	.	.
TRINITY_DN20313_c2_g8	TRINITY_DN20313_c2_g8_i1	.	.	.	.	.	.	.	.	.	.	.	.	.	.
TRINITY_DN20313_c2_g4	TRINITY_DN20313_c2_g4_i2	.	.	.	.	.	.	.	.	.	.	.	.	.	.
TRINITY_DN20313_c2_g1	TRINITY_DN20313_c2_g1_i2	.	.	.	.	.	.	.	.	.	.	.	.	.	.
TRINITY_DN20313_c2_g9	TRINITY_DN20313_c2_g9_i1	.	.	.	.	.	.	.	.	.	.	.	.	.	.
TRINITY_DN20313_c2_g10	TRINITY_DN20313_c2_g10_i1	.	.	.	.	.	.	.	.	.	.	.	.	.	.
TRINITY_DN20313_c2_g8	TRINITY_DN20313_c2_g8_i2	.	.	.	.	.	.	.	.	.	.	.	.	.	.
TRINITY_DN20313_c2_g11	TRINITY_DN20313_c2_g11_i1	.	.	.	.	.	.	.	.	.	.	.	.	.	.
TRINITY_DN20313_c2_g12	TRINITY_DN20313_c2_g12_i1	.	.	.	.	.	.	.	.	.	.	.	.	.	.
TRINITY_DN20313_c2_g6	TRINITY_DN20313_c2_g6_i2	.	.	.	.	.	.	.	.	.	.	.	.	.	.
TRINITY_DN20313_c2_g13	TRINITY_DN20313_c2_g13_i1	.	.	.	.	.	.	.	.	.	.	.	.	.	.
TRINITY_DN20313_c2_g14	TRINITY_DN20313_c2_g14_i1	.	.	.	.	.	.	.	.	.	.	.	.	.	.
TRINITY_DN20313_c2_g15	TRINITY_DN20313_c2_g15_i1	.	.	.	.	.	.	.	.	.	.	.	.	.	.
TRINITY_DN20313_c2_g14	TRINITY_DN20313_c2_g14_i2	.	.	.	.	.	.	.	.	.	.	.	.	.	.
TRINITY_DN20313_c2_g10	TRINITY_DN20313_c2_g10_i2	.	.	.	.	.	.	.	.	.	.	.	.	.	.
TRINITY_DN20313_c2_g9	TRINITY_DN20313_c2_g9_i2	.	.	.	.	.	.	.	.	.	.	.	.	.	.
TRINITY_DN20313_c2_g16	TRINITY_DN20313_c2_g16_i1	.	.	.	.	.	.	.	.	.	.	.	.	.	.
TRINITY_DN20313_c2_g4	TRINITY_DN20313_c2_g4_i3	.	.	.	.	.	.	.	.	.	.	.	.	.	.
TRINITY_DN20313_c3_g1	TRINITY_DN20313_c3_g1_i1	.	.	.	.	.	.	.	.	.	.	.	.	.	.
TRINITY_DN20290_c0_g1	TRINITY_DN20290_c0_g1_i1	IFIH1_MOUSE^IFIH1_MOUSE^Q:986-2971,H:296-1012^28.53%ID^E:2e-73^RecName: Full=Interferon-induced helicase C domain-containing protein 1;^Eukaryota; Metazoa; Chordata; Craniata; Vertebrata; Euteleostomi; Mammalia; Eutheria; Euarchontoglires; Glires; Rodentia; Myomorpha; Muroidea; Muridae; Murinae; Mus; Mus	.	TRINITY_DN20290_c0_g1_i1.p1	59-3022[+]	IFIH1_MOUSE^IFIH1_MOUSE^Q:310-971,H:296-1012^28.8%ID^E:2e-75^RecName: Full=Interferon-induced helicase C domain-containing protein 1;^Eukaryota; Metazoa; Chordata; Craniata; Vertebrata; Euteleostomi; Mammalia; Eutheria; Euarchontoglires; Glires; Rodentia; Myomorpha; Muroidea; Muridae; Murinae; Mus; Mus	PF04851.15^ResIII^Type III restriction enzyme, res subunit^322-486^E:1.7e-23`PF00270.29^DEAD^DEAD/DEAH box helicase^325-488^E:1.4e-20`PF18766.1^SWI2_SNF2^SWI2/SNF2 ATPase^338-467^E:3e-06`PF09848.9^DUF2075^Uncharacterized conserved protein (DUF2075)^345-462^E:1.7e-05`PF00271.31^Helicase_C^Helicase conserved C-terminal domain^681-792^E:1.9e-15`PF11648.8^RIG-I_C-RD^C-terminal domain of RIG-I^872-972…	.	.	COG1111^helicase	KEGG:mmu:71586`KO:K12647	GO:0005737^cellular_component^cytoplasm`GO:0005634^cellular_component^nucleus`GO:0005524^molecular_function^ATP binding`GO:0003677^molecular_function^DNA binding`GO:0003725^molecular_function^double-stranded RNA binding`GO:0004386^molecular_function^helicase activity`GO:0042802^molecular_function^identical protein binding`GO:0043021^molecular_function^ribonucleoprotein complex binding`GO:0003727^…	GO:0003677^molecular_function^DNA binding`GO:0005524^molecular_function^ATP binding`GO:0016787^molecular_function^hydrolase activity`GO:0003676^molecular_function^nucleic acid binding	.	.
TRINITY_DN20321_c0_g1	TRINITY_DN20321_c0_g1_i1	OFD1_MOUSE^OFD1_MOUSE^Q:173-1165,H:27-356^28.61%ID^E:2e-25^RecName: Full=Oral-facial-digital syndrome 1 protein homolog;^Eukaryota; Metazoa; Chordata; Craniata; Vertebrata; Euteleostomi; Mammalia; Eutheria; Euarchontoglires; Glires; Rodentia; Myomorpha; Muroidea; Muridae; Murinae; Mus; Mus	.	TRINITY_DN20321_c0_g1_i1.p1	80-1720[+]	OFD1_MOUSE^OFD1_MOUSE^Q:27-530,H:22-543^26.13%ID^E:1e-30^RecName: Full=Oral-facial-digital syndrome 1 protein homolog;^Eukaryota; Metazoa; Chordata; Craniata; Vertebrata; Euteleostomi; Mammalia; Eutheria; Euarchontoglires; Glires; Rodentia; Myomorpha; Muroidea; Muridae; Murinae; Mus; Mus	.	.	.	ENOG41112K2^epithelial cilium movement involved in determination of left/right asymmetry	KEGG:mmu:237222`KO:K16480	GO:0034451^cellular_component^centriolar satellite`GO:0005814^cellular_component^centriole`GO:0005813^cellular_component^centrosome`GO:0036064^cellular_component^ciliary basal body`GO:0005929^cellular_component^cilium`GO:0005634^cellular_component^nucleus`GO:0043014^molecular_function^alpha-tubulin binding`GO:0043015^molecular_function^gamma-tubulin binding`GO:0042802^molecular_function^identical…	.	.	.
TRINITY_DN20321_c0_g1	TRINITY_DN20321_c0_g1_i2	OFD1_HUMAN^OFD1_HUMAN^Q:173-1966,H:28-656^25.31%ID^E:9e-31^RecName: Full=Oral-facial-digital syndrome 1 protein;^Eukaryota; Metazoa; Chordata; Craniata; Vertebrata; Euteleostomi; Mammalia; Eutheria; Euarchontoglires; Primates; Haplorrhini; Catarrhini; Hominidae; Homo	.	TRINITY_DN20321_c0_g1_i2.p1	80-2788[+]	OFD1_MOUSE^OFD1_MOUSE^Q:27-635,H:22-663^25.11%ID^E:2e-35^RecName: Full=Oral-facial-digital syndrome 1 protein homolog;^Eukaryota; Metazoa; Chordata; Craniata; Vertebrata; Euteleostomi; Mammalia; Eutheria; Euarchontoglires; Glires; Rodentia; Myomorpha; Muroidea; Muridae; Murinae; Mus; Mus	.	.	.	ENOG41112K2^epithelial cilium movement involved in determination of left/right asymmetry	KEGG:mmu:237222`KO:K16480	GO:0034451^cellular_component^centriolar satellite`GO:0005814^cellular_component^centriole`GO:0005813^cellular_component^centrosome`GO:0036064^cellular_component^ciliary basal body`GO:0005929^cellular_component^cilium`GO:0005634^cellular_component^nucleus`GO:0043014^molecular_function^alpha-tubulin binding`GO:0043015^molecular_function^gamma-tubulin binding`GO:0042802^molecular_function^identical…	.	.	.
TRINITY_DN20336_c0_g1	TRINITY_DN20336_c0_g1_i1	TRXR1_RAT^TRXR1_RAT^Q:41-1510,H:9-499^61.91%ID^E:0^RecName: Full=Thioredoxin reductase 1, cytoplasmic;^Eukaryota; Metazoa; Chordata; Craniata; Vertebrata; Euteleostomi; Mammalia; Eutheria; Euarchontoglires; Glires; Rodentia; Myomorpha; Muroidea; Muridae; Murinae; Rattus	.	TRINITY_DN20336_c0_g1_i1.p1	2-1507[+]	TRXR1_RAT^TRXR1_RAT^Q:14-501,H:9-497^61.96%ID^E:0^RecName: Full=Thioredoxin reductase 1, cytoplasmic;^Eukaryota; Metazoa; Chordata; Craniata; Vertebrata; Euteleostomi; Mammalia; Eutheria; Euarchontoglires; Glires; Rodentia; Myomorpha; Muroidea; Muridae; Murinae; Rattus	PF07992.14^Pyr_redox_2^Pyridine nucleotide-disulphide oxidoreductase^18-354^E:4.4e-59`PF00890.24^FAD_binding_2^FAD binding domain^19-65^E:1.3e-06`PF13738.6^Pyr_redox_3^Pyridine nucleotide-disulphide oxidoreductase^155-337^E:8.9e-13`PF00070.27^Pyr_redox^Pyridine nucleotide-disulphide oxidoreductase^197-266^E:1.8e-15`PF02852.22^Pyr_redox_dim^Pyridine nucleotide-disulphide oxidoreductase, dimerisati…	.	.	COG1249^dihydrolipoyl dehydrogenase	.	GO:0005737^cellular_component^cytoplasm`GO:0005829^cellular_component^cytosol`GO:0005739^cellular_component^mitochondrion`GO:0043025^cellular_component^neuronal cell body`GO:0009055^molecular_function^electron transfer activity`GO:0050660^molecular_function^flavin adenine dinucleotide binding`GO:0045340^molecular_function^mercury ion binding`GO:0016174^molecular_function^NAD(P)H oxidase activity`…	GO:0016491^molecular_function^oxidoreductase activity`GO:0055114^biological_process^oxidation-reduction process`GO:0045454^biological_process^cell redox homeostasis	.	.
TRINITY_DN20336_c0_g1	TRINITY_DN20336_c0_g1_i2	TRXR1_RAT^TRXR1_RAT^Q:88-1392,H:64-499^60.78%ID^E:0^RecName: Full=Thioredoxin reductase 1, cytoplasmic;^Eukaryota; Metazoa; Chordata; Craniata; Vertebrata; Euteleostomi; Mammalia; Eutheria; Euarchontoglires; Glires; Rodentia; Myomorpha; Muroidea; Muridae; Murinae; Rattus	.	TRINITY_DN20336_c0_g1_i2.p1	106-1389[+]	TRXR1_RAT^TRXR1_RAT^Q:1-427,H:70-497^60.28%ID^E:0^RecName: Full=Thioredoxin reductase 1, cytoplasmic;^Eukaryota; Metazoa; Chordata; Craniata; Vertebrata; Euteleostomi; Mammalia; Eutheria; Euarchontoglires; Glires; Rodentia; Myomorpha; Muroidea; Muridae; Murinae; Rattus	PF07992.14^Pyr_redox_2^Pyridine nucleotide-disulphide oxidoreductase^27-280^E:3.9e-45`PF13738.6^Pyr_redox_3^Pyridine nucleotide-disulphide oxidoreductase^81-263^E:6.2e-13`PF00070.27^Pyr_redox^Pyridine nucleotide-disulphide oxidoreductase^123-192^E:1.4e-15`PF02852.22^Pyr_redox_dim^Pyridine nucleotide-disulphide oxidoreductase, dimerisation domain^300-411^E:3.9e-29	.	.	COG1249^dihydrolipoyl dehydrogenase	.	GO:0005737^cellular_component^cytoplasm`GO:0005829^cellular_component^cytosol`GO:0005739^cellular_component^mitochondrion`GO:0043025^cellular_component^neuronal cell body`GO:0009055^molecular_function^electron transfer activity`GO:0050660^molecular_function^flavin adenine dinucleotide binding`GO:0045340^molecular_function^mercury ion binding`GO:0016174^molecular_function^NAD(P)H oxidase activity`…	GO:0016491^molecular_function^oxidoreductase activity`GO:0055114^biological_process^oxidation-reduction process`GO:0045454^biological_process^cell redox homeostasis	.	.
TRINITY_DN20336_c0_g1	TRINITY_DN20336_c0_g1_i3	TRXR1_BOVIN^TRXR1_BOVIN^Q:2-88,H:64-92^65.52%ID^E:2e-06^RecName: Full=Thioredoxin reductase 1, cytoplasmic;^Eukaryota; Metazoa; Chordata; Craniata; Vertebrata; Euteleostomi; Mammalia; Eutheria; Laurasiatheria; Cetartiodactyla; Ruminantia; Pecora; Bovidae; Bovinae; Bos	.	.	.	.	.	.	.	COG1249^dihydrolipoyl dehydrogenase	KEGG:bta:282388`KO:K22182	GO:0005737^cellular_component^cytoplasm`GO:0005829^cellular_component^cytosol`GO:0001650^cellular_component^fibrillar center`GO:0005739^cellular_component^mitochondrion`GO:0005654^cellular_component^nucleoplasm`GO:0009055^molecular_function^electron transfer activity`GO:0050660^molecular_function^flavin adenine dinucleotide binding`GO:0098623^molecular_function^selenite reductase activity`GO:0004…	.	.	.
TRINITY_DN20336_c0_g1	TRINITY_DN20336_c0_g1_i4	.	.	.	.	.	.	.	.	.	.	.	.	.	.
TRINITY_DN20336_c0_g1	TRINITY_DN20336_c0_g1_i5	TRXR3_HUMAN^TRXR3_HUMAN^Q:100-1863,H:54-643^56.78%ID^E:0^RecName: Full=Thioredoxin reductase 3;^Eukaryota; Metazoa; Chordata; Craniata; Vertebrata; Euteleostomi; Mammalia; Eutheria; Euarchontoglires; Primates; Haplorrhini; Catarrhini; Hominidae; Homo	.	TRINITY_DN20336_c0_g1_i5.p1	82-1860[+]	TRXR3_HUMAN^TRXR3_HUMAN^Q:7-592,H:54-641^56.8%ID^E:0^RecName: Full=Thioredoxin reductase 3;^Eukaryota; Metazoa; Chordata; Craniata; Vertebrata; Euteleostomi; Mammalia; Eutheria; Euarchontoglires; Primates; Haplorrhini; Catarrhini; Hominidae; Homo	PF00462.24^Glutaredoxin^Glutaredoxin^22-83^E:4.3e-15`PF07992.14^Pyr_redox_2^Pyridine nucleotide-disulphide oxidoreductase^109-445^E:7.1e-59`PF00890.24^FAD_binding_2^FAD binding domain^110-156^E:1.6e-06`PF13738.6^Pyr_redox_3^Pyridine nucleotide-disulphide oxidoreductase^246-428^E:1.3e-12`PF00070.27^Pyr_redox^Pyridine nucleotide-disulphide oxidoreductase^288-356^E:2.3e-15`PF02852.22^Pyr_redox_dim^P…	.	.	COG1249^dihydrolipoyl dehydrogenase	KEGG:hsa:114112`KO:K22182	GO:0005737^cellular_component^cytoplasm`GO:0005783^cellular_component^endoplasmic reticulum`GO:0005739^cellular_component^mitochondrion`GO:0005634^cellular_component^nucleus`GO:0009055^molecular_function^electron transfer activity`GO:0050660^molecular_function^flavin adenine dinucleotide binding`GO:0015035^molecular_function^protein disulfide oxidoreductase activity`GO:0004791^molecular_function^…	GO:0009055^molecular_function^electron transfer activity`GO:0015035^molecular_function^protein disulfide oxidoreductase activity`GO:0045454^biological_process^cell redox homeostasis`GO:0016491^molecular_function^oxidoreductase activity`GO:0055114^biological_process^oxidation-reduction process	.	.
TRINITY_DN20348_c0_g1	TRINITY_DN20348_c0_g1_i1	.	.	.	.	.	.	.	.	.	.	.	.	.	.
TRINITY_DN20348_c0_g2	TRINITY_DN20348_c0_g2_i1	.	.	.	.	.	.	.	.	.	.	.	.	.	.
TRINITY_DN20348_c4_g1	TRINITY_DN20348_c4_g1_i1	.	.	.	.	.	.	.	.	.	.	.	.	.	.
TRINITY_DN20348_c4_g2	TRINITY_DN20348_c4_g2_i1	.	.	.	.	.	.	.	.	.	.	.	.	.	.
TRINITY_DN20348_c4_g2	TRINITY_DN20348_c4_g2_i2	.	.	.	.	.	.	.	.	.	.	.	.	.	.
TRINITY_DN20348_c4_g3	TRINITY_DN20348_c4_g3_i1	.	.	.	.	.	.	.	.	.	.	.	.	.	.
TRINITY_DN20348_c5_g1	TRINITY_DN20348_c5_g1_i1	.	.	.	.	.	.	.	.	.	.	.	.	.	.
TRINITY_DN20348_c5_g2	TRINITY_DN20348_c5_g2_i1	.	.	.	.	.	.	.	.	.	.	.	.	.	.
TRINITY_DN20348_c5_g3	TRINITY_DN20348_c5_g3_i1	.	.	.	.	.	.	.	.	.	.	.	.	.	.
TRINITY_DN20348_c5_g4	TRINITY_DN20348_c5_g4_i1	.	.	.	.	.	.	.	.	.	.	.	.	.	.
TRINITY_DN20348_c5_g3	TRINITY_DN20348_c5_g3_i2	.	.	.	.	.	.	.	.	.	.	.	.	.	.
TRINITY_DN20348_c5_g5	TRINITY_DN20348_c5_g5_i1	.	.	.	.	.	.	.	.	.	.	.	.	.	.
TRINITY_DN20348_c5_g6	TRINITY_DN20348_c5_g6_i1	.	.	.	.	.	.	.	.	.	.	.	.	.	.
TRINITY_DN20348_c5_g7	TRINITY_DN20348_c5_g7_i1	.	.	.	.	.	.	.	.	.	.	.	.	.	.
TRINITY_DN20348_c5_g1	TRINITY_DN20348_c5_g1_i2	.	.	.	.	.	.	.	.	.	.	.	.	.	.
TRINITY_DN20348_c5_g6	TRINITY_DN20348_c5_g6_i2	.	.	.	.	.	.	.	.	.	.	.	.	.	.
TRINITY_DN20348_c5_g8	TRINITY_DN20348_c5_g8_i1	.	.	.	.	.	.	.	.	.	.	.	.	.	.
TRINITY_DN20348_c5_g9	TRINITY_DN20348_c5_g9_i1	.	.	.	.	.	.	.	.	.	.	.	.	.	.
TRINITY_DN20348_c5_g10	TRINITY_DN20348_c5_g10_i1	.	.	.	.	.	.	.	.	.	.	.	.	.	.
TRINITY_DN20348_c5_g1	TRINITY_DN20348_c5_g1_i3	.	.	.	.	.	.	.	.	.	.	.	.	.	.
TRINITY_DN20348_c5_g11	TRINITY_DN20348_c5_g11_i1	.	.	.	.	.	.	.	.	.	.	.	.	.	.
TRINITY_DN20348_c5_g5	TRINITY_DN20348_c5_g5_i2	.	.	.	.	.	.	.	.	.	.	.	.	.	.
TRINITY_DN20348_c5_g12	TRINITY_DN20348_c5_g12_i1	.	.	.	.	.	.	.	.	.	.	.	.	.	.
TRINITY_DN20348_c5_g6	TRINITY_DN20348_c5_g6_i3	.	.	.	.	.	.	.	.	.	.	.	.	.	.
TRINITY_DN20348_c5_g13	TRINITY_DN20348_c5_g13_i1	.	.	.	.	.	.	.	.	.	.	.	.	.	.
TRINITY_DN20348_c5_g1	TRINITY_DN20348_c5_g1_i4	.	.	.	.	.	.	.	.	.	.	.	.	.	.
TRINITY_DN20348_c5_g14	TRINITY_DN20348_c5_g14_i1	.	.	.	.	.	.	.	.	.	.	.	.	.	.
TRINITY_DN20348_c5_g15	TRINITY_DN20348_c5_g15_i1	.	.	.	.	.	.	.	.	.	.	.	.	.	.
TRINITY_DN20348_c5_g1	TRINITY_DN20348_c5_g1_i5	.	.	.	.	.	.	.	.	.	.	.	.	.	.
TRINITY_DN20348_c6_g1	TRINITY_DN20348_c6_g1_i1	.	.	.	.	.	.	.	.	.	.	.	.	.	.
TRINITY_DN20348_c7_g1	TRINITY_DN20348_c7_g1_i1	.	.	.	.	.	.	.	.	.	.	.	.	.	.
TRINITY_DN20348_c8_g1	TRINITY_DN20348_c8_g1_i1	.	.	.	.	.	.	.	.	.	.	.	.	.	.
TRINITY_DN20345_c0_g1	TRINITY_DN20345_c0_g1_i1	GALE_HUMAN^GALE_HUMAN^Q:336-1343,H:3-344^59.36%ID^E:1e-151^RecName: Full=UDP-glucose 4-epimerase {ECO:0000303|PubMed:22654673};^Eukaryota; Metazoa; Chordata; Craniata; Vertebrata; Euteleostomi; Mammalia; Eutheria; Euarchontoglires; Primates; Haplorrhini; Catarrhini; Hominidae; Homo	.	TRINITY_DN20345_c0_g1_i1.p1	321-1355[+]	GALE_HUMAN^GALE_HUMAN^Q:6-341,H:3-344^59.36%ID^E:3e-153^RecName: Full=UDP-glucose 4-epimerase {ECO:0000303|PubMed:22654673};^Eukaryota; Metazoa; Chordata; Craniata; Vertebrata; Euteleostomi; Mammalia; Eutheria; Euarchontoglires; Primates; Haplorrhini; Catarrhini; Hominidae; Homo	PF04321.17^RmlD_sub_bind^RmlD substrate binding domain^7-167^E:6.5e-12`PF00106.25^adh_short^short chain dehydrogenase^7-77^E:5.5e-07`PF01370.21^Epimerase^NAD dependent epimerase/dehydratase family^8-267^E:3e-50`PF02719.15^Polysacc_synt_2^Polysaccharide biosynthesis protein^8-189^E:5.7e-14`PF08659.10^KR^KR domain^8-138^E:5.6e-06`PF16363.5^GDP_Man_Dehyd^GDP-mannose 4,6 dehydratase^9-329^E:8.5e-57`P…	.	.	COG1087^udp-glucose 4-epimerase	KEGG:hsa:2582`KO:K01784	GO:0005829^cellular_component^cytosol`GO:0042802^molecular_function^identical protein binding`GO:0042803^molecular_function^protein homodimerization activity`GO:0003978^molecular_function^UDP-glucose 4-epimerase activity`GO:0003974^molecular_function^UDP-N-acetylglucosamine 4-epimerase activity`GO:0019388^biological_process^galactose catabolic process`GO:0033499^biological_process^galactose catab…	GO:0003824^molecular_function^catalytic activity`GO:0050662^molecular_function^coenzyme binding`GO:0003854^molecular_function^3-beta-hydroxy-delta5-steroid dehydrogenase activity`GO:0016616^molecular_function^oxidoreductase activity, acting on the CH-OH group of donors, NAD or NADP as acceptor`GO:0006694^biological_process^steroid biosynthetic process`GO:0055114^biological_process^oxidation-reduc…	.	.
TRINITY_DN20307_c0_g1	TRINITY_DN20307_c0_g1_i1	UNC9_CAEEL^UNC9_CAEEL^Q:75-932,H:20-305^40.21%ID^E:5e-65^RecName: Full=Innexin unc-9;^Eukaryota; Metazoa; Ecdysozoa; Nematoda; Chromadorea; Rhabditida; Rhabditina; Rhabditomorpha; Rhabditoidea; Rhabditidae; Peloderinae; Caenorhabditis	.	TRINITY_DN20307_c0_g1_i1.p1	9-1232[+]	UNC9_CAEEL^UNC9_CAEEL^Q:23-308,H:20-305^40.21%ID^E:8e-74^RecName: Full=Innexin unc-9;^Eukaryota; Metazoa; Ecdysozoa; Nematoda; Chromadorea; Rhabditida; Rhabditina; Rhabditomorpha; Rhabditoidea; Rhabditidae; Peloderinae; Caenorhabditis	PF00876.18^Innexin^Innexin^24-373^E:4.7e-91	.	ExpAA=89.52^PredHel=4^Topology=i30-52o105-127i199-221o285-307i	ENOG410XT2D^to innexin 1 Hydra magnipapillata	KEGG:cel:CELE_R12H7.1`KO:K22037	GO:0005911^cellular_component^cell-cell junction`GO:0005921^cellular_component^gap junction`GO:0016021^cellular_component^integral component of membrane`GO:0005886^cellular_component^plasma membrane`GO:0005243^molecular_function^gap junction channel activity`GO:0055077^molecular_function^gap junction hemi-channel activity`GO:0034220^biological_process^ion transmembrane transport	.	.	.
TRINITY_DN20304_c0_g1	TRINITY_DN20304_c0_g1_i1	SO5A1_HUMAN^SO5A1_HUMAN^Q:1218-2246,H:397-757^32.78%ID^E:1e-56^RecName: Full=Solute carrier organic anion transporter family member 5A1;^Eukaryota; Metazoa; Chordata; Craniata; Vertebrata; Euteleostomi; Mammalia; Eutheria; Euarchontoglires; Primates; Haplorrhini; Catarrhini; Hominidae; Homo`SO5A1_HUMAN^SO5A1_HUMAN^Q:236-964,H:114-364^38.28%ID^E:3e-28^RecName: Full=Solute carrier organic anion tra…	.	TRINITY_DN20304_c0_g1_i1.p1	1086-2396[+]	SO5A1_HUMAN^SO5A1_HUMAN^Q:45-387,H:397-757^32.78%ID^E:9e-60^RecName: Full=Solute carrier organic anion transporter family member 5A1;^Eukaryota; Metazoa; Chordata; Craniata; Vertebrata; Euteleostomi; Mammalia; Eutheria; Euarchontoglires; Primates; Haplorrhini; Catarrhini; Hominidae; Homo	PF03137.20^OATP^Organic Anion Transporter Polypeptide (OATP) family^32-361^E:7.7e-80`PF07690.16^MFS_1^Major Facilitator Superfamily^63-173^E:1.4e-09	.	ExpAA=134.32^PredHel=6^Topology=i81-103o118-140i152-174o278-300i320-339o368-390i	ENOG410XRSF^transporter activity	KEGG:hsa:81796`KO:K14356	GO:0005887^cellular_component^integral component of plasma membrane`GO:0015347^molecular_function^sodium-independent organic anion transmembrane transporter activity`GO:0043252^biological_process^sodium-independent organic anion transport	GO:0005215^molecular_function^transporter activity`GO:0055085^biological_process^transmembrane transport`GO:0016020^cellular_component^membrane`GO:0016021^cellular_component^integral component of membrane	.	.
TRINITY_DN20304_c0_g1	TRINITY_DN20304_c0_g1_i1	SO5A1_HUMAN^SO5A1_HUMAN^Q:1218-2246,H:397-757^32.78%ID^E:1e-56^RecName: Full=Solute carrier organic anion transporter family member 5A1;^Eukaryota; Metazoa; Chordata; Craniata; Vertebrata; Euteleostomi; Mammalia; Eutheria; Euarchontoglires; Primates; Haplorrhini; Catarrhini; Hominidae; Homo`SO5A1_HUMAN^SO5A1_HUMAN^Q:236-964,H:114-364^38.28%ID^E:3e-28^RecName: Full=Solute carrier organic anion tra…	.	TRINITY_DN20304_c0_g1_i1.p2	77-1033[+]	SO4A1_RAT^SO4A1_RAT^Q:24-304,H:66-345^32.99%ID^E:2e-42^RecName: Full=Solute carrier organic anion transporter family member 4A1;^Eukaryota; Metazoa; Chordata; Craniata; Vertebrata; Euteleostomi; Mammalia; Eutheria; Euarchontoglires; Glires; Rodentia; Myomorpha; Muroidea; Muridae; Murinae; Rattus	PF03137.20^OATP^Organic Anion Transporter Polypeptide (OATP) family^62-307^E:1e-68	.	ExpAA=135.51^PredHel=6^Topology=i59-81o101-123i130-152o194-216i229-251o271-293i	ENOG410XRSF^transporter activity	.	GO:0005887^cellular_component^integral component of plasma membrane`GO:0015347^molecular_function^sodium-independent organic anion transmembrane transporter activity`GO:0015349^molecular_function^thyroid hormone transmembrane transporter activity`GO:0043252^biological_process^sodium-independent organic anion transport`GO:0042403^biological_process^thyroid hormone metabolic process	GO:0005215^molecular_function^transporter activity`GO:0055085^biological_process^transmembrane transport`GO:0016020^cellular_component^membrane	.	.
TRINITY_DN20304_c0_g2	TRINITY_DN20304_c0_g2_i1	.	.	.	.	.	.	.	.	.	.	.	.	.	.
TRINITY_DN20304_c0_g1	TRINITY_DN20304_c0_g1_i2	SO5A1_HUMAN^SO5A1_HUMAN^Q:1262-2290,H:397-757^32.78%ID^E:1e-56^RecName: Full=Solute carrier organic anion transporter family member 5A1;^Eukaryota; Metazoa; Chordata; Craniata; Vertebrata; Euteleostomi; Mammalia; Eutheria; Euarchontoglires; Primates; Haplorrhini; Catarrhini; Hominidae; Homo`SO5A1_HUMAN^SO5A1_HUMAN^Q:236-910,H:114-351^38.24%ID^E:1e-26^RecName: Full=Solute carrier organic anion tra…	.	TRINITY_DN20304_c0_g1_i2.p1	1130-2440[+]	SO5A1_HUMAN^SO5A1_HUMAN^Q:45-387,H:397-757^32.78%ID^E:9e-60^RecName: Full=Solute carrier organic anion transporter family member 5A1;^Eukaryota; Metazoa; Chordata; Craniata; Vertebrata; Euteleostomi; Mammalia; Eutheria; Euarchontoglires; Primates; Haplorrhini; Catarrhini; Hominidae; Homo	PF03137.20^OATP^Organic Anion Transporter Polypeptide (OATP) family^32-361^E:7.7e-80`PF07690.16^MFS_1^Major Facilitator Superfamily^63-173^E:1.4e-09	.	ExpAA=134.32^PredHel=6^Topology=i81-103o118-140i152-174o278-300i320-339o368-390i	ENOG410XRSF^transporter activity	KEGG:hsa:81796`KO:K14356	GO:0005887^cellular_component^integral component of plasma membrane`GO:0015347^molecular_function^sodium-independent organic anion transmembrane transporter activity`GO:0043252^biological_process^sodium-independent organic anion transport	GO:0005215^molecular_function^transporter activity`GO:0055085^biological_process^transmembrane transport`GO:0016020^cellular_component^membrane`GO:0016021^cellular_component^integral component of membrane	.	.
TRINITY_DN20304_c0_g1	TRINITY_DN20304_c0_g1_i2	SO5A1_HUMAN^SO5A1_HUMAN^Q:1262-2290,H:397-757^32.78%ID^E:1e-56^RecName: Full=Solute carrier organic anion transporter family member 5A1;^Eukaryota; Metazoa; Chordata; Craniata; Vertebrata; Euteleostomi; Mammalia; Eutheria; Euarchontoglires; Primates; Haplorrhini; Catarrhini; Hominidae; Homo`SO5A1_HUMAN^SO5A1_HUMAN^Q:236-910,H:114-351^38.24%ID^E:1e-26^RecName: Full=Solute carrier organic anion tra…	.	TRINITY_DN20304_c0_g1_i2.p2	77-964[+]	SO4A1_MOUSE^SO4A1_MOUSE^Q:24-284,H:66-320^34.72%ID^E:1e-39^RecName: Full=Solute carrier organic anion transporter family member 4A1;^Eukaryota; Metazoa; Chordata; Craniata; Vertebrata; Euteleostomi; Mammalia; Eutheria; Euarchontoglires; Glires; Rodentia; Myomorpha; Muroidea; Muridae; Murinae; Mus; Mus	PF03137.20^OATP^Organic Anion Transporter Polypeptide (OATP) family^62-290^E:7.8e-62	.	ExpAA=132.47^PredHel=6^Topology=i59-81o101-123i130-152o194-216i229-251o271-290i	ENOG410XRSF^transporter activity	KEGG:mmu:108115`KO:K14354	GO:0005887^cellular_component^integral component of plasma membrane`GO:0008514^molecular_function^organic anion transmembrane transporter activity`GO:0015347^molecular_function^sodium-independent organic anion transmembrane transporter activity`GO:0015349^molecular_function^thyroid hormone transmembrane transporter activity`GO:0015711^biological_process^organic anion transport`GO:0043252^biologic…	GO:0005215^molecular_function^transporter activity`GO:0055085^biological_process^transmembrane transport`GO:0016020^cellular_component^membrane	.	.
TRINITY_DN20304_c0_g3	TRINITY_DN20304_c0_g3_i1	.	.	.	.	.	.	.	.	.	.	.	.	.	.
TRINITY_DN20304_c0_g3	TRINITY_DN20304_c0_g3_i2	.	.	.	.	.	.	.	.	.	.	.	.	.	.
TRINITY_DN20304_c0_g1	TRINITY_DN20304_c0_g1_i3	SO5A1_HUMAN^SO5A1_HUMAN^Q:236-2188,H:114-752^32.46%ID^E:1e-90^RecName: Full=Solute carrier organic anion transporter family member 5A1;^Eukaryota; Metazoa; Chordata; Craniata; Vertebrata; Euteleostomi; Mammalia; Eutheria; Euarchontoglires; Primates; Haplorrhini; Catarrhini; Hominidae; Homo	.	TRINITY_DN20304_c0_g1_i3.p1	77-2353[+]	SO5A1_HUMAN^SO5A1_HUMAN^Q:54-704,H:114-752^32.46%ID^E:1e-104^RecName: Full=Solute carrier organic anion transporter family member 5A1;^Eukaryota; Metazoa; Chordata; Craniata; Vertebrata; Euteleostomi; Mammalia; Eutheria; Euarchontoglires; Primates; Haplorrhini; Catarrhini; Hominidae; Homo	PF03137.20^OATP^Organic Anion Transporter Polypeptide (OATP) family^62-683^E:1.9e-150`PF07690.16^MFS_1^Major Facilitator Superfamily^70-495^E:4.1e-18	.	ExpAA=269.85^PredHel=12^Topology=i59-81o101-123i130-152o194-216i229-251o271-293i403-425o440-462i474-496o600-622i642-661o690-712i	ENOG410XRSF^transporter activity	KEGG:hsa:81796`KO:K14356	GO:0005887^cellular_component^integral component of plasma membrane`GO:0015347^molecular_function^sodium-independent organic anion transmembrane transporter activity`GO:0043252^biological_process^sodium-independent organic anion transport	GO:0005215^molecular_function^transporter activity`GO:0055085^biological_process^transmembrane transport`GO:0016020^cellular_component^membrane`GO:0016021^cellular_component^integral component of membrane	.	.
TRINITY_DN20304_c0_g1	TRINITY_DN20304_c0_g1_i4	SO5A1_HUMAN^SO5A1_HUMAN^Q:236-1750,H:114-587^32.18%ID^E:1e-56^RecName: Full=Solute carrier organic anion transporter family member 5A1;^Eukaryota; Metazoa; Chordata; Craniata; Vertebrata; Euteleostomi; Mammalia; Eutheria; Euarchontoglires; Primates; Haplorrhini; Catarrhini; Hominidae; Homo	.	TRINITY_DN20304_c0_g1_i4.p1	77-1813[+]	SO5A1_HUMAN^SO5A1_HUMAN^Q:54-558,H:114-587^32.18%ID^E:3e-70^RecName: Full=Solute carrier organic anion transporter family member 5A1;^Eukaryota; Metazoa; Chordata; Craniata; Vertebrata; Euteleostomi; Mammalia; Eutheria; Euarchontoglires; Primates; Haplorrhini; Catarrhini; Hominidae; Homo	PF03137.20^OATP^Organic Anion Transporter Polypeptide (OATP) family^62-550^E:4.1e-111`PF07690.16^MFS_1^Major Facilitator Superfamily^70-495^E:1.3e-18`PF07648.15^Kazal_2^Kazal-type serine protease inhibitor domain^527-563^E:0.00036	.	ExpAA=203.06^PredHel=9^Topology=i59-81o101-123i130-152o194-216i229-251o271-293i403-425o440-462i474-496o	ENOG410XRSF^transporter activity	KEGG:hsa:81796`KO:K14356	GO:0005887^cellular_component^integral component of plasma membrane`GO:0015347^molecular_function^sodium-independent organic anion transmembrane transporter activity`GO:0043252^biological_process^sodium-independent organic anion transport	GO:0005215^molecular_function^transporter activity`GO:0055085^biological_process^transmembrane transport`GO:0016020^cellular_component^membrane`GO:0016021^cellular_component^integral component of membrane`GO:0005515^molecular_function^protein binding	.	.
TRINITY_DN20304_c0_g1	TRINITY_DN20304_c0_g1_i5	SO5A1_HUMAN^SO5A1_HUMAN^Q:37-846,H:470-757^33.45%ID^E:9e-44^RecName: Full=Solute carrier organic anion transporter family member 5A1;^Eukaryota; Metazoa; Chordata; Craniata; Vertebrata; Euteleostomi; Mammalia; Eutheria; Euarchontoglires; Primates; Haplorrhini; Catarrhini; Hominidae; Homo	.	TRINITY_DN20304_c0_g1_i5.p1	106-996[+]	SO5A1_HUMAN^SO5A1_HUMAN^Q:1-247,H:493-757^32.21%ID^E:5e-37^RecName: Full=Solute carrier organic anion transporter family member 5A1;^Eukaryota; Metazoa; Chordata; Craniata; Vertebrata; Euteleostomi; Mammalia; Eutheria; Euarchontoglires; Primates; Haplorrhini; Catarrhini; Hominidae; Homo	PF03137.20^OATP^Organic Anion Transporter Polypeptide (OATP) family^1-221^E:6.5e-46`PF07648.15^Kazal_2^Kazal-type serine protease inhibitor domain^65-112^E:0.00013	.	ExpAA=88.67^PredHel=4^Topology=i12-34o138-160i180-199o228-250i	ENOG410XRSF^transporter activity	KEGG:hsa:81796`KO:K14356	GO:0005887^cellular_component^integral component of plasma membrane`GO:0015347^molecular_function^sodium-independent organic anion transmembrane transporter activity`GO:0043252^biological_process^sodium-independent organic anion transport	GO:0005215^molecular_function^transporter activity`GO:0055085^biological_process^transmembrane transport`GO:0016020^cellular_component^membrane`GO:0005515^molecular_function^protein binding	.	.
TRINITY_DN20267_c0_g1	TRINITY_DN20267_c0_g1_i1	.	.	TRINITY_DN20267_c0_g1_i1.p1	87-554[+]	.	.	.	.	.	.	.	.	.	.
TRINITY_DN20267_c0_g1	TRINITY_DN20267_c0_g1_i2	.	.	TRINITY_DN20267_c0_g1_i2.p1	87-554[+]	.	.	.	.	.	.	.	.	.	.
TRINITY_DN20267_c0_g1	TRINITY_DN20267_c0_g1_i3	.	.	TRINITY_DN20267_c0_g1_i3.p1	87-425[+]	.	.	.	.	.	.	.	.	.	.
TRINITY_DN20267_c0_g2	TRINITY_DN20267_c0_g2_i1	.	.	.	.	.	.	.	.	.	.	.	.	.	.
TRINITY_DN20267_c0_g3	TRINITY_DN20267_c0_g3_i1	WDR48_XENTR^WDR48_XENTR^Q:102-2177,H:12-674^51.48%ID^E:0^RecName: Full=WD repeat-containing protein 48;^Eukaryota; Metazoa; Chordata; Craniata; Vertebrata; Euteleostomi; Amphibia; Batrachia; Anura; Pipoidea; Pipidae; Xenopodinae; Xenopus; Silurana	.	TRINITY_DN20267_c0_g3_i1.p1	57-2195[+]	WDR48_CHICK^WDR48_CHICK^Q:16-707,H:12-674^52.05%ID^E:0^RecName: Full=WD repeat-containing protein 48;^Eukaryota; Metazoa; Chordata; Craniata; Vertebrata; Euteleostomi; Archelosauria; Archosauria; Dinosauria; Saurischia; Theropoda; Coelurosauria; Aves; Neognathae; Galloanserae; Galliformes; Phasianidae; Phasianinae; Gallus	PF00400.32^WD40^WD domain, G-beta repeat^71-105^E:0.012`PF00400.32^WD40^WD domain, G-beta repeat^111-147^E:0.022`PF00400.32^WD40^WD domain, G-beta repeat^164-198^E:0.13`PF00400.32^WD40^WD domain, G-beta repeat^203-240^E:7.5e-06`PF11816.8^DUF3337^Domain of unknown function (DUF3337)^513-707^E:2.7e-39	.	.	ENOG410XRJ5^WD repeat domain 48	KEGG:gga:420427`KO:K15361	GO:0005770^cellular_component^late endosome`GO:0005764^cellular_component^lysosome`GO:0005634^cellular_component^nucleus`GO:0043130^molecular_function^ubiquitin binding`GO:0000724^biological_process^double-strand break repair via homologous recombination`GO:0048568^biological_process^embryonic organ development`GO:0048872^biological_process^homeostasis of number of cells`GO:0035264^biological_pro…	GO:0005515^molecular_function^protein binding	.	.
TRINITY_DN20267_c0_g3	TRINITY_DN20267_c0_g3_i2	WDR48_XENTR^WDR48_XENTR^Q:102-2219,H:12-674^50.48%ID^E:0^RecName: Full=WD repeat-containing protein 48;^Eukaryota; Metazoa; Chordata; Craniata; Vertebrata; Euteleostomi; Amphibia; Batrachia; Anura; Pipoidea; Pipidae; Xenopodinae; Xenopus; Silurana	.	TRINITY_DN20267_c0_g3_i2.p1	57-2237[+]	WDR48_CHICK^WDR48_CHICK^Q:16-721,H:12-674^51.04%ID^E:0^RecName: Full=WD repeat-containing protein 48;^Eukaryota; Metazoa; Chordata; Craniata; Vertebrata; Euteleostomi; Archelosauria; Archosauria; Dinosauria; Saurischia; Theropoda; Coelurosauria; Aves; Neognathae; Galloanserae; Galliformes; Phasianidae; Phasianinae; Gallus	PF00400.32^WD40^WD domain, G-beta repeat^71-105^E:0.013`PF00400.32^WD40^WD domain, G-beta repeat^111-147^E:0.023`PF00400.32^WD40^WD domain, G-beta repeat^164-198^E:0.13`PF00400.32^WD40^WD domain, G-beta repeat^203-240^E:7.7e-06`PF11816.8^DUF3337^Domain of unknown function (DUF3337)^513-721^E:1.4e-38	.	.	ENOG410XRJ5^WD repeat domain 48	KEGG:gga:420427`KO:K15361	GO:0005770^cellular_component^late endosome`GO:0005764^cellular_component^lysosome`GO:0005634^cellular_component^nucleus`GO:0043130^molecular_function^ubiquitin binding`GO:0000724^biological_process^double-strand break repair via homologous recombination`GO:0048568^biological_process^embryonic organ development`GO:0048872^biological_process^homeostasis of number of cells`GO:0035264^biological_pro…	GO:0005515^molecular_function^protein binding	.	.
TRINITY_DN20267_c0_g1	TRINITY_DN20267_c0_g1_i4	.	.	TRINITY_DN20267_c0_g1_i4.p1	87-554[+]	.	.	.	.	.	.	.	.	.	.
TRINITY_DN20267_c0_g2	TRINITY_DN20267_c0_g2_i2	.	.	.	.	.	.	.	.	.	.	.	.	.	.
TRINITY_DN20267_c0_g1	TRINITY_DN20267_c0_g1_i5	.	.	TRINITY_DN20267_c0_g1_i5.p1	87-554[+]	.	.	.	.	.	.	.	.	.	.
TRINITY_DN20267_c1_g1	TRINITY_DN20267_c1_g1_i1	WDR48_XENTR^WDR48_XENTR^Q:229-5,H:12-88^63.64%ID^E:1e-27^RecName: Full=WD repeat-containing protein 48;^Eukaryota; Metazoa; Chordata; Craniata; Vertebrata; Euteleostomi; Amphibia; Batrachia; Anura; Pipoidea; Pipidae; Xenopodinae; Xenopus; Silurana	.	.	.	.	.	.	.	ENOG410XRJ5^WD repeat domain 48	KEGG:xtr:780319`KO:K15361	GO:0005770^cellular_component^late endosome`GO:0005764^cellular_component^lysosome`GO:0005634^cellular_component^nucleus`GO:0043130^molecular_function^ubiquitin binding`GO:1903003^biological_process^positive regulation of protein deubiquitination`GO:0016579^biological_process^protein deubiquitination	.	.	.
TRINITY_DN20331_c0_g1	TRINITY_DN20331_c0_g1_i1	.	.	TRINITY_DN20331_c0_g1_i1.p1	3-329[+]	.	.	.	.	.	.	.	.	.	.
TRINITY_DN20331_c0_g1	TRINITY_DN20331_c0_g1_i2	.	.	.	.	.	.	.	.	.	.	.	.	.	.
TRINITY_DN20331_c0_g1	TRINITY_DN20331_c0_g1_i3	.	.	.	.	.	.	.	.	.	.	.	.	.	.
TRINITY_DN20331_c0_g1	TRINITY_DN20331_c0_g1_i4	.	.	TRINITY_DN20331_c0_g1_i4.p1	3-548[+]	.	.	.	ExpAA=23.16^PredHel=1^Topology=o122-144i	.	.	.	.	.	.
TRINITY_DN20331_c0_g1	TRINITY_DN20331_c0_g1_i5	.	.	TRINITY_DN20331_c0_g1_i5.p1	2-496[+]	.	.	.	ExpAA=22.63^PredHel=1^Topology=o105-127i	.	.	.	.	.	.
TRINITY_DN20331_c0_g1	TRINITY_DN20331_c0_g1_i6	.	.	.	.	.	.	.	.	.	.	.	.	.	.
TRINITY_DN20331_c0_g1	TRINITY_DN20331_c0_g1_i7	.	.	TRINITY_DN20331_c0_g1_i7.p1	2-496[+]	.	.	.	ExpAA=22.63^PredHel=1^Topology=o105-127i	.	.	.	.	.	.
TRINITY_DN20331_c0_g1	TRINITY_DN20331_c0_g1_i8	.	.	TRINITY_DN20331_c0_g1_i8.p1	2-496[+]	.	.	.	ExpAA=22.63^PredHel=1^Topology=o105-127i	.	.	.	.	.	.
TRINITY_DN20331_c0_g1	TRINITY_DN20331_c0_g1_i9	.	.	TRINITY_DN20331_c0_g1_i9.p1	3-329[+]	.	.	.	.	.	.	.	.	.	.
TRINITY_DN20331_c0_g10	TRINITY_DN20331_c0_g1_i10	.	.	TRINITY_DN20331_c0_g1_i10.p1	170-481[+]	.	.	.	ExpAA=29.35^PredHel=1^Topology=o27-49i	.	.	.	.	.	.
TRINITY_DN20331_c0_g11	TRINITY_DN20331_c0_g1_i11	.	.	TRINITY_DN20331_c0_g1_i11.p1	3-329[+]	.	.	.	.	.	.	.	.	.	.
TRINITY_DN20331_c0_g12	TRINITY_DN20331_c0_g1_i12	.	.	.	.	.	.	.	.	.	.	.	.	.	.
TRINITY_DN20331_c0_g13	TRINITY_DN20331_c0_g1_i13	.	.	TRINITY_DN20331_c0_g1_i13.p1	2-496[+]	.	.	.	ExpAA=22.63^PredHel=1^Topology=o105-127i	.	.	.	.	.	.
TRINITY_DN20331_c0_g14	TRINITY_DN20331_c0_g1_i14	.	.	TRINITY_DN20331_c0_g1_i14.p1	3-548[+]	.	.	.	ExpAA=23.16^PredHel=1^Topology=o122-144i	.	.	.	.	.	.
TRINITY_DN20331_c0_g15	TRINITY_DN20331_c0_g1_i15	.	.	.	.	.	.	.	.	.	.	.	.	.	.
TRINITY_DN20331_c0_g16	TRINITY_DN20331_c0_g1_i16	.	.	TRINITY_DN20331_c0_g1_i16.p1	3-329[+]	.	.	.	.	.	.	.	.	.	.
TRINITY_DN20331_c0_g17	TRINITY_DN20331_c0_g1_i17	.	.	TRINITY_DN20331_c0_g1_i17.p1	3-548[+]	.	.	.	ExpAA=23.16^PredHel=1^Topology=o122-144i	.	.	.	.	.	.
TRINITY_DN20331_c0_g18	TRINITY_DN20331_c0_g1_i18	.	.	TRINITY_DN20331_c0_g1_i18.p1	3-548[+]	.	.	.	ExpAA=23.16^PredHel=1^Topology=o122-144i	.	.	.	.	.	.
TRINITY_DN20331_c0_g19	TRINITY_DN20331_c0_g1_i19	.	.	TRINITY_DN20331_c0_g1_i19.p1	3-329[+]	.	.	.	.	.	.	.	.	.	.
TRINITY_DN20317_c0_g1	TRINITY_DN20317_c0_g1_i1	SETMR_HUMAN^SETMR_HUMAN^Q:4-555,H:438-621^61.96%ID^E:1e-74^RecName: Full=Histone-lysine N-methyltransferase SETMAR {ECO:0000305};^Eukaryota; Metazoa; Chordata; Craniata; Vertebrata; Euteleostomi; Mammalia; Eutheria; Euarchontoglires; Primates; Haplorrhini; Catarrhini; Hominidae; Homo	.	TRINITY_DN20317_c0_g1_i1.p1	1-555[+]	SETMR_HUMAN^SETMR_HUMAN^Q:2-185,H:438-621^61.96%ID^E:1e-74^RecName: Full=Histone-lysine N-methyltransferase SETMAR {ECO:0000305};^Eukaryota; Metazoa; Chordata; Craniata; Vertebrata; Euteleostomi; Mammalia; Eutheria; Euarchontoglires; Primates; Haplorrhini; Catarrhini; Hominidae; Homo	PF01359.18^Transposase_1^Transposase (partial DDE domain)^65-144^E:4.8e-30	.	.	COG2940^Histone-lysine N-methyltransferase	KEGG:hsa:6419`KO:K11433	GO:0005730^cellular_component^nucleolus`GO:0005634^cellular_component^nucleus`GO:0035861^cellular_component^site of double-strand break`GO:0003677^molecular_function^DNA binding`GO:0044547^molecular_function^DNA topoisomerase binding`GO:0003690^molecular_function^double-stranded DNA binding`GO:0004519^molecular_function^endonuclease activity`GO:0046975^molecular_function^histone methyltransferase…	.	.	.
TRINITY_DN20317_c0_g1	TRINITY_DN20317_c0_g1_i2	SETMR_HUMAN^SETMR_HUMAN^Q:9-401,H:534-665^48.89%ID^E:5e-36^RecName: Full=Histone-lysine N-methyltransferase SETMAR {ECO:0000305};^Eukaryota; Metazoa; Chordata; Craniata; Vertebrata; Euteleostomi; Mammalia; Eutheria; Euarchontoglires; Primates; Haplorrhini; Catarrhini; Hominidae; Homo	.	TRINITY_DN20317_c0_g1_i2.p1	3-407[+]	SETMR_HUMAN^SETMR_HUMAN^Q:3-133,H:534-665^48.89%ID^E:5e-36^RecName: Full=Histone-lysine N-methyltransferase SETMAR {ECO:0000305};^Eukaryota; Metazoa; Chordata; Craniata; Vertebrata; Euteleostomi; Mammalia; Eutheria; Euarchontoglires; Primates; Haplorrhini; Catarrhini; Hominidae; Homo	.	.	.	COG2940^Histone-lysine N-methyltransferase	KEGG:hsa:6419`KO:K11433	GO:0005730^cellular_component^nucleolus`GO:0005634^cellular_component^nucleus`GO:0035861^cellular_component^site of double-strand break`GO:0003677^molecular_function^DNA binding`GO:0044547^molecular_function^DNA topoisomerase binding`GO:0003690^molecular_function^double-stranded DNA binding`GO:0004519^molecular_function^endonuclease activity`GO:0046975^molecular_function^histone methyltransferase…	.	.	.
TRINITY_DN20292_c0_g1	TRINITY_DN20292_c0_g1_i1	.	.	TRINITY_DN20292_c0_g1_i1.p1	2-586[+]	KDSR_BOVIN^KDSR_BOVIN^Q:48-137,H:28-120^37.23%ID^E:1e-08^RecName: Full=3-ketodihydrosphingosine reductase;^Eukaryota; Metazoa; Chordata; Craniata; Vertebrata; Euteleostomi; Mammalia; Eutheria; Laurasiatheria; Cetartiodactyla; Ruminantia; Pecora; Bovidae; Bovinae; Bos	PF00106.25^adh_short^short chain dehydrogenase^53-126^E:2e-10	.	ExpAA=51.69^PredHel=2^Topology=i21-40o55-77i	ENOG410YF8M^reductase	KEGG:bta:505558`KO:K04708	GO:0005783^cellular_component^endoplasmic reticulum`GO:0005789^cellular_component^endoplasmic reticulum membrane`GO:0016021^cellular_component^integral component of membrane`GO:0047560^molecular_function^3-dehydrosphinganine reductase activity`GO:0006666^biological_process^3-keto-sphinganine metabolic process`GO:0030148^biological_process^sphingolipid biosynthetic process	.	.	.
TRINITY_DN20292_c0_g1	TRINITY_DN20292_c0_g1_i2	.	.	.	.	.	.	.	.	.	.	.	.	.	.
TRINITY_DN20292_c0_g1	TRINITY_DN20292_c0_g1_i3	KDSR_HUMAN^KDSR_HUMAN^Q:143-898,H:28-281^43.53%ID^E:2e-55^RecName: Full=3-ketodihydrosphingosine reductase;^Eukaryota; Metazoa; Chordata; Craniata; Vertebrata; Euteleostomi; Mammalia; Eutheria; Euarchontoglires; Primates; Haplorrhini; Catarrhini; Hominidae; Homo	.	TRINITY_DN20292_c0_g1_i3.p1	2-1015[+]	KDSR_HUMAN^KDSR_HUMAN^Q:48-325,H:28-307^41.28%ID^E:5e-65^RecName: Full=3-ketodihydrosphingosine reductase;^Eukaryota; Metazoa; Chordata; Craniata; Vertebrata; Euteleostomi; Mammalia; Eutheria; Euarchontoglires; Primates; Haplorrhini; Catarrhini; Hominidae; Homo	PF00106.25^adh_short^short chain dehydrogenase^53-244^E:4.3e-43`PF08659.10^KR^KR domain^55-231^E:2.1e-10`PF13561.6^adh_short_C2^Enoyl-(Acyl carrier protein) reductase^61-241^E:1.4e-18	.	ExpAA=80.29^PredHel=3^Topology=i21-40o55-77i308-330o	ENOG410YF8M^reductase	KEGG:hsa:2531`KO:K04708	GO:0005783^cellular_component^endoplasmic reticulum`GO:0005789^cellular_component^endoplasmic reticulum membrane`GO:0005615^cellular_component^extracellular space`GO:0016021^cellular_component^integral component of membrane`GO:0016020^cellular_component^membrane`GO:0047560^molecular_function^3-dehydrosphinganine reductase activity`GO:0006666^biological_process^3-keto-sphinganine metabolic process…	.	.	.
TRINITY_DN20292_c0_g1	TRINITY_DN20292_c0_g1_i4	.	.	.	.	.	.	.	.	.	.	.	.	.	.
TRINITY_DN20324_c0_g1	TRINITY_DN20324_c0_g1_i1	.	.	.	.	.	.	.	.	.	.	.	.	.	.
TRINITY_DN20324_c0_g1	TRINITY_DN20324_c0_g1_i2	.	.	TRINITY_DN20324_c0_g1_i2.p1	343-900[+]	.	.	.	ExpAA=22.56^PredHel=1^Topology=o155-177i	.	.	.	.	.	.
TRINITY_DN20324_c0_g1	TRINITY_DN20324_c0_g1_i3	MPPE1_DROME^MPPE1_DROME^Q:203-616,H:48-177^26.09%ID^E:2e-06^RecName: Full=Metallophosphoesterase 1 homolog;^Eukaryota; Metazoa; Ecdysozoa; Arthropoda; Hexapoda; Insecta; Pterygota; Neoptera; Holometabola; Diptera; Brachycera; Muscomorpha; Ephydroidea; Drosophilidae; Drosophila; Sophophora	.	TRINITY_DN20324_c0_g1_i3.p1	143-1090[+]	MPPE1_DROME^MPPE1_DROME^Q:21-158,H:48-177^29.71%ID^E:4e-12^RecName: Full=Metallophosphoesterase 1 homolog;^Eukaryota; Metazoa; Ecdysozoa; Arthropoda; Hexapoda; Insecta; Pterygota; Neoptera; Holometabola; Diptera; Brachycera; Muscomorpha; Ephydroidea; Drosophilidae; Drosophila; Sophophora	PF00149.28^Metallophos^Calcineurin-like phosphoesterase^18-207^E:1.9e-07	.	ExpAA=25.42^PredHel=1^Topology=o285-307i	ENOG410ZM57^Metallophosphoesterase 1	KEGG:dme:Dmel_CG8455	GO:0005783^cellular_component^endoplasmic reticulum`GO:0005793^cellular_component^endoplasmic reticulum-Golgi intermediate compartment`GO:0016021^cellular_component^integral component of membrane`GO:0046872^molecular_function^metal ion binding`GO:0008081^molecular_function^phosphoric diester hydrolase activity`GO:0006888^biological_process^endoplasmic reticulum to Golgi vesicle-mediated transport…	GO:0016787^molecular_function^hydrolase activity	.	.
TRINITY_DN20287_c0_g1	TRINITY_DN20287_c0_g1_i1	.	.	.	.	.	.	.	.	.	.	.	.	.	.
TRINITY_DN20287_c0_g1	TRINITY_DN20287_c0_g1_i2	.	.	.	.	.	.	.	.	.	.	.	.	.	.
TRINITY_DN20287_c0_g1	TRINITY_DN20287_c0_g1_i3	.	.	.	.	.	.	.	.	.	.	.	.	.	.
TRINITY_DN20287_c0_g1	TRINITY_DN20287_c0_g1_i4	.	.	.	.	.	.	.	.	.	.	.	.	.	.
TRINITY_DN20287_c0_g1	TRINITY_DN20287_c0_g1_i5	.	.	.	.	.	.	.	.	.	.	.	.	.	.
TRINITY_DN20287_c0_g1	TRINITY_DN20287_c0_g1_i6	.	.	.	.	.	.	.	.	.	.	.	.	.	.
TRINITY_DN20287_c0_g1	TRINITY_DN20287_c0_g1_i7	.	.	.	.	.	.	.	.	.	.	.	.	.	.
TRINITY_DN20287_c0_g1	TRINITY_DN20287_c0_g1_i8	.	.	.	.	.	.	.	.	.	.	.	.	.	.
TRINITY_DN20337_c0_g1	TRINITY_DN20337_c0_g1_i1	RADIL_DANRE^RADIL_DANRE^Q:179-646,H:29-170^26.11%ID^E:6e-06^RecName: Full=Ras-associating and dilute domain-containing protein;^Eukaryota; Metazoa; Chordata; Craniata; Vertebrata; Euteleostomi; Actinopterygii; Neopterygii; Teleostei; Ostariophysi; Cypriniformes; Cyprinidae; Danio	.	TRINITY_DN20337_c0_g1_i1.p1	104-3532[+]	RADIL_DANRE^RADIL_DANRE^Q:26-355,H:29-372^22.53%ID^E:1e-06^RecName: Full=Ras-associating and dilute domain-containing protein;^Eukaryota; Metazoa; Chordata; Craniata; Vertebrata; Euteleostomi; Actinopterygii; Neopterygii; Teleostei; Ostariophysi; Cypriniformes; Cyprinidae; Danio	PF00595.24^PDZ^PDZ domain^1045-1127^E:3.4e-11	.	.	COG5022^myosin heavy chain	KEGG:dre:562363	GO:0007155^biological_process^cell adhesion`GO:0001755^biological_process^neural crest cell migration`GO:0007165^biological_process^signal transduction	GO:0005515^molecular_function^protein binding	.	.
TRINITY_DN20337_c0_g1	TRINITY_DN20337_c0_g1_i2	.	.	TRINITY_DN20337_c0_g1_i2.p1	185-2149[+]	FRPD2_HUMAN^FRPD2_HUMAN^Q:552-641,H:771-860^28.89%ID^E:6e-06^RecName: Full=FERM and PDZ domain-containing protein 2;^Eukaryota; Metazoa; Chordata; Craniata; Vertebrata; Euteleostomi; Mammalia; Eutheria; Euarchontoglires; Primates; Haplorrhini; Catarrhini; Hominidae; Homo	PF00595.24^PDZ^PDZ domain^557-639^E:1.6e-11`PF17820.1^PDZ_6^PDZ domain^585-638^E:2.7e-06	.	.	ENOG4111KTB^FERM and PDZ domain containing 2	KEGG:hsa:143162	GO:0016323^cellular_component^basolateral plasma membrane`GO:0005923^cellular_component^bicellular tight junction`GO:0005737^cellular_component^cytoplasm`GO:0005856^cellular_component^cytoskeleton`GO:0005545^molecular_function^1-phosphatidylinositol binding`GO:0070830^biological_process^bicellular tight junction assembly	GO:0005515^molecular_function^protein binding	.	.
TRINITY_DN20265_c0_g1	TRINITY_DN20265_c0_g1_i1	NUDT6_HUMAN^NUDT6_HUMAN^Q:114-359,H:92-173^32.93%ID^E:1e-10^RecName: Full=Nucleoside diphosphate-linked moiety X motif 6;^Eukaryota; Metazoa; Chordata; Craniata; Vertebrata; Euteleostomi; Mammalia; Eutheria; Euarchontoglires; Primates; Haplorrhini; Catarrhini; Hominidae; Homo	.	.	.	.	.	.	.	ENOG410Z4GH^nudix (nucleoside diphosphate linked moiety X)-type motif 6	KEGG:hsa:11162	GO:0005737^cellular_component^cytoplasm`GO:0005739^cellular_component^mitochondrion`GO:0005634^cellular_component^nucleus`GO:0047631^molecular_function^ADP-ribose diphosphatase activity`GO:0051287^molecular_function^NAD binding`GO:0035529^molecular_function^NADH pyrophosphatase activity`GO:0045786^biological_process^negative regulation of cell cycle`GO:0008285^biological_process^negative regulati…	.	.	.
TRINITY_DN20265_c0_g1	TRINITY_DN20265_c0_g1_i2	NUDT6_HUMAN^NUDT6_HUMAN^Q:54-677,H:49-258^37.09%ID^E:1e-42^RecName: Full=Nucleoside diphosphate-linked moiety X motif 6;^Eukaryota; Metazoa; Chordata; Craniata; Vertebrata; Euteleostomi; Mammalia; Eutheria; Euarchontoglires; Primates; Haplorrhini; Catarrhini; Hominidae; Homo	.	TRINITY_DN20265_c0_g1_i2.p1	3-845[+]	NUDT6_HUMAN^NUDT6_HUMAN^Q:18-225,H:49-258^37.09%ID^E:4e-43^RecName: Full=Nucleoside diphosphate-linked moiety X motif 6;^Eukaryota; Metazoa; Chordata; Craniata; Vertebrata; Euteleostomi; Mammalia; Eutheria; Euarchontoglires; Primates; Haplorrhini; Catarrhini; Hominidae; Homo	PF18290.1^Nudix_hydro^Nudix hydrolase domain^20-93^E:3.1e-09`PF00293.28^NUDIX^NUDIX domain^106-223^E:5.1e-18	.	.	ENOG410Z4GH^nudix (nucleoside diphosphate linked moiety X)-type motif 6	KEGG:hsa:11162	GO:0005737^cellular_component^cytoplasm`GO:0005739^cellular_component^mitochondrion`GO:0005634^cellular_component^nucleus`GO:0047631^molecular_function^ADP-ribose diphosphatase activity`GO:0051287^molecular_function^NAD binding`GO:0035529^molecular_function^NADH pyrophosphatase activity`GO:0045786^biological_process^negative regulation of cell cycle`GO:0008285^biological_process^negative regulati…	GO:0016787^molecular_function^hydrolase activity	.	.
TRINITY_DN20265_c0_g1	TRINITY_DN20265_c0_g1_i3	NUDT6_HUMAN^NUDT6_HUMAN^Q:90-218,H:185-230^56.52%ID^E:2e-08^RecName: Full=Nucleoside diphosphate-linked moiety X motif 6;^Eukaryota; Metazoa; Chordata; Craniata; Vertebrata; Euteleostomi; Mammalia; Eutheria; Euarchontoglires; Primates; Haplorrhini; Catarrhini; Hominidae; Homo	.	.	.	.	.	.	.	ENOG410Z4GH^nudix (nucleoside diphosphate linked moiety X)-type motif 6	KEGG:hsa:11162	GO:0005737^cellular_component^cytoplasm`GO:0005739^cellular_component^mitochondrion`GO:0005634^cellular_component^nucleus`GO:0047631^molecular_function^ADP-ribose diphosphatase activity`GO:0051287^molecular_function^NAD binding`GO:0035529^molecular_function^NADH pyrophosphatase activity`GO:0045786^biological_process^negative regulation of cell cycle`GO:0008285^biological_process^negative regulati…	.	.	.
TRINITY_DN20265_c0_g1	TRINITY_DN20265_c0_g1_i4	.	.	.	.	.	.	.	.	.	.	.	.	.	.
TRINITY_DN20265_c0_g1	TRINITY_DN20265_c0_g1_i5	NUDT6_HUMAN^NUDT6_HUMAN^Q:54-584,H:49-230^38.46%ID^E:5e-40^RecName: Full=Nucleoside diphosphate-linked moiety X motif 6;^Eukaryota; Metazoa; Chordata; Craniata; Vertebrata; Euteleostomi; Mammalia; Eutheria; Euarchontoglires; Primates; Haplorrhini; Catarrhini; Hominidae; Homo	.	TRINITY_DN20265_c0_g1_i5.p1	3-659[+]	NUDT6_HUMAN^NUDT6_HUMAN^Q:18-194,H:49-230^38.46%ID^E:3e-40^RecName: Full=Nucleoside diphosphate-linked moiety X motif 6;^Eukaryota; Metazoa; Chordata; Craniata; Vertebrata; Euteleostomi; Mammalia; Eutheria; Euarchontoglires; Primates; Haplorrhini; Catarrhini; Hominidae; Homo	PF18290.1^Nudix_hydro^Nudix hydrolase domain^20-93^E:1.9e-09`PF00293.28^NUDIX^NUDIX domain^106-178^E:2.3e-14	.	.	ENOG410Z4GH^nudix (nucleoside diphosphate linked moiety X)-type motif 6	KEGG:hsa:11162	GO:0005737^cellular_component^cytoplasm`GO:0005739^cellular_component^mitochondrion`GO:0005634^cellular_component^nucleus`GO:0047631^molecular_function^ADP-ribose diphosphatase activity`GO:0051287^molecular_function^NAD binding`GO:0035529^molecular_function^NADH pyrophosphatase activity`GO:0045786^biological_process^negative regulation of cell cycle`GO:0008285^biological_process^negative regulati…	GO:0016787^molecular_function^hydrolase activity	.	.
TRINITY_DN20281_c1_g1	TRINITY_DN20281_c1_g1_i1	.	.	.	.	.	.	.	.	.	.	.	.	.	.
TRINITY_DN20281_c2_g1	TRINITY_DN20281_c2_g1_i1	.	.	.	.	.	.	.	.	.	.	.	.	.	.
TRINITY_DN20281_c3_g1	TRINITY_DN20281_c3_g1_i1	MTMR8_HUMAN^MTMR8_HUMAN^Q:20-226,H:624-692^26.09%ID^E:2e-07^RecName: Full=Myotubularin-related protein 8;^Eukaryota; Metazoa; Chordata; Craniata; Vertebrata; Euteleostomi; Mammalia; Eutheria; Euarchontoglires; Primates; Haplorrhini; Catarrhini; Hominidae; Homo	.	.	.	.	.	.	.	ENOG410XPTU^Myotubularin related protein	KEGG:hsa:55613`KO:K18083	GO:0005737^cellular_component^cytoplasm`GO:0005829^cellular_component^cytosol`GO:0005635^cellular_component^nuclear envelope`GO:0032991^cellular_component^protein-containing complex`GO:0052629^molecular_function^phosphatidylinositol-3,5-bisphosphate 3-phosphatase activity`GO:0106018^molecular_function^phosphatidylinositol-3,5-bisphosphate phosphatase activity`GO:0004438^molecular_function^phospha…	.	.	.
TRINITY_DN20281_c3_g1	TRINITY_DN20281_c3_g1_i2	MTMR8_HUMAN^MTMR8_HUMAN^Q:326-544,H:620-692^24.66%ID^E:1e-06^RecName: Full=Myotubularin-related protein 8;^Eukaryota; Metazoa; Chordata; Craniata; Vertebrata; Euteleostomi; Mammalia; Eutheria; Euarchontoglires; Primates; Haplorrhini; Catarrhini; Hominidae; Homo`MTMR8_HUMAN^MTMR8_HUMAN^Q:344-556,H:614-684^25.35%ID^E:2e-06^RecName: Full=Myotubularin-related protein 8;^Eukaryota; Metazoa; Chordata; …	.	.	.	.	.	.	.	ENOG410XPTU^Myotubularin related protein	KEGG:hsa:55613`KO:K18083	GO:0005737^cellular_component^cytoplasm`GO:0005829^cellular_component^cytosol`GO:0005635^cellular_component^nuclear envelope`GO:0032991^cellular_component^protein-containing complex`GO:0052629^molecular_function^phosphatidylinositol-3,5-bisphosphate 3-phosphatase activity`GO:0106018^molecular_function^phosphatidylinositol-3,5-bisphosphate phosphatase activity`GO:0004438^molecular_function^phospha…	.	.	.
TRINITY_DN20281_c3_g1	TRINITY_DN20281_c3_g1_i3	.	.	.	.	.	.	.	.	.	.	.	.	.	.
TRINITY_DN20281_c3_g2	TRINITY_DN20281_c3_g2_i1	.	.	.	.	.	.	.	.	.	.	.	.	.	.
TRINITY_DN20281_c3_g2	TRINITY_DN20281_c3_g2_i2	PARVA_RAT^PARVA_RAT^Q:159-1172,H:36-371^41.23%ID^E:6e-65^RecName: Full=Alpha-parvin;^Eukaryota; Metazoa; Chordata; Craniata; Vertebrata; Euteleostomi; Mammalia; Eutheria; Euarchontoglires; Glires; Rodentia; Myomorpha; Muroidea; Muridae; Murinae; Rattus	.	TRINITY_DN20281_c3_g2_i2.p1	57-1175[+]	PARVA_RAT^PARVA_RAT^Q:35-372,H:36-371^41.23%ID^E:5e-79^RecName: Full=Alpha-parvin;^Eukaryota; Metazoa; Chordata; Craniata; Vertebrata; Euteleostomi; Mammalia; Eutheria; Euarchontoglires; Glires; Rodentia; Myomorpha; Muroidea; Muridae; Murinae; Rattus	PF00307.31^CH^Calponin homology (CH) domain^97-199^E:1.3e-12`PF00307.31^CH^Calponin homology (CH) domain^265-370^E:1.4e-13	.	ExpAA=21.47^PredHel=1^Topology=o294-316i	ENOG410XQWH^Parvin, alpha	KEGG:rno:57341`KO:K06275	GO:0015629^cellular_component^actin cytoskeleton`GO:0005737^cellular_component^cytoplasm`GO:0005925^cellular_component^focal adhesion`GO:0005886^cellular_component^plasma membrane`GO:0032991^cellular_component^protein-containing complex`GO:0030018^cellular_component^Z disc`GO:0003779^molecular_function^actin binding`GO:0019904^molecular_function^protein domain specific binding`GO:0030036^biologic…	GO:0005515^molecular_function^protein binding	.	.
TRINITY_DN20281_c3_g1	TRINITY_DN20281_c3_g1_i4	.	.	.	.	.	.	.	.	.	.	.	.	.	.
TRINITY_DN20281_c3_g2	TRINITY_DN20281_c3_g2_i3	.	.	.	.	.	.	.	.	.	.	.	.	.	.
TRINITY_DN20281_c3_g1	TRINITY_DN20281_c3_g1_i5	.	.	.	.	.	.	.	.	.	.	.	.	.	.
TRINITY_DN20281_c3_g1	TRINITY_DN20281_c3_g1_i6	.	.	.	.	.	.	.	.	.	.	.	.	.	.
TRINITY_DN20281_c4_g1	TRINITY_DN20281_c4_g1_i1	.	.	.	.	.	.	.	.	.	.	.	.	.	.
TRINITY_DN20281_c4_g2	TRINITY_DN20281_c4_g2_i1	.	.	.	.	.	.	.	.	.	.	.	.	.	.
TRINITY_DN20281_c4_g3	TRINITY_DN20281_c4_g3_i1	.	.	.	.	.	.	.	.	.	.	.	.	.	.
TRINITY_DN20281_c4_g4	TRINITY_DN20281_c4_g4_i1	.	.	.	.	.	.	.	.	.	.	.	.	.	.
TRINITY_DN20281_c4_g5	TRINITY_DN20281_c4_g5_i1	.	.	.	.	.	.	.	.	.	.	.	.	.	.
TRINITY_DN20281_c4_g6	TRINITY_DN20281_c4_g6_i1	.	.	.	.	.	.	.	.	.	.	.	.	.	.
TRINITY_DN20281_c4_g4	TRINITY_DN20281_c4_g4_i2	.	.	.	.	.	.	.	.	.	.	.	.	.	.
TRINITY_DN20281_c4_g7	TRINITY_DN20281_c4_g7_i1	.	.	.	.	.	.	.	.	.	.	.	.	.	.
TRINITY_DN20281_c4_g8	TRINITY_DN20281_c4_g8_i1	.	.	.	.	.	.	.	.	.	.	.	.	.	.
TRINITY_DN20281_c4_g9	TRINITY_DN20281_c4_g9_i1	.	.	.	.	.	.	.	.	.	.	.	.	.	.
TRINITY_DN20281_c4_g10	TRINITY_DN20281_c4_g10_i1	.	.	.	.	.	.	.	.	.	.	.	.	.	.
TRINITY_DN20281_c4_g9	TRINITY_DN20281_c4_g9_i2	.	.	.	.	.	.	.	.	.	.	.	.	.	.
TRINITY_DN20281_c4_g9	TRINITY_DN20281_c4_g9_i3	.	.	.	.	.	.	.	.	.	.	.	.	.	.
TRINITY_DN20281_c4_g11	TRINITY_DN20281_c4_g11_i1	.	.	.	.	.	.	.	.	.	.	.	.	.	.
TRINITY_DN20281_c4_g12	TRINITY_DN20281_c4_g12_i1	.	.	.	.	.	.	.	.	.	.	.	.	.	.
TRINITY_DN20281_c4_g4	TRINITY_DN20281_c4_g4_i3	.	.	.	.	.	.	.	.	.	.	.	.	.	.
TRINITY_DN20281_c4_g4	TRINITY_DN20281_c4_g4_i4	.	.	.	.	.	.	.	.	.	.	.	.	.	.
TRINITY_DN20281_c4_g13	TRINITY_DN20281_c4_g13_i1	.	.	.	.	.	.	.	.	.	.	.	.	.	.
TRINITY_DN20281_c4_g5	TRINITY_DN20281_c4_g5_i2	.	.	.	.	.	.	.	.	.	.	.	.	.	.
TRINITY_DN20281_c4_g5	TRINITY_DN20281_c4_g5_i3	.	.	.	.	.	.	.	.	.	.	.	.	.	.
TRINITY_DN20281_c4_g14	TRINITY_DN20281_c4_g14_i1	.	.	.	.	.	.	.	.	.	.	.	.	.	.
TRINITY_DN20281_c4_g15	TRINITY_DN20281_c4_g15_i1	.	.	.	.	.	.	.	.	.	.	.	.	.	.
TRINITY_DN20281_c5_g1	TRINITY_DN20281_c5_g1_i1	.	.	.	.	.	.	.	.	.	.	.	.	.	.
TRINITY_DN20281_c6_g1	TRINITY_DN20281_c6_g1_i1	.	.	.	.	.	.	.	.	.	.	.	.	.	.
TRINITY_DN20325_c0_g1	TRINITY_DN20325_c0_g1_i1	.	.	.	.	.	.	.	.	.	.	.	.	.	.
TRINITY_DN20325_c1_g1	TRINITY_DN20325_c1_g1_i1	NAGK_BOVIN^NAGK_BOVIN^Q:348-1142,H:72-339^33.46%ID^E:7e-42^RecName: Full=N-acetyl-D-glucosamine kinase;^Eukaryota; Metazoa; Chordata; Craniata; Vertebrata; Euteleostomi; Mammalia; Eutheria; Laurasiatheria; Cetartiodactyla; Ruminantia; Pecora; Bovidae; Bovinae; Bos`NAGK_BOVIN^NAGK_BOVIN^Q:151-300,H:4-53^38%ID^E:7e-42^RecName: Full=N-acetyl-D-glucosamine kinase;^Eukaryota; Metazoa; Chordata; Crania…	.	TRINITY_DN20325_c1_g1_i1.p1	405-1151[+]	NAGK_RAT^NAGK_RAT^Q:14-246,H:104-339^34.6%ID^E:1e-39^RecName: Full=N-acetyl-D-glucosamine kinase;^Eukaryota; Metazoa; Chordata; Craniata; Vertebrata; Euteleostomi; Mammalia; Eutheria; Euarchontoglires; Glires; Rodentia; Myomorpha; Muroidea; Muridae; Murinae; Rattus	PF01869.20^BcrAD_BadFG^BadF/BadG/BcrA/BcrD ATPase family^11-226^E:1.6e-09	.	.	COG2971^BadF BadG BcrA BcrD	KEGG:rno:297393`KO:K00884	GO:0005524^molecular_function^ATP binding`GO:0045127^molecular_function^N-acetylglucosamine kinase activity`GO:0019262^biological_process^N-acetylneuraminate catabolic process	.	.	.
TRINITY_DN20325_c1_g1	TRINITY_DN20325_c1_g1_i2	NAGK_RAT^NAGK_RAT^Q:284-982,H:104-339^34.6%ID^E:3e-38^RecName: Full=N-acetyl-D-glucosamine kinase;^Eukaryota; Metazoa; Chordata; Craniata; Vertebrata; Euteleostomi; Mammalia; Eutheria; Euarchontoglires; Glires; Rodentia; Myomorpha; Muroidea; Muridae; Murinae; Rattus	.	TRINITY_DN20325_c1_g1_i2.p1	500-991[+]	NAGK_BOVIN^NAGK_BOVIN^Q:9-161,H:185-339^31.65%ID^E:8e-20^RecName: Full=N-acetyl-D-glucosamine kinase;^Eukaryota; Metazoa; Chordata; Craniata; Vertebrata; Euteleostomi; Mammalia; Eutheria; Laurasiatheria; Cetartiodactyla; Ruminantia; Pecora; Bovidae; Bovinae; Bos	.	.	.	COG2971^BadF BadG BcrA BcrD	KEGG:bta:508132`KO:K00884	GO:0005524^molecular_function^ATP binding`GO:0045127^molecular_function^N-acetylglucosamine kinase activity`GO:0019262^biological_process^N-acetylneuraminate catabolic process	.	.	.
TRINITY_DN20325_c1_g1	TRINITY_DN20325_c1_g1_i3	NAGK_BOVIN^NAGK_BOVIN^Q:251-685,H:193-339^32.43%ID^E:1e-26^RecName: Full=N-acetyl-D-glucosamine kinase;^Eukaryota; Metazoa; Chordata; Craniata; Vertebrata; Euteleostomi; Mammalia; Eutheria; Laurasiatheria; Cetartiodactyla; Ruminantia; Pecora; Bovidae; Bovinae; Bos`NAGK_BOVIN^NAGK_BOVIN^Q:1-210,H:125-194^40%ID^E:1e-26^RecName: Full=N-acetyl-D-glucosamine kinase;^Eukaryota; Metazoa; Chordata; Crani…	.	TRINITY_DN20325_c1_g1_i3.p1	320-694[+]	NAGK_RAT^NAGK_RAT^Q:2-122,H:217-339^32.26%ID^E:7e-13^RecName: Full=N-acetyl-D-glucosamine kinase;^Eukaryota; Metazoa; Chordata; Craniata; Vertebrata; Euteleostomi; Mammalia; Eutheria; Euarchontoglires; Glires; Rodentia; Myomorpha; Muroidea; Muridae; Murinae; Rattus	.	.	.	COG2971^BadF BadG BcrA BcrD	KEGG:rno:297393`KO:K00884	GO:0005524^molecular_function^ATP binding`GO:0045127^molecular_function^N-acetylglucosamine kinase activity`GO:0019262^biological_process^N-acetylneuraminate catabolic process	.	.	.
TRINITY_DN20325_c1_g1	TRINITY_DN20325_c1_g1_i4	NAGK_BOVIN^NAGK_BOVIN^Q:154-948,H:72-339^32.34%ID^E:3e-38^RecName: Full=N-acetyl-D-glucosamine kinase;^Eukaryota; Metazoa; Chordata; Craniata; Vertebrata; Euteleostomi; Mammalia; Eutheria; Laurasiatheria; Cetartiodactyla; Ruminantia; Pecora; Bovidae; Bovinae; Bos	.	TRINITY_DN20325_c1_g1_i4.p1	466-957[+]	NAGK_BOVIN^NAGK_BOVIN^Q:9-161,H:185-339^31.65%ID^E:8e-20^RecName: Full=N-acetyl-D-glucosamine kinase;^Eukaryota; Metazoa; Chordata; Craniata; Vertebrata; Euteleostomi; Mammalia; Eutheria; Laurasiatheria; Cetartiodactyla; Ruminantia; Pecora; Bovidae; Bovinae; Bos	.	.	.	COG2971^BadF BadG BcrA BcrD	KEGG:bta:508132`KO:K00884	GO:0005524^molecular_function^ATP binding`GO:0045127^molecular_function^N-acetylglucosamine kinase activity`GO:0019262^biological_process^N-acetylneuraminate catabolic process	.	.	.
TRINITY_DN20325_c1_g1	TRINITY_DN20325_c1_g1_i5	NAGK_BOVIN^NAGK_BOVIN^Q:151-1149,H:4-339^32.94%ID^E:7e-52^RecName: Full=N-acetyl-D-glucosamine kinase;^Eukaryota; Metazoa; Chordata; Craniata; Vertebrata; Euteleostomi; Mammalia; Eutheria; Laurasiatheria; Cetartiodactyla; Ruminantia; Pecora; Bovidae; Bovinae; Bos	.	TRINITY_DN20325_c1_g1_i5.p1	139-1158[+]	NAGK_BOVIN^NAGK_BOVIN^Q:5-337,H:4-339^32.94%ID^E:4e-53^RecName: Full=N-acetyl-D-glucosamine kinase;^Eukaryota; Metazoa; Chordata; Craniata; Vertebrata; Euteleostomi; Mammalia; Eutheria; Laurasiatheria; Cetartiodactyla; Ruminantia; Pecora; Bovidae; Bovinae; Bos	PF01869.20^BcrAD_BadFG^BadF/BadG/BcrA/BcrD ATPase family^8-317^E:7.3e-18	.	.	COG2971^BadF BadG BcrA BcrD	KEGG:bta:508132`KO:K00884	GO:0005524^molecular_function^ATP binding`GO:0045127^molecular_function^N-acetylglucosamine kinase activity`GO:0019262^biological_process^N-acetylneuraminate catabolic process	.	.	.
TRINITY_DN20325_c1_g1	TRINITY_DN20325_c1_g1_i6	NAGK_MOUSE^NAGK_MOUSE^Q:151-990,H:4-284^34.88%ID^E:1e-48^RecName: Full=N-acetyl-D-glucosamine kinase;^Eukaryota; Metazoa; Chordata; Craniata; Vertebrata; Euteleostomi; Mammalia; Eutheria; Euarchontoglires; Glires; Rodentia; Myomorpha; Muroidea; Muridae; Murinae; Mus; Mus	.	TRINITY_DN20325_c1_g1_i6.p1	139-1044[+]	NAGK_MOUSE^NAGK_MOUSE^Q:5-284,H:4-284^34.88%ID^E:1e-49^RecName: Full=N-acetyl-D-glucosamine kinase;^Eukaryota; Metazoa; Chordata; Craniata; Vertebrata; Euteleostomi; Mammalia; Eutheria; Euarchontoglires; Glires; Rodentia; Myomorpha; Muroidea; Muridae; Murinae; Mus; Mus	PF01869.20^BcrAD_BadFG^BadF/BadG/BcrA/BcrD ATPase family^8-275^E:2.6e-16	.	.	COG2971^BadF BadG BcrA BcrD	KEGG:mmu:56174`KO:K00884	GO:0005524^molecular_function^ATP binding`GO:0045127^molecular_function^N-acetylglucosamine kinase activity`GO:0009384^molecular_function^N-acylmannosamine kinase activity`GO:0006044^biological_process^N-acetylglucosamine metabolic process`GO:0019262^biological_process^N-acetylneuraminate catabolic process	.	.	.
TRINITY_DN20325_c1_g1	TRINITY_DN20325_c1_g1_i7	NAGK_RAT^NAGK_RAT^Q:284-982,H:104-339^34.6%ID^E:2e-38^RecName: Full=N-acetyl-D-glucosamine kinase;^Eukaryota; Metazoa; Chordata; Craniata; Vertebrata; Euteleostomi; Mammalia; Eutheria; Euarchontoglires; Glires; Rodentia; Myomorpha; Muroidea; Muridae; Murinae; Rattus	.	TRINITY_DN20325_c1_g1_i7.p1	500-991[+]	NAGK_BOVIN^NAGK_BOVIN^Q:9-161,H:185-339^31.65%ID^E:8e-20^RecName: Full=N-acetyl-D-glucosamine kinase;^Eukaryota; Metazoa; Chordata; Craniata; Vertebrata; Euteleostomi; Mammalia; Eutheria; Laurasiatheria; Cetartiodactyla; Ruminantia; Pecora; Bovidae; Bovinae; Bos	.	.	.	COG2971^BadF BadG BcrA BcrD	KEGG:bta:508132`KO:K00884	GO:0005524^molecular_function^ATP binding`GO:0045127^molecular_function^N-acetylglucosamine kinase activity`GO:0019262^biological_process^N-acetylneuraminate catabolic process	.	.	.
TRINITY_DN20325_c1_g1	TRINITY_DN20325_c1_g1_i8	.	.	.	.	.	.	.	.	.	.	.	.	.	.
TRINITY_DN20325_c1_g1	TRINITY_DN20325_c1_g1_i9	NAGK_BOVIN^NAGK_BOVIN^Q:151-1149,H:4-339^32.94%ID^E:5e-52^RecName: Full=N-acetyl-D-glucosamine kinase;^Eukaryota; Metazoa; Chordata; Craniata; Vertebrata; Euteleostomi; Mammalia; Eutheria; Laurasiatheria; Cetartiodactyla; Ruminantia; Pecora; Bovidae; Bovinae; Bos	.	TRINITY_DN20325_c1_g1_i9.p1	139-1158[+]	NAGK_BOVIN^NAGK_BOVIN^Q:5-337,H:4-339^32.94%ID^E:4e-53^RecName: Full=N-acetyl-D-glucosamine kinase;^Eukaryota; Metazoa; Chordata; Craniata; Vertebrata; Euteleostomi; Mammalia; Eutheria; Laurasiatheria; Cetartiodactyla; Ruminantia; Pecora; Bovidae; Bovinae; Bos	PF01869.20^BcrAD_BadFG^BadF/BadG/BcrA/BcrD ATPase family^8-317^E:7.3e-18	.	.	COG2971^BadF BadG BcrA BcrD	KEGG:bta:508132`KO:K00884	GO:0005524^molecular_function^ATP binding`GO:0045127^molecular_function^N-acetylglucosamine kinase activity`GO:0019262^biological_process^N-acetylneuraminate catabolic process	.	.	.
TRINITY_DN20325_c1_g10	TRINITY_DN20325_c1_g1_i10	NAGK_RAT^NAGK_RAT^Q:328-987,H:118-339^34.98%ID^E:1e-36^RecName: Full=N-acetyl-D-glucosamine kinase;^Eukaryota; Metazoa; Chordata; Craniata; Vertebrata; Euteleostomi; Mammalia; Eutheria; Euarchontoglires; Glires; Rodentia; Myomorpha; Muroidea; Muridae; Murinae; Rattus	.	TRINITY_DN20325_c1_g1_i10.p1	505-996[+]	NAGK_BOVIN^NAGK_BOVIN^Q:9-161,H:185-339^31.65%ID^E:8e-20^RecName: Full=N-acetyl-D-glucosamine kinase;^Eukaryota; Metazoa; Chordata; Craniata; Vertebrata; Euteleostomi; Mammalia; Eutheria; Laurasiatheria; Cetartiodactyla; Ruminantia; Pecora; Bovidae; Bovinae; Bos	.	.	.	COG2971^BadF BadG BcrA BcrD	KEGG:bta:508132`KO:K00884	GO:0005524^molecular_function^ATP binding`GO:0045127^molecular_function^N-acetylglucosamine kinase activity`GO:0019262^biological_process^N-acetylneuraminate catabolic process	.	.	.
TRINITY_DN20325_c1_g11	TRINITY_DN20325_c1_g1_i11	NAGK_BOVIN^NAGK_BOVIN^Q:328-750,H:118-258^36.17%ID^E:1e-24^RecName: Full=N-acetyl-D-glucosamine kinase;^Eukaryota; Metazoa; Chordata; Craniata; Vertebrata; Euteleostomi; Mammalia; Eutheria; Laurasiatheria; Cetartiodactyla; Ruminantia; Pecora; Bovidae; Bovinae; Bos`NAGK_BOVIN^NAGK_BOVIN^Q:788-859,H:257-280^50%ID^E:1e-24^RecName: Full=N-acetyl-D-glucosamine kinase;^Eukaryota; Metazoa; Chordata; Cra…	.	.	.	.	.	.	.	COG2971^BadF BadG BcrA BcrD	KEGG:bta:508132`KO:K00884	GO:0005524^molecular_function^ATP binding`GO:0045127^molecular_function^N-acetylglucosamine kinase activity`GO:0019262^biological_process^N-acetylneuraminate catabolic process	.	.	.
TRINITY_DN20325_c1_g12	TRINITY_DN20325_c1_g1_i12	NAGK_BOVIN^NAGK_BOVIN^Q:251-685,H:193-339^32.43%ID^E:2e-26^RecName: Full=N-acetyl-D-glucosamine kinase;^Eukaryota; Metazoa; Chordata; Craniata; Vertebrata; Euteleostomi; Mammalia; Eutheria; Laurasiatheria; Cetartiodactyla; Ruminantia; Pecora; Bovidae; Bovinae; Bos`NAGK_BOVIN^NAGK_BOVIN^Q:1-210,H:125-194^40%ID^E:2e-26^RecName: Full=N-acetyl-D-glucosamine kinase;^Eukaryota; Metazoa; Chordata; Crani…	.	TRINITY_DN20325_c1_g1_i12.p1	320-694[+]	NAGK_RAT^NAGK_RAT^Q:2-122,H:217-339^32.26%ID^E:7e-13^RecName: Full=N-acetyl-D-glucosamine kinase;^Eukaryota; Metazoa; Chordata; Craniata; Vertebrata; Euteleostomi; Mammalia; Eutheria; Euarchontoglires; Glires; Rodentia; Myomorpha; Muroidea; Muridae; Murinae; Rattus	.	.	.	COG2971^BadF BadG BcrA BcrD	KEGG:rno:297393`KO:K00884	GO:0005524^molecular_function^ATP binding`GO:0045127^molecular_function^N-acetylglucosamine kinase activity`GO:0019262^biological_process^N-acetylneuraminate catabolic process	.	.	.
TRINITY_DN20325_c1_g2	TRINITY_DN20325_c1_g2_i1	.	.	.	.	.	.	.	.	.	.	.	.	.	.
TRINITY_DN20325_c1_g13	TRINITY_DN20325_c1_g1_i13	NAGK_RAT^NAGK_RAT^Q:328-987,H:118-339^34.98%ID^E:1e-36^RecName: Full=N-acetyl-D-glucosamine kinase;^Eukaryota; Metazoa; Chordata; Craniata; Vertebrata; Euteleostomi; Mammalia; Eutheria; Euarchontoglires; Glires; Rodentia; Myomorpha; Muroidea; Muridae; Murinae; Rattus	.	TRINITY_DN20325_c1_g1_i13.p1	505-996[+]	NAGK_BOVIN^NAGK_BOVIN^Q:9-161,H:185-339^31.65%ID^E:8e-20^RecName: Full=N-acetyl-D-glucosamine kinase;^Eukaryota; Metazoa; Chordata; Craniata; Vertebrata; Euteleostomi; Mammalia; Eutheria; Laurasiatheria; Cetartiodactyla; Ruminantia; Pecora; Bovidae; Bovinae; Bos	.	.	.	COG2971^BadF BadG BcrA BcrD	KEGG:bta:508132`KO:K00884	GO:0005524^molecular_function^ATP binding`GO:0045127^molecular_function^N-acetylglucosamine kinase activity`GO:0019262^biological_process^N-acetylneuraminate catabolic process	.	.	.
[truncated: 163,666 more rows]

## Sheet: B.brunnea_trinotate
Supplemental Dataset 7. Gene annotation lists of the de novo assembled transcript models of the planarian D. ryukyuensis and B. brunnea cocoons; related to STAR Methods.
#gene_id	transcript_id	sprot_Top_BLASTX_hit	RNAMMER	prot_id	prot_coords	sprot_Top_BLASTP_hit	Pfam	SignalP	TmHMM	eggnog	Kegg	gene_ontology_blast	gene_ontology_pfam	transcript	peptide
[truncated: 346,328+ more rows]
